# Supplementary material for: Phosphorylation of Bok at Ser-8 blocks its ability to suppress IP3R-mediated calcium mobilization
Source: Cell Commun Signal. 2025 Jan 14;23:27. doi: 10.1186/s12964-024-02008-8 (PMC11730779; doi:10.1186/s12964-024-02008-8)
Supplement: Supplementary file 1 — Supplementary Material 1 [file 12964_2024_2008_MOESM1_ESM.xlsx]

## Sheet: Proteins
Checked	Protein FDR Confidence: Combined	Master	Accession	Description	Exp. q-value: Combined	Sum PEP Score	Coverage [%]	# Peptides	# Isoforms	# PSMs	# Unique Peptides	# AAs	MW [kDa]	calc. pI	Score Sequest HT: Sequest HT	# Peptides (by Search Engine): Sequest HT	Biological Process	Cellular Component	Molecular Function	Pfam IDs	Entrez Gene ID	Ensembl Gene ID	Gene Symbol	Chromosome	Reactome Pathways	WikiPathways	KEGG Pathways	# Protein Pathway Groups	Found in Sample: [S2] F2: Sample	# Protein Groups	Modifications
FALSE	High	Master Protein	O35425	Bcl-2-related ovarian killer protein OS=Mus musculus GN=Bok PE=1 SV=1	0	290.705	79	55	76	863	55	213	23.4	9.11	2554.98	55	cell death;cell differentiation;cell organization and biogenesis;cell proliferation;cellular homeostasis;metabolic process;regulation of biological process;response to stimulus	cytoplasm;endoplasmic reticulum;endosome;Golgi;membrane;mitochondrion;nucleus	protein binding	Pf00452	51800	ENSMUSG00000026278.14	Bok	1		Apoptosis	Apoptosis - multiple species	2	High	1	Phospho [S8(99.7)]
	Checked	Confidence	Identifying Node	PSM Ambiguity	Annotated Sequence	Modifications	# Proteins	Master Protein Accessions	Protein Accessions	# Missed Cleavages	Charge	DeltaScore	DeltaCn	Rank	Search Engine Rank	m/z [Da]	MH+ [Da]	Theo. MH+ [Da]	DeltaM [ppm]	Deltam/z [Da]	Activation Type	MS Order	Isolation Interference [%]	Ion Inject Time [ms]	RT [min]	First Scan	Spectrum File	File ID	XCorr	# Protein Groups	Percolator q-Value	Percolator PEP	PhosphoRS: Best Site Probabilities
	FALSE	High	Sequest HT (A2)	Unambiguous	[P].TDKELVAQAK.[A]		2	O35425	A0A087WR00; O35425	1	2	0.2769	0	1	1	551.809	1102.61	1102.61	0.51	0.00028	HCD (High Energy Collision Dissociation)	MS2	28.2128	99.26	10.0142	4305	20210331_Caden_phos_OT.raw	F2	2.6	1	0.0009662	0.005124
	FALSE	High	Sequest HT (A2)	Unambiguous	[P].TDKELVAQAK.[A]		2	O35425	A0A087WR00; O35425	1	2	0.3452	0	1	1	551.809	1102.61	1102.61	0.06	3e-05	HCD (High Energy Collision Dissociation)	MS2	0	3.062	10.2723	4436	20210331_Caden_phos_OT.raw	F2	2.81	1	0.0009662	0.0066
	FALSE	High	Sequest HT (A2)	Unambiguous	[P].TDKELVAQAK.[A]		2	O35425	A0A087WR00; O35425	1	2	0.1815	0	1	1	551.809	1102.61	1102.61	0.28	0.00015	HCD (High Energy Collision Dissociation)	MS2	0	96.781	10.5233	4569	20210331_Caden_phos_OT.raw	F2	2.59	1	0.0009662	0.008731
	FALSE	High	Sequest HT (A2)	Unambiguous	[P].TDKELVAQAK.[A]		2	O35425	A0A087WR00; O35425	1	2	0.0737	0	1	1	551.809	1102.61	1102.61	-0.28	-0.00015	HCD (High Energy Collision Dissociation)	MS2	0	100	10.7819	4701	20210331_Caden_phos_OT.raw	F2	1.9	1	0.0009662	0.0146
	FALSE	High	Sequest HT (A2)	Unambiguous	[P].TDKELVAQAK.[A]		2	O35425	A0A087WR00; O35425	1	2	0.12	0	1	1	551.809	1102.61	1102.61	0.72	0.0004	HCD (High Energy Collision Dissociation)	MS2	0	100	11.352	4991	20210331_Caden_phos_OT.raw	F2	2	1	0.0009662	0.03306
	FALSE	High	Sequest HT (A2)	Unambiguous	[K].ALGREYVHAR.[L]		2	O35425	A0A087WR00; O35425	1	2	0.4012	0	1	1	586.32	1171.63	1171.63	0.43	0.00025	HCD (High Energy Collision Dissociation)	MS2	10.0612	100	11.8613	5263	20210331_Caden_phos_OT.raw	F2	3.29	1	0.0009662	0.01237
	FALSE	High	Sequest HT (A2)	Unambiguous	[K].ALGREYVHAR.[L]		2	O35425	A0A087WR00; O35425	1	3	0.4431	0	1	1	391.216	1171.63	1171.63	0.1	4e-05	HCD (High Energy Collision Dissociation)	MS2	4.46202	10.653	11.8668	5266	20210331_Caden_phos_OT.raw	F2	3.43	1	0.00349	0.04478
	FALSE	High	Sequest HT (A2)	Unambiguous	[L].GREYVHAR.[L]		2	O35425	A0A087WR00; O35425	1	2	0.2464	0	1	1	494.26	987.512	987.512	0.13	6e-05	HCD (High Energy Collision Dissociation)	MS2	0	89.937	11.8728	5269	20210331_Caden_phos_OT.raw	F2	2.07	1	0.00188	0.03726
	FALSE	High	Sequest HT (A2)	Unambiguous	[K].ALGREYVHAR.[L]		2	O35425	A0A087WR00; O35425	1	3	0.3879	0	1	1	391.216	1171.63	1171.63	-0.36	-0.00014	HCD (High Energy Collision Dissociation)	MS2	48.393	100	12.67	5687	20210331_Caden_phos_OT.raw	F2	2.32	1	0.0009662	0.02615
	FALSE	High	Sequest HT (A2)	Unambiguous	[D].RSPTDKELVAQAK.[A]		2	O35425	A0A087WR00; O35425	2	3	0.4749	0	1	1	481.603	1442.79	1442.8	-0.83	-0.0004	HCD (High Energy Collision Dissociation)	MS2	20.2563	40.396	12.919	5813	20210331_Caden_phos_OT.raw	F2	4.19	1	0.0009662	0.008832
	FALSE	High	Sequest HT (A2)	Unambiguous	[S].PTDKELVAQAK.[A]		2	O35425	A0A087WR00; O35425	1	2	0.5184	0	1	1	600.335	1199.66	1199.66	-0.23	-0.00014	HCD (High Energy Collision Dissociation)	MS2	11.1462	100	14.1006	6431	20210331_Caden_phos_OT.raw	F2	2.45	1	0.0009662	0.0002254
	FALSE	High	Sequest HT (A2)	Unambiguous	[R].SPTDKELVAQAK.[A]		2	O35425	A0A087WR00; O35425	1	2	0.3834	0	1	1	643.852	1286.7	1286.7	1.59	0.00103	HCD (High Energy Collision Dissociation)	MS2	0	100	15.46	7146	20210331_Caden_phos_OT.raw	F2	1.93	1	0.0009662	0.0006804
	FALSE	High	Sequest HT (A2)	Unambiguous	[R].SPTDKELVAQAK.[A]		2	O35425	A0A087WR00; O35425	1	2	0.4775	0	1	1	643.852	1286.7	1286.7	2.07	0.00133	HCD (High Energy Collision Dissociation)	MS2	22.7956	100	15.7799	7310	20210331_Caden_phos_OT.raw	F2	2.22	1	0.0009662	0.001779
	FALSE	High	Sequest HT (A2)	Unambiguous	[R].SPTDKELVAQAK.[A]		2	O35425	A0A087WR00; O35425	1	3	0.5417	0	1	1	429.57	1286.69	1286.7	-0.71	-0.00031	HCD (High Energy Collision Dissociation)	MS2	19.9225	25.49	15.8817	7365	20210331_Caden_phos_OT.raw	F2	2.88	1	0.0009662	0.01188
	FALSE	High	Sequest HT (A2)	Unambiguous	[P].TDKELVAQAK.[A]		2	O35425	A0A087WR00; O35425	1	2	0.1033	0	1	1	551.808	1102.61	1102.61	-0.87	-0.00048	HCD (High Energy Collision Dissociation)	MS2	9.83729	94.381	15.9432	7403	20210331_Caden_phos_OT.raw	F2	2.42	1	0.0009662	0.006326
	FALSE	High	Sequest HT (A2)	Unambiguous	[R].SPTDKELVAQAK.[A]		2	O35425	A0A087WR00; O35425	1	2	0.6698	0	1	1	643.851	1286.69	1286.7	-0.11	-7e-05	HCD (High Energy Collision Dissociation)	MS2	4.39893	34.9	16.0413	7457	20210331_Caden_phos_OT.raw	F2	4.27	1	0.0009662	0.0002494
	FALSE	High	Sequest HT (A2)	Unambiguous	[S].PTDKELVAQAK.[A]		2	O35425	A0A087WR00; O35425	1	2	0.6161	0	1	1	600.335	1199.66	1199.66	-0.4	-0.00024	HCD (High Energy Collision Dissociation)	MS2	0	3.651	16.0999	7491	20210331_Caden_phos_OT.raw	F2	4.22	1	0.0009662	0.0007438
	FALSE	High	Sequest HT (A2)	Unambiguous	[R].SPTDKELVAQAK.[A]		2	O35425	A0A087WR00; O35425	1	3	0.5146	0	1	1	429.57	1286.7	1286.7	0.36	0.00015	HCD (High Energy Collision Dissociation)	MS2	0	0.1	16.1339	7516	20210331_Caden_phos_OT.raw	F2	3.09	1	0.004556	0.07267
	FALSE	High	Sequest HT (A2)	Unambiguous	[P].TDKELVAQAK.[A]		2	O35425	A0A087WR00; O35425	1	2	0.3123	0	1	1	551.809	1102.61	1102.61	-0.09	-5e-05	HCD (High Energy Collision Dissociation)	MS2	0	2.936	16.1944	7549	20210331_Caden_phos_OT.raw	F2	2.85	1	0.0009662	0.02851
	FALSE	High	Sequest HT (A2)	Unambiguous	[R].SPTDKELVAQAK.[A]		2	O35425	A0A087WR00; O35425	1	2	0.632	0	1	1	643.852	1286.7	1286.7	0.85	0.00054	HCD (High Energy Collision Dissociation)	MS2	0.0599151	0.043	16.3022	7593	20210331_Caden_phos_OT.raw	F2	4.13	1	0.0009662	0.000697
	FALSE	High	Sequest HT (A2)	Unambiguous	[F].DRSPTDKELVAQAK.[A]		2	O35425	A0A087WR00; O35425	2	3	0.5149	0	1	1	519.946	1557.82	1557.82	-0.33	-0.00017	HCD (High Energy Collision Dissociation)	MS2	58.6097	78.999	16.3176	7601	20210331_Caden_phos_OT.raw	F2	3.36	1	0.0009662	0.0007237
	FALSE	High	Sequest HT (A2)	Unambiguous	[S].PTDKELVAQAK.[A]		2	O35425	A0A087WR00; O35425	1	2	0.5961	0	1	1	600.335	1199.66	1199.66	0.21	0.00013	HCD (High Energy Collision Dissociation)	MS2	0	5.497	16.3551	7617	20210331_Caden_phos_OT.raw	F2	4.11	1	0.0009662	0.0001961
	FALSE	High	Sequest HT (A2)	Unambiguous	[R].SPTDKELVAQAK.[A]		2	O35425	A0A087WR00; O35425	1	3	0.4708	0	1	1	429.57	1286.7	1286.7	0.36	0.00015	HCD (High Energy Collision Dissociation)	MS2	0.0855955	0.149	16.3867	7634	20210331_Caden_phos_OT.raw	F2	3.08	1	0.004556	0.08333
	FALSE	High	Sequest HT (A2)	Unambiguous	[P].TDKELVAQAK.[A]		2	O35425	A0A087WR00; O35425	1	2	0.3704	0	1	1	551.809	1102.61	1102.61	0.35	0.00019	HCD (High Energy Collision Dissociation)	MS2	5.94477	7.329	16.4472	7666	20210331_Caden_phos_OT.raw	F2	3.24	1	0.0009662	0.005986
	FALSE	High	Sequest HT (A2)	Unambiguous	[F].DRSPTDKELVAQAK.[A]		2	O35425	A0A087WR00; O35425	2	2	0.5835	0	1	1	779.415	1557.82	1557.82	-0.51	-0.0004	HCD (High Energy Collision Dissociation)	MS2	0	100	16.4543	7670	20210331_Caden_phos_OT.raw	F2	4.01	1	0.0009662	0.002598
	FALSE	High	Sequest HT (A2)	Unambiguous	[R].SPTDKELVAQAK.[A]		2	O35425	A0A087WR00; O35425	1	2	0.6198	0	1	1	643.852	1286.7	1286.7	1.04	0.00067	HCD (High Energy Collision Dissociation)	MS2	0.0478542	0.102	16.5533	7716	20210331_Caden_phos_OT.raw	F2	3.84	1	0.0009662	0.001105
	FALSE	High	Sequest HT (A2)	Unambiguous	[F].DRSPTDKELVAQAK.[A]		2	O35425	A0A087WR00; O35425	2	3	0.5928	0	1	1	519.946	1557.82	1557.82	0.26	0.00014	HCD (High Energy Collision Dissociation)	MS2	8.45982	31.106	16.5689	7724	20210331_Caden_phos_OT.raw	F2	3.34	1	0.00349	0.04697
	FALSE	High	Sequest HT (A2)	Unambiguous	[S].PTDKELVAQAK.[A]		2	O35425	A0A087WR00; O35425	1	2	0.6048	0	1	1	600.335	1199.66	1199.66	0.11	7e-05	HCD (High Energy Collision Dissociation)	MS2	0	19.081	16.605	7741	20210331_Caden_phos_OT.raw	F2	4.15	1	0.0009662	0.0003364
	FALSE	High	Sequest HT (A2)	Unambiguous	[P].TDKELVAQAK.[A]		2	O35425	A0A087WR00; O35425	1	2	0.2983	0	1	1	551.809	1102.61	1102.61	-0.09	-5e-05	HCD (High Energy Collision Dissociation)	MS2	11.4257	49.7	16.709	7798	20210331_Caden_phos_OT.raw	F2	2.95	1	0.0009662	0.008056
	FALSE	High	Sequest HT (A2)	Unambiguous	[R].SPTDKELVAQAK.[A]		2	O35425	A0A087WR00; O35425	1	2	0.6481	0	1	1	643.852	1286.7	1286.7	1.51	0.00097	HCD (High Energy Collision Dissociation)	MS2	0.0799104	0.623	16.8147	7856	20210331_Caden_phos_OT.raw	F2	3.78	1	0.0009662	0.001597
	FALSE	High	Sequest HT (A2)	Unambiguous	[S].PTDKELVAQAK.[A]		2	O35425	A0A087WR00; O35425	1	2	0.6119	0	1	1	600.335	1199.66	1199.66	-0.3	-0.00018	HCD (High Energy Collision Dissociation)	MS2	0	67.786	16.8852	7894	20210331_Caden_phos_OT.raw	F2	3.53	1	0.0009662	0.0002553
	FALSE	High	Sequest HT (A2)	Unambiguous	[R].SPTDKELVAQAK.[A]		2	O35425	A0A087WR00; O35425	1	3	0.5162	0	1	1	429.57	1286.7	1286.7	0.93	0.0004	HCD (High Energy Collision Dissociation)	MS2	2.13792	2.922	16.906	7908	20210331_Caden_phos_OT.raw	F2	3.08	1	0.0009662	0.0123
	FALSE	High	Sequest HT (A2)	Unambiguous	[P].TDKELVAQAK.[A]		2	O35425	A0A087WR00; O35425	1	2	0.2691	0	1	1	551.809	1102.61	1102.61	1.24	0.00068	HCD (High Energy Collision Dissociation)	MS2	45.7841	100	17.0161	7968	20210331_Caden_phos_OT.raw	F2	2.75	1	0.0009662	0.01198
	FALSE	High	Sequest HT (A2)	Unambiguous	[R].SPTDKELVAQAK.[A]		2	O35425	A0A087WR00; O35425	1	2	0.6325	0	1	1	643.852	1286.7	1286.7	0.56	0.00036	HCD (High Energy Collision Dissociation)	MS2	0	2.266	17.0801	8004	20210331_Caden_phos_OT.raw	F2	4	1	0.0009662	0.0002344
	FALSE	High	Sequest HT (A2)	Unambiguous	[S].PTDKELVAQAK.[A]		2	O35425	A0A087WR00; O35425	1	2	0.4202	0	1	1	600.335	1199.66	1199.66	-0.4	-0.00024	HCD (High Energy Collision Dissociation)	MS2	16.5795	100	17.1478	8040	20210331_Caden_phos_OT.raw	F2	3.07	1	0.0009662	0.0001622
	FALSE	High	Sequest HT (A2)	Unambiguous	[R].SPTDKELVAQAK.[A]		2	O35425	A0A087WR00; O35425	1	3	0.5308	0	1	1	429.57	1286.7	1286.7	0.08	3e-05	HCD (High Energy Collision Dissociation)	MS2	5.29275	6.148	17.1602	8048	20210331_Caden_phos_OT.raw	F2	2.6	1	0.0009662	0.009142
	FALSE	High	Sequest HT (A2)	Unambiguous	[P].TDKELVAQAK.[A]		2	O35425	A0A087WR00; O35425	1	2	0.2214	0	1	1	551.808	1102.61	1102.61	-0.75	-0.00041	HCD (High Energy Collision Dissociation)	MS2	32.3729	99.112	17.2802	8114	20210331_Caden_phos_OT.raw	F2	2.62	1	0.0009662	0.01528
	FALSE	High	Sequest HT (A2)	Unambiguous	[R].SPTDKELVAQAK.[A]		2	O35425	A0A087WR00; O35425	1	2	0.6536	0	1	1	643.852	1286.7	1286.7	0.56	0.00036	HCD (High Energy Collision Dissociation)	MS2	0	4.482	17.3401	8146	20210331_Caden_phos_OT.raw	F2	3.84	1	0.0009662	0.0002234
	FALSE	High	Sequest HT (A2)	Unambiguous	[S].PTDKELVAQAK.[A]		2	O35425	A0A087WR00; O35425	1	2	0.517	0	1	1	600.335	1199.66	1199.66	-0.19	-0.00012	HCD (High Energy Collision Dissociation)	MS2	15.7572	100	17.4159	8186	20210331_Caden_phos_OT.raw	F2	2.65	1	0.0009662	0.0002587
	FALSE	High	Sequest HT (A2)	Unambiguous	[R].SPTDKELVAQAK.[A]		2	O35425	A0A087WR00; O35425	1	3	0.4468	0	1	1	429.57	1286.7	1286.7	0.22	9e-05	HCD (High Energy Collision Dissociation)	MS2	7.6235	12.785	17.4193	8188	20210331_Caden_phos_OT.raw	F2	2.82	1	0.0009662	0.01456
	FALSE	High	Sequest HT (A2)	Unambiguous	[R].SPTDKELVAQAK.[A]		2	O35425	A0A087WR00; O35425	1	2	0.6633	0	1	1	643.852	1286.7	1286.7	0.66	0.00042	HCD (High Energy Collision Dissociation)	MS2	0.209584	7.284	17.6113	8284	20210331_Caden_phos_OT.raw	F2	3.92	1	0.0009662	0.0001839
	FALSE	High	Sequest HT (A2)	Unambiguous	[R].SPTDKELVAQ.[A]		2	O35425	A0A087WR00; O35425	1	2	0.2566	0	1	1	544.285	1087.56	1087.56	-1.05	-0.00057	HCD (High Energy Collision Dissociation)	MS2	12.3608	50.553	17.8705	8421	20210331_Caden_phos_OT.raw	F2	3.43	1	0.0009662	0.03334
	FALSE	High	Sequest HT (A2)	Unambiguous	[R].SPTDKELVAQAK.[A]		2	O35425	A0A087WR00; O35425	1	2	0.665	0	1	1	643.851	1286.69	1286.7	-0.2	-0.00013	HCD (High Energy Collision Dissociation)	MS2	1.49726	8.249	17.892	8433	20210331_Caden_phos_OT.raw	F2	3.97	1	0.0009662	0.0002332
	FALSE	High	Sequest HT (A2)	Unambiguous	[R].SPTDKELVAQAK.[A]		2	O35425	A0A087WR00; O35425	1	3	0.4253	0	1	1	429.57	1286.7	1286.7	0	0	HCD (High Energy Collision Dissociation)	MS2	15.9589	15.69	17.9051	8440	20210331_Caden_phos_OT.raw	F2	2.61	1	0.004556	0.08035
	FALSE	High	Sequest HT (A2)	Unambiguous	[R].SPTDKELVAQAK.[A]		2	O35425	A0A087WR00; O35425	1	2	0.6434	0	1	1	643.851	1286.69	1286.7	-0.58	-0.00037	HCD (High Energy Collision Dissociation)	MS2	0	14.527	18.1467	8568	20210331_Caden_phos_OT.raw	F2	3.73	1	0.0009662	0.0005308
	FALSE	High	Sequest HT (A2)	Unambiguous	[R].SPTDKELVAQAK.[A]		2	O35425	A0A087WR00; O35425	1	3	0.4494	0	1	1	429.57	1286.7	1286.7	0.64	0.00027	HCD (High Energy Collision Dissociation)	MS2	41.7051	15.298	18.3164	8662	20210331_Caden_phos_OT.raw	F2	2.47	1	0.0009662	0.02589
	FALSE	High	Sequest HT (A2)	Unambiguous	[R].SPTDKELVAQAK.[A]		2	O35425	A0A087WR00; O35425	1	2	0.6641	0	1	1	643.851	1286.7	1286.7	0.27	0.00017	HCD (High Energy Collision Dissociation)	MS2	0.532675	13.159	18.4147	8715	20210331_Caden_phos_OT.raw	F2	3.93	1	0.0009662	0.0001696
	FALSE	High	Sequest HT (A2)	Unambiguous	[R].SPTDKELVAQAK.[A]		2	O35425	A0A087WR00; O35425	1	3	0.3146	0	1	1	429.57	1286.7	1286.7	0.14	6e-05	HCD (High Energy Collision Dissociation)	MS2	67.0755	20.6	18.5681	8805	20210331_Caden_phos_OT.raw	F2	1.78	1	0.005201	0.08577
	FALSE	High	Sequest HT (A2)	Unambiguous	[R].SPTDKELVAQAK.[A]		2	O35425	A0A087WR00; O35425	1	2	0.6425	0	1	1	643.851	1286.69	1286.7	-0.69	-0.00044	HCD (High Energy Collision Dissociation)	MS2	0	23.922	18.8684	8976	20210331_Caden_phos_OT.raw	F2	4.56	1	0.0009662	0.0002028
	FALSE	High	Sequest HT (A2)	Unambiguous	[R].SPTDKELVAQAK.[A]		2	O35425	A0A087WR00; O35425	1	3	0.5265	0	1	1	429.57	1286.69	1286.7	-0.8	-0.00034	HCD (High Energy Collision Dissociation)	MS2	53.3667	17.416	18.905	8996	20210331_Caden_phos_OT.raw	F2	2.26	1	0.004556	0.07558
	FALSE	High	Sequest HT (A2)	Unambiguous	[R].SPTDKELVAQAK.[A]		2	O35425	A0A087WR00; O35425	1	2	0.6437	0	1	1	643.851	1286.69	1286.7	-0.13	-8e-05	HCD (High Energy Collision Dissociation)	MS2	0	22.23	19.126	9111	20210331_Caden_phos_OT.raw	F2	4.07	1	0.0009662	0.000138
	FALSE	High	Sequest HT (A2)	Unambiguous	[R].SPTDKELVAQAK.[A]		2	O35425	A0A087WR00; O35425	1	2	0.6265	0	1	1	643.851	1286.69	1286.7	-0.13	-9e-05	HCD (High Energy Collision Dissociation)	MS2	0	26.929	19.3816	9250	20210331_Caden_phos_OT.raw	F2	4.15	1	0.0009662	4.847e-05
	FALSE	High	Sequest HT (A2)	Unambiguous	[R].SPTDKELVAQAK.[A]		2	O35425	A0A087WR00; O35425	1	3	0.439	0	1	1	429.57	1286.69	1286.7	-0.32	-0.00014	HCD (High Energy Collision Dissociation)	MS2	30.3771	38.209	19.6305	9380	20210331_Caden_phos_OT.raw	F2	2.46	1	0.00349	0.04544
	FALSE	High	Sequest HT (A2)	Unambiguous	[R].SPTDKELVAQAK.[A]		2	O35425	A0A087WR00; O35425	1	2	0.6182	0	1	1	643.851	1286.69	1286.7	-0.24	-0.00015	HCD (High Energy Collision Dissociation)	MS2	0	33.553	19.6463	9389	20210331_Caden_phos_OT.raw	F2	4.06	1	0.0009662	6.883e-05
	FALSE	High	Sequest HT (A2)	Unambiguous	[R].SPTDKELVAQAK.[A]		2	O35425	A0A087WR00; O35425	1	2	0.621	0	1	1	643.851	1286.69	1286.7	-0.53	-0.00034	HCD (High Energy Collision Dissociation)	MS2	15.1139	30.487	20.0722	9619	20210331_Caden_phos_OT.raw	F2	3.72	1	0.0009662	0.000208
	FALSE	High	Sequest HT (A2)	Unambiguous	[R].SPTDKELVAQAK.[A]		2	O35425	A0A087WR00; O35425	1	3	0.3982	0	1	1	429.57	1286.69	1286.7	-0.27	-0.00011	HCD (High Energy Collision Dissociation)	MS2	40.9633	55.604	20.255	9717	20210331_Caden_phos_OT.raw	F2	2.21	1	0.00417	0.05681
	FALSE	High	Sequest HT (A2)	Unambiguous	[R].SPTDKELVAQAK.[A]		2	O35425	A0A087WR00; O35425	1	2	0.6396	0	1	1	643.851	1286.69	1286.7	-0.16	-0.0001	HCD (High Energy Collision Dissociation)	MS2	0	65.742	20.3384	9760	20210331_Caden_phos_OT.raw	F2	4.44	1	0.0009662	8.698e-05
	FALSE	High	Sequest HT (A2)	Unambiguous	[R].AGLSWSAPER.[A]		2	O35425	A0A087WR00; O35425	0	2	0.3408	0	1	1	537.273	1073.54	1073.54	0.4	0.00022	HCD (High Energy Collision Dissociation)	MS2	33.4936	73.503	20.3772	9782	20210331_Caden_phos_OT.raw	F2	2.23	1	0.004556	0.07568
	FALSE	High	Sequest HT (A2)	Unambiguous	[R].SPTDKELVAQAK.[A]		2	O35425	A0A087WR00; O35425	1	2	0.6382	0	1	1	643.851	1286.69	1286.7	-0.36	-0.00023	HCD (High Energy Collision Dissociation)	MS2	0	38.027	20.6049	9906	20210331_Caden_phos_OT.raw	F2	3.98	1	0.0009662	0.0002733
	FALSE	High	Sequest HT (A2)	Unambiguous	[R].SPTDKELVAQAK.[A]		2	O35425	A0A087WR00; O35425	1	2	0.6554	0	1	1	643.851	1286.69	1286.7	-0.47	-0.0003	HCD (High Energy Collision Dissociation)	MS2	2.75413	75.325	20.8595	10043	20210331_Caden_phos_OT.raw	F2	4.15	1	0.0009662	0.000345
	FALSE	High	Sequest HT (A2)	Unambiguous	[R].SPTDKELVAQAKA.[L]		2	O35425	A0A087WR00; O35425	2	2	0.3498	0	1	1	679.369	1357.73	1357.73	-0.69	-0.00047	HCD (High Energy Collision Dissociation)	MS2	30.8374	79.792	20.9923	10111	20210331_Caden_phos_OT.raw	F2	2.23	1	0.0009662	0.007898
	FALSE	High	Sequest HT (A2)	Unambiguous	[R].SPTDKELVAQAK.[A]		2	O35425	A0A087WR00; O35425	1	2	0.6065	0	1	1	643.851	1286.7	1286.7	0.19	0.00012	HCD (High Energy Collision Dissociation)	MS2	0	41.939	21.1375	10188	20210331_Caden_phos_OT.raw	F2	3.99	1	0.0009662	5.748e-05
	FALSE	High	Sequest HT (A2)	Unambiguous	[R].SPTDKELVAQAK.[A]		2	O35425	A0A087WR00; O35425	1	3	0.2802	0	1	1	429.57	1286.69	1286.7	-0.37	-0.00016	HCD (High Energy Collision Dissociation)	MS2	40.6656	48.416	21.2745	10258	20210331_Caden_phos_OT.raw	F2	2.07	1	0.00349	0.04824
	FALSE	High	Sequest HT (A2)	Unambiguous	[R].SPTDKELVAQAK.[A]		2	O35425	A0A087WR00; O35425	1	2	0.6514	0	1	1	643.851	1286.7	1286.7	-0.01	-1e-05	HCD (High Energy Collision Dissociation)	MS2	0	70.388	21.4057	10326	20210331_Caden_phos_OT.raw	F2	3.93	1	0.0009662	0.0001111
	FALSE	High	Sequest HT (A2)	Unambiguous	[R].SPTDKELVAQAK.[A]		2	O35425	A0A087WR00; O35425	1	2	0.6372	0	1	1	643.851	1286.7	1286.7	0.17	0.00011	HCD (High Energy Collision Dissociation)	MS2	5.48245	97.958	21.6577	10463	20210331_Caden_phos_OT.raw	F2	4.19	1	0.0009662	0.0001017
	FALSE	High	Sequest HT (A2)	Unambiguous	[R].SPTDKELVAQAK.[A]		2	O35425	A0A087WR00; O35425	1	2	0.6038	0	1	1	643.851	1286.69	1286.7	-0.51	-0.00033	HCD (High Energy Collision Dissociation)	MS2	0	39.776	21.9169	10600	20210331_Caden_phos_OT.raw	F2	3.71	1	0.0009662	8.829e-05
	FALSE	High	Sequest HT (A2)	Unambiguous	[R].SPTDKELVAQAK.[A]		2	O35425	A0A087WR00; O35425	1	2	0.5923	0	1	1	643.851	1286.7	1286.7	0.43	0.00028	HCD (High Energy Collision Dissociation)	MS2	12.4913	77.46	22.2133	10756	20210331_Caden_phos_OT.raw	F2	3.9	1	0.0009662	0.0001278
	FALSE	High	Sequest HT (A2)	Unambiguous	[R].SPTDKELVAQAK.[A]		2	O35425	A0A087WR00; O35425	1	2	0.6029	0	1	1	643.851	1286.7	1286.7	0.32	0.00021	HCD (High Energy Collision Dissociation)	MS2	7.28761	52.409	22.4712	10897	20210331_Caden_phos_OT.raw	F2	4.08	1	0.0009662	8.452e-05
	FALSE	High	Sequest HT (A2)	Unambiguous	[R].SPTDKELVAQAK.[A]		2	O35425	A0A087WR00; O35425	1	2	0.6241	0	1	1	643.851	1286.7	1286.7	0.22	0.00014	HCD (High Energy Collision Dissociation)	MS2	18.803	90.219	22.7376	11042	20210331_Caden_phos_OT.raw	F2	4.15	1	0.0009662	0.0001258
	FALSE	High	Sequest HT (A2)	Unambiguous	[R].SPTDKELVAQAK.[A]		2	O35425	A0A087WR00; O35425	1	2	0.6336	0	1	1	643.851	1286.69	1286.7	-0.08	-5e-05	HCD (High Energy Collision Dissociation)	MS2	5.27278	100	23.0077	11194	20210331_Caden_phos_OT.raw	F2	3.93	1	0.0009662	9.499e-05
	FALSE	High	Sequest HT (A2)	Unambiguous	[A].FDRSPTDKELVAQAK.[A]		2	O35425	A0A087WR00; O35425	2	3	0.5309	0	1	1	568.969	1704.89	1704.89	0.45	0.00025	HCD (High Energy Collision Dissociation)	MS2	19.3573	77.465	23.1023	11245	20210331_Caden_phos_OT.raw	F2	3.24	1	0.0009662	0.008266
	FALSE	High	Sequest HT (A2)	Unambiguous	[R].SPTDKELVAQAK.[A]		2	O35425	A0A087WR00; O35425	1	2	0.5896	0	1	1	643.851	1286.7	1286.7	0.2	0.00013	HCD (High Energy Collision Dissociation)	MS2	9.06084	100	23.2701	11334	20210331_Caden_phos_OT.raw	F2	4.24	1	0.0009662	9.364e-05
	FALSE	High	Sequest HT (A2)	Unambiguous	[R].SPTDKELVAQAK.[A]		2	O35425	A0A087WR00; O35425	1	2	0.6343	0	1	1	643.852	1286.7	1286.7	1.52	0.00098	HCD (High Energy Collision Dissociation)	MS2	21.585	75.075	23.5398	11484	20210331_Caden_phos_OT.raw	F2	4.02	1	0.0009662	0.0001479
	FALSE	High	Sequest HT (A2)	Unambiguous	[R].SPTDKELVAQAK.[A]		2	O35425	A0A087WR00; O35425	1	2	0.6486	0	1	1	643.849	1286.69	1286.7	-2.67	-0.00171	HCD (High Energy Collision Dissociation)	MS2	0	100	23.793	11624	20210331_Caden_phos_OT.raw	F2	3.87	1	0.0009662	0.0001185
	FALSE	High	Sequest HT (A2)	Unambiguous	[R].SPTDKELVAQAK.[A]		2	O35425	A0A087WR00; O35425	1	2	0.5441	0	1	1	643.851	1286.7	1286.7	0.36	0.00023	HCD (High Energy Collision Dissociation)	MS2	40.6098	59.856	24.2663	11880	20210331_Caden_phos_OT.raw	F2	3.29	1	0.0009662	0.001385
	FALSE	High	Sequest HT (A2)	Unambiguous	[R].SPTDKELVAQAK.[A]		2	O35425	A0A087WR00; O35425	1	2	0.584	0	1	1	643.851	1286.69	1286.7	-0.22	-0.00014	HCD (High Energy Collision Dissociation)	MS2	13.655	100	24.5383	12029	20210331_Caden_phos_OT.raw	F2	3.87	1	0.0009662	0.0001069
	FALSE	High	Sequest HT (A2)	Unambiguous	[R].SPTDKELVAQAK.[A]		2	O35425	A0A087WR00; O35425	1	2	0.5873	0	1	1	643.851	1286.69	1286.7	-0.32	-0.00021	HCD (High Energy Collision Dissociation)	MS2	4.53864	100	24.8194	12180	20210331_Caden_phos_OT.raw	F2	3.95	1	0.0009662	5.707e-05
	FALSE	High	Sequest HT (A2)	Unambiguous	[D].AFDRSPTDKELVAQAK.[A]		2	O35425	A0A087WR00; O35425	2	3	0.4925	0	1	1	592.648	1775.93	1775.93	0.39	0.00023	HCD (High Energy Collision Dissociation)	MS2	15.3661	44.478	25.0512	12305	20210331_Caden_phos_OT.raw	F2	4.65	1	0.0009662	0.0001341
	FALSE	High	Sequest HT (A2)	Unambiguous	[R].SPTDKELVAQAK.[A]		2	O35425	A0A087WR00; O35425	1	2	0.6438	0	1	1	643.851	1286.7	1286.7	0.24	0.00016	HCD (High Energy Collision Dissociation)	MS2	5.91386	100	25.1257	12346	20210331_Caden_phos_OT.raw	F2	3.79	1	0.0009662	9.226e-05
	FALSE	High	Sequest HT (A2)	Unambiguous	[R].SPTDKELVAQAK.[A]		2	O35425	A0A087WR00; O35425	1	2	0.5503	0	1	1	643.852	1286.7	1286.7	0.71	0.00046	HCD (High Energy Collision Dissociation)	MS2	4.48222	80.681	25.4529	12518	20210331_Caden_phos_OT.raw	F2	3.78	1	0.0009662	0.0002352
	FALSE	High	Sequest HT (A2)	Unambiguous	[R].SPTDKELVAQAK.[A]		2	O35425	A0A087WR00; O35425	1	2	0.4937	0	1	1	643.852	1286.7	1286.7	1.09	0.0007	HCD (High Energy Collision Dissociation)	MS2	26.2294	44.554	25.7786	12695	20210331_Caden_phos_OT.raw	F2	2.37	1	0.0009662	0.008352
	FALSE	High	Sequest HT (A2)	Unambiguous	[R].SPTDKELVAQAK.[A]		2	O35425	A0A087WR00; O35425	1	2	0.6012	0	1	1	643.851	1286.7	1286.7	0.52	0.00033	HCD (High Energy Collision Dissociation)	MS2	48.1628	69.441	26.0999	12870	20210331_Caden_phos_OT.raw	F2	3.41	1	0.0009662	0.0001319
	FALSE	High	Sequest HT (A2)	Unambiguous	[R].SPTDKELVAQAK.[A]		2	O35425	A0A087WR00; O35425	1	2	0.6116	0	1	1	643.851	1286.7	1286.7	0.14	9e-05	HCD (High Energy Collision Dissociation)	MS2	26.1877	63.769	26.5501	13113	20210331_Caden_phos_OT.raw	F2	3.27	1	0.0009662	0.0001591
	FALSE	High	Sequest HT (A2)	Unambiguous	[A].AGLAVDcVR.[Q]	C7(Carbamidomethyl)	2	O35425	O35425; A0A0J9YUF0	0	2	0.4025	0	1	1	480.75	960.493	960.493	0.15	7e-05	HCD (High Energy Collision Dissociation)	MS2	51.9035	67.516	26.5788	13128	20210331_Caden_phos_OT.raw	F2	2.36	1	0.0009662	0.03041
	FALSE	High	Sequest HT (A2)	Unambiguous	[R].SPTDKELVAQAK.[A]		2	O35425	A0A087WR00; O35425	1	2	0.639	0	1	1	643.85	1286.69	1286.7	-1.38	-0.00089	HCD (High Energy Collision Dissociation)	MS2	6.587	98.988	26.943	13322	20210331_Caden_phos_OT.raw	F2	3.85	1	0.0009662	7.415e-05
	FALSE	High	Sequest HT (A2)	Unambiguous	[R].SPTDKELVAQAK.[A]		2	O35425	A0A087WR00; O35425	1	2	0.5714	0	1	1	643.852	1286.7	1286.7	1.09	0.0007	HCD (High Energy Collision Dissociation)	MS2	0	58.901	27.5222	13681	20210331_Caden_phos_OT.raw	F2	2.38	1	0.0009662	0.004134
	FALSE	High	Sequest HT (A2)	Unambiguous	[V].AAGLAVDcVR.[Q]	C8(Carbamidomethyl)	2	O35425	O35425; A0A0J9YUF0	0	2	0.3943	0	1	1	516.269	1031.53	1031.53	0.88	0.00045	HCD (High Energy Collision Dissociation)	MS2	48.0346	18.198	27.5671	13709	20210331_Caden_phos_OT.raw	F2	2.46	1	0.0009662	0.01533
	FALSE	High	Sequest HT (A2)	Unambiguous	[R].SPTDKELVAQAK.[A]		2	O35425	A0A087WR00; O35425	1	2	0.5893	0	1	1	643.85	1286.69	1286.7	-1.66	-0.00107	HCD (High Energy Collision Dissociation)	MS2	0	100	27.7949	13851	20210331_Caden_phos_OT.raw	F2	3.75	1	0.0009662	0.000208
	FALSE	High	Sequest HT (A2)	Unambiguous	[R].SPTDKELVAQAK.[A]		2	O35425	A0A087WR00; O35425	1	2	0.5228	0	1	1	643.851	1286.69	1286.7	-0.61	-0.00039	HCD (High Energy Collision Dissociation)	MS2	44.4316	44.224	28.0633	14012	20210331_Caden_phos_OT.raw	F2	2.85	1	0.0009662	0.0002454
	FALSE	High	Sequest HT (A2)	Unambiguous	[R].SPTDKELVAQAK.[A]		2	O35425	A0A087WR00; O35425	1	2	0.5593	0	1	1	643.851	1286.7	1286.7	0.07	5e-05	HCD (High Energy Collision Dissociation)	MS2	17.3242	100	29.4389	14778	20210331_Caden_phos_OT.raw	F2	2.7	1	0.0009662	0.0001484
	FALSE	High	Sequest HT (A2)	Unambiguous	[M].DAFDRSPTDKELVAQAK.[A]		2	O35425	A0A087WR00; O35425	2	3	0.6305	0	1	1	630.991	1890.96	1890.96	0.84	0.00053	HCD (High Energy Collision Dissociation)	MS2	40.3191	49.574	29.5923	14864	20210331_Caden_phos_OT.raw	F2	4.33	1	0.0009662	0.000806
	FALSE	High	Sequest HT (A2)	Unambiguous	[M].DAFDRSPTDKELVAQAK.[A]		2	O35425	A0A087WR00; O35425	2	2	0.4899	0	1	1	945.981	1890.95	1890.96	-0.76	-0.00072	HCD (High Energy Collision Dissociation)	MS2	0	36.525	29.6768	14921	20210331_Caden_phos_OT.raw	F2	2.96	1	0.0009662	0.001212
	FALSE	High	Sequest HT (A2)	Unambiguous	[R].SPTDKELVAQAK.[A]		2	O35425	A0A087WR00; O35425	1	2	0.5994	0	1	1	643.851	1286.7	1286.7	0.19	0.00012	HCD (High Energy Collision Dissociation)	MS2	23.2242	100	30.8405	15700	20210331_Caden_phos_OT.raw	F2	3.12	1	0.0009662	0.000162
	FALSE	High	Sequest HT (A2)	Unambiguous	[R].SPTDKELVAQAK.[A]		2	O35425	A0A087WR00; O35425	1	2	0.5705	0	1	1	643.852	1286.7	1286.7	1.05	0.00068	HCD (High Energy Collision Dissociation)	MS2	38.058	100	31.314	15996	20210331_Caden_phos_OT.raw	F2	2.98	1	0.0009662	0.0008596
	FALSE	High	Sequest HT (A2)	Unambiguous	[D].ELEQIRPSVYR.[N]		2	O35425	A0A087WR00; O35425	0	3	0.4143	0	1	1	463.921	1389.75	1389.75	-0.4	-0.00019	HCD (High Energy Collision Dissociation)	MS2	34.0614	64.887	31.3663	16025	20210331_Caden_phos_OT.raw	F2	2.51	1	0.004556	0.07623
	FALSE	High	Sequest HT (A2)	Unambiguous	[R].AGLSWSAPER.[A]		2	O35425	A0A087WR00; O35425	0	2	0.4138	0	1	1	537.272	1073.54	1073.54	-0.05	-3e-05	HCD (High Energy Collision Dissociation)	MS2	7.34191	36.531	31.4145	16054	20210331_Caden_phos_OT.raw	F2	2.9	1	0.0009662	0.01823
	FALSE	High	Sequest HT (A2)	Unambiguous	[R].SPTDKELVAQAK.[A]		2	O35425	A0A087WR00; O35425	1	2	0.4014	0	1	1	643.851	1286.7	1286.7	0.01	1e-05	HCD (High Energy Collision Dissociation)	MS2	10.7588	89.978	31.6048	16167	20210331_Caden_phos_OT.raw	F2	2.84	1	0.0009662	0.0001525
	FALSE	High	Sequest HT (A2)	Unambiguous	[K].cVVSTDPGFR.[S]	C1(Carbamidomethyl)	1	O35425	O35425	0	2	0.3692	0	1	1	569.271	1137.54	1137.54	-0.22	-0.00013	HCD (High Energy Collision Dissociation)	MS2	17.8716	7.578	31.7127	16229	20210331_Caden_phos_OT.raw	F2	2.14	1	0.004556	0.07643
	FALSE	High	Sequest HT (A2)	Unambiguous	[R].SPTDKELVAQAK.[A]		2	O35425	A0A087WR00; O35425	1	2	0.4494	0	1	1	643.849	1286.69	1286.7	-3.31	-0.00213	HCD (High Energy Collision Dissociation)	MS2	63.5884	62.511	32.1347	16471	20210331_Caden_phos_OT.raw	F2	2.47	1	0.0009662	0.009952
	FALSE	High	Sequest HT (A2)	Unambiguous	[R].SPTDKELVAQAK.[A]		2	O35425	A0A087WR00; O35425	1	2	0.5512	0	1	1	643.849	1286.69	1286.7	-2.74	-0.00176	HCD (High Energy Collision Dissociation)	MS2	35.6088	47.586	32.2534	16537	20210331_Caden_phos_OT.raw	F2	2.83	1	0.0009662	0.0009769
	FALSE	High	Sequest HT (A2)	Unambiguous	[K].cVVSTDPGFR.[S]	C1(Carbamidomethyl)	1	O35425	O35425	0	2	0.3333	0	1	1	569.271	1137.54	1137.54	-0.33	-0.00019	HCD (High Energy Collision Dissociation)	MS2	27.2237	15.934	33.0655	17126	20210331_Caden_phos_OT.raw	F2	1.71	1	0.004556	0.07498
	FALSE	High	Sequest HT (A2)	Unambiguous	[R].AGLSWSAPER.[A]		2	O35425	A0A087WR00; O35425	0	2	0.3669	0	1	1	537.273	1073.54	1073.54	0.28	0.00015	HCD (High Energy Collision Dissociation)	MS2	33.2207	24.176	33.1279	17169	20210331_Caden_phos_OT.raw	F2	2.78	1	0.0009662	0.02553
	FALSE	High	Sequest HT (A2)	Unambiguous	[R].AGLSWSAPER.[A]		2	O35425	A0A087WR00; O35425	0	2	0.3333	0	1	1	537.273	1073.54	1073.54	0.48	0.00026	HCD (High Energy Collision Dissociation)	MS2	0	31.366	34.535	18054	20210331_Caden_phos_OT.raw	F2	2.52	1	0.00188	0.03759
	FALSE	High	Sequest HT (A2)	Unambiguous	[R].LGDELEQIR.[P]		2	O35425	A0A087WR00; O35425	0	2	0.478	0	1	1	536.785	1072.56	1072.56	0.14	7e-05	HCD (High Energy Collision Dissociation)	MS2	39.8676	26.363	34.6567	18128	20210331_Caden_phos_OT.raw	F2	2.95	1	0.0009662	0.02121
	FALSE	High	Sequest HT (A2)	Unambiguous	[K].cVVSTDPGFR.[S]	C1(Carbamidomethyl)	1	O35425	O35425	0	2	0.2	0	1	1	569.271	1137.54	1137.54	-0.16	-9e-05	HCD (High Energy Collision Dissociation)	MS2	65.9007	30.327	34.8125	18242	20210331_Caden_phos_OT.raw	F2	1.6	1	0.005201	0.08465
	FALSE	High	Sequest HT (A2)	Unambiguous	[R].AGLSWSAPERASPAPGGR.[L]		2	O35425	A0A087WR00; O35425	1	3	0.5355	0	1	1	589.635	1766.89	1766.89	-1.25	-0.00073	HCD (High Energy Collision Dissociation)	MS2	48.637	46.483	35.1635	18435	20210331_Caden_phos_OT.raw	F2	3.38	1	0.0009662	0.003211
	FALSE	High	Sequest HT (A2)	Unambiguous	[R].SPTDKELVAQAK.[A]		2	O35425	A0A087WR00; O35425	1	2	0.4635	0	1	1	643.849	1286.69	1286.7	-3.18	-0.00205	HCD (High Energy Collision Dissociation)	MS2	0	45.839	35.2268	18469	20210331_Caden_phos_OT.raw	F2	2.74	1	0.0009662	0.005504
	FALSE	High	Sequest HT (A2)	Unambiguous	[R].AGLSWSAPER.[A]		2	O35425	A0A087WR00; O35425	0	2	0.3867	0	1	1	537.273	1073.54	1073.54	1.14	0.00061	HCD (High Energy Collision Dissociation)	MS2	0.110196	0.095	35.2974	18513	20210331_Caden_phos_OT.raw	F2	2.56	1	0.004556	0.06964
	FALSE	High	Sequest HT (A2)	Unambiguous	[K].cVVSTDPGFR.[S]	C1(Carbamidomethyl)	1	O35425	O35425	0	2	0.4493	0	1	1	569.271	1137.54	1137.54	-0.4	-0.00023	HCD (High Energy Collision Dissociation)	MS2	30.4599	34.909	35.4038	18575	20210331_Caden_phos_OT.raw	F2	2.27	1	0.005844	0.09648
	FALSE	High	Sequest HT (A2)	Unambiguous	[R].SPTDKELVAQAK.[A]		2	O35425	A0A087WR00; O35425	1	2	0.5817	0	1	1	643.851	1286.69	1286.7	-0.73	-0.00047	HCD (High Energy Collision Dissociation)	MS2	0	100	35.5186	18644	20210331_Caden_phos_OT.raw	F2	3.49	1	0.0009662	0.0001378
	FALSE	High	Sequest HT (A2)	Unambiguous	[R].AGLSWSAPER.[A]		2	O35425	A0A087WR00; O35425	0	2	0.3466	0	1	1	537.273	1073.54	1073.54	1.47	0.00079	HCD (High Energy Collision Dissociation)	MS2	0	0.747	35.5825	18680	20210331_Caden_phos_OT.raw	F2	2.77	1	0.004556	0.07738
	FALSE	High	Sequest HT (A2)	Unambiguous	[K].cVVSTDPGFR.[S]	C1(Carbamidomethyl)	1	O35425	O35425	0	2	0.3989	0	1	1	569.272	1137.54	1137.54	0.13	7e-05	HCD (High Energy Collision Dissociation)	MS2	43.0695	30.221	35.6941	18739	20210331_Caden_phos_OT.raw	F2	1.88	1	0.004556	0.07595
	FALSE	High	Sequest HT (A2)	Unambiguous	[R].AGLSWSAPER.[A]		2	O35425	A0A087WR00; O35425	0	2	0.3209	0	1	1	537.273	1073.54	1073.54	1.23	0.00066	HCD (High Energy Collision Dissociation)	MS2	0.828919	3.899	35.8939	18850	20210331_Caden_phos_OT.raw	F2	2.15	1	0.00417	0.05507
	FALSE	High	Sequest HT (A2)	Unambiguous	[Y].SVAAGLAVDcVR.[Q]	C10(Carbamidomethyl)	2	O35425	O35425; A0A0J9YUF0	0	2	0.5552	0	1	1	609.319	1217.63	1217.63	0.62	0.00038	HCD (High Energy Collision Dissociation)	MS2	6.41602	7.054	36.0568	18941	20210331_Caden_phos_OT.raw	F2	3.53	1	0.0009662	0.003118
	FALSE	High	Sequest HT (A2)	Unambiguous	[V].AAGLAVDcVR.[Q]	C8(Carbamidomethyl)	2	O35425	O35425; A0A0J9YUF0	0	2	0.5136	0	1	1	516.269	1031.53	1031.53	-0.35	-0.00018	HCD (High Energy Collision Dissociation)	MS2	0	35.398	36.1402	18991	20210331_Caden_phos_OT.raw	F2	3.31	1	0.0009662	0.0177
	FALSE	High	Sequest HT (A2)	Unambiguous	[R].AGLSWSAPER.[A]		2	O35425	A0A087WR00; O35425	0	2	0.387	0	1	1	537.272	1073.54	1073.54	0.07	4e-05	HCD (High Energy Collision Dissociation)	MS2	0	14.21	36.1737	19013	20210331_Caden_phos_OT.raw	F2	2.61	1	0.0009662	0.007309
	FALSE	High	Sequest HT (A2)	Unambiguous	[Y].SVAAGLAVDcVR.[Q]	C10(Carbamidomethyl)	2	O35425	O35425; A0A0J9YUF0	0	2	0.4151	0	1	1	609.318	1217.63	1217.63	-1	-0.00061	HCD (High Energy Collision Dissociation)	MS2	21.5886	7.299	36.3613	19125	20210331_Caden_phos_OT.raw	F2	3.18	1	0.0009662	0.01097
	FALSE	High	Sequest HT (A2)	Unambiguous	[R].SPTDKELVAQAK.[A]		2	O35425	A0A087WR00; O35425	1	2	0.5563	0	1	1	643.851	1286.69	1286.7	-0.78	-0.0005	HCD (High Energy Collision Dissociation)	MS2	66.7108	77.553	36.6082	19263	20210331_Caden_phos_OT.raw	F2	3.11	1	0.0009662	0.000683
	FALSE	High	Sequest HT (A2)	Unambiguous	[Y].SVAAGLAVDcVR.[Q]	C10(Carbamidomethyl)	2	O35425	O35425; A0A0J9YUF0	0	2	0.5286	0	1	1	609.319	1217.63	1217.63	0.19	0.00012	HCD (High Energy Collision Dissociation)	MS2	19.7524	36.856	36.6854	19302	20210331_Caden_phos_OT.raw	F2	2.97	1	0.0009662	0.00342
	FALSE	High	Sequest HT (A2)	Unambiguous	[Y].SVAAGLAVDcVR.[Q]	C10(Carbamidomethyl)	2	O35425	O35425; A0A0J9YUF0	0	2	0.5181	0	1	1	609.319	1217.63	1217.63	-0.22	-0.00014	HCD (High Energy Collision Dissociation)	MS2	24.894	59.092	36.9928	19480	20210331_Caden_phos_OT.raw	F2	3.32	1	0.0009662	0.003709
	FALSE	High	Sequest HT (A2)	Unambiguous	[R].AGLSWSAPER.[A]		2	O35425	A0A087WR00; O35425	0	2	0.3966	0	1	1	537.273	1073.54	1073.54	0.71	0.00038	HCD (High Energy Collision Dissociation)	MS2	3.19033	18.308	37.1005	19538	20210331_Caden_phos_OT.raw	F2	2.9	1	0.0009662	0.02497
	FALSE	High	Sequest HT (A2)	Unambiguous	[L].GDELEQIRPSVYR.[N]		2	O35425	A0A087WR00; O35425	0	2	0.4638	0	1	1	781.402	1561.8	1561.8	-0.08	-6e-05	HCD (High Energy Collision Dissociation)	MS2	0	100	37.1874	19589	20210331_Caden_phos_OT.raw	F2	2.35	1	0.0009662	0.01345
	FALSE	High	Sequest HT (A2)	Unambiguous	[A].EImDAFDRSPTDKELVAQAK.[A]	M3(Oxidation)	2	O35425	A0A087WR00; O35425	2	3	0.3439	0	1	1	760.711	2280.12	2280.12	-0.1	-8e-05	HCD (High Energy Collision Dissociation)	MS2	0	63.087	37.1914	19591	20210331_Caden_phos_OT.raw	F2	1.89	1	0.0009662	0.01663
	FALSE	High	Sequest HT (A2)	Unambiguous	[R].SPTDKELVAQAK.[A]		2	O35425	A0A087WR00; O35425	1	2	0.5331	0	1	1	643.848	1286.69	1286.7	-4.79	-0.00308	HCD (High Energy Collision Dissociation)	MS2	0	99.647	37.2374	19617	20210331_Caden_phos_OT.raw	F2	2.87	1	0.0009662	0.007394
	FALSE	High	Sequest HT (A2)	Unambiguous	[L].GDELEQIRPSVYR.[N]		2	O35425	A0A087WR00; O35425	0	3	0.6042	0	1	1	521.27	1561.8	1561.8	-0.09	-5e-05	HCD (High Energy Collision Dissociation)	MS2	30.2945	24.265	37.2507	19625	20210331_Caden_phos_OT.raw	F2	2.83	1	0.004556	0.07815
	FALSE	High	Sequest HT (A2)	Unambiguous	[R].AGLSWSAPER.[A]		2	O35425	A0A087WR00; O35425	0	2	0.4198	0	1	1	537.272	1073.54	1073.54	0.13	7e-05	HCD (High Energy Collision Dissociation)	MS2	16.9454	17.489	37.4154	19720	20210331_Caden_phos_OT.raw	F2	2.43	1	0.0009662	0.03532
	FALSE	High	Sequest HT (A2)	Unambiguous	[A].EImDAFDRSPTDKELVAQAK.[A]	M3(Oxidation)	2	O35425	A0A087WR00; O35425	2	3	0.543	0	1	1	760.711	2280.12	2280.12	0.68	0.00052	HCD (High Energy Collision Dissociation)	MS2	0	92.314	37.5092	19776	20210331_Caden_phos_OT.raw	F2	2.56	1	0.0009662	0.005524
	FALSE	High	Sequest HT (A2)	Unambiguous	[G].DELEQIRPSVYR.[N]		2	O35425	A0A087WR00; O35425	0	3	0.4091	0	1	1	502.263	1504.78	1504.78	-0.27	-0.00013	HCD (High Energy Collision Dissociation)	MS2	24.8652	23.972	37.5412	19793	20210331_Caden_phos_OT.raw	F2	2.2	1	0.004556	0.07422
	FALSE	High	Sequest HT (A2)	Unambiguous	[R].AGLSWSAPER.[A]		2	O35425	A0A087WR00; O35425	0	2	0.3811	0	1	1	537.272	1073.54	1073.54	0.23	0.00012	HCD (High Energy Collision Dissociation)	MS2	6.24676	30.683	37.7071	19892	20210331_Caden_phos_OT.raw	F2	2.65	1	0.0009662	0.01667
	FALSE	High	Sequest HT (A2)	Unambiguous	[K].cVVSTDPGFR.[S]	C1(Carbamidomethyl)	1	O35425	O35425	0	2	0.5755	0	1	1	569.271	1137.54	1137.54	-0.29	-0.00017	HCD (High Energy Collision Dissociation)	MS2	32.3584	31.252	37.7094	19893	20210331_Caden_phos_OT.raw	F2	2.45	1	0.0009662	0.003554
	FALSE	High	Sequest HT (A2)	Unambiguous	[R].SPTDKELVAQAK.[A]		2	O35425	A0A087WR00; O35425	1	2	0.5327	0	1	1	643.851	1286.69	1286.7	-0.45	-0.00029	HCD (High Energy Collision Dissociation)	MS2	0	94.176	37.724	19904	20210331_Caden_phos_OT.raw	F2	3.36	1	0.0009662	0.0002796
	FALSE	High	Sequest HT (A2)	Unambiguous	[Y].SVAAGLAVDcVR.[Q]	C10(Carbamidomethyl)	2	O35425	O35425; A0A0J9YUF0	0	2	0.5425	0	1	1	609.317	1217.63	1217.63	-2.97	-0.00181	HCD (High Energy Collision Dissociation)	MS2	20.6495	91.89	37.7404	19913	20210331_Caden_phos_OT.raw	F2	3.06	1	0.0009662	0.01172
	FALSE	High	Sequest HT (A2)	Unambiguous	[A].EImDAFDRSPTDKELVAQAK.[A]	M3(Oxidation)	2	O35425	A0A087WR00; O35425	2	3	0.4444	0	1	1	760.711	2280.12	2280.12	0.83	0.00063	HCD (High Energy Collision Dissociation)	MS2	8.70116	92.707	37.8302	19961	20210331_Caden_phos_OT.raw	F2	2.16	1	0.0009662	0.02466
	FALSE	High	Sequest HT (A2)	Unambiguous	[R].AGLSWSAPER.[A]		2	O35425	A0A087WR00; O35425	0	2	0.3949	0	1	1	537.272	1073.54	1073.54	-0.59	-0.00031	HCD (High Energy Collision Dissociation)	MS2	5.11446	28.953	38.0321	20077	20210331_Caden_phos_OT.raw	F2	2.76	1	0.0009662	0.03042
	FALSE	High	Sequest HT (A2)	Unambiguous	[R].LGDELEQIRPS.[V]		2	O35425	A0A087WR00; O35425	0	2	0.6138	0	1	1	628.827	1256.65	1256.65	-0.69	-0.00043	HCD (High Energy Collision Dissociation)	MS2	1.72396	22.145	38.2315	20210	20210331_Caden_phos_OT.raw	F2	3.47	1	0.0009662	0.001856
	FALSE	High	Sequest HT (A2)	Unambiguous	[R].SPTDKELVAQAK.[A]		2	O35425	A0A087WR00; O35425	1	2	0.4874	0	1	1	643.851	1286.7	1286.7	0.37	0.00024	HCD (High Energy Collision Dissociation)	MS2	13.6191	70.364	38.3298	20264	20210331_Caden_phos_OT.raw	F2	3.18	1	0.0009662	0.0005464
	FALSE	High	Sequest HT (A2)	Unambiguous	[Y].SVAAGLAVDcVR.[Q]	C10(Carbamidomethyl)	2	O35425	O35425; A0A0J9YUF0	0	2	0.465	0	1	1	609.32	1217.63	1217.63	1.71	0.00104	HCD (High Energy Collision Dissociation)	MS2	0	100	38.3724	20287	20210331_Caden_phos_OT.raw	F2	2.43	1	0.0009662	0.01642
	FALSE	High	Sequest HT (A2)	Unambiguous	[K].cVVSTDPGFR.[S]	C1(Carbamidomethyl)	1	O35425	O35425	0	2	0.4857	0	1	1	569.271	1137.53	1137.54	-1.08	-0.00062	HCD (High Energy Collision Dissociation)	MS2	54.0588	32.233	38.5136	20373	20210331_Caden_phos_OT.raw	F2	2.1	1	0.0009662	0.03429
	FALSE	High	Sequest HT (A2)	Unambiguous	[R].AGLSWSAPER.[A]		2	O35425	A0A087WR00; O35425	0	2	0.4051	0	1	1	537.272	1073.54	1073.54	0.06	3e-05	HCD (High Energy Collision Dissociation)	MS2	8.95453	30.78	38.6616	20467	20210331_Caden_phos_OT.raw	F2	2.74	1	0.0009662	0.02791
	FALSE	High	Sequest HT (A2)	Unambiguous	[R].AGLSWSAPER.[A]		2	O35425	A0A087WR00; O35425	0	2	0.3318	0	1	1	537.273	1073.54	1073.54	1.4	0.00075	HCD (High Energy Collision Dissociation)	MS2	0	35.847	39.2355	20764	20210331_Caden_phos_OT.raw	F2	2.2	1	0.004556	0.06847
	FALSE	High	Sequest HT (A2)	Unambiguous	[R].SPTDKELVAQAK.[A]		2	O35425	A0A087WR00; O35425	1	2	0.6469	0	1	1	643.852	1286.7	1286.7	1.65	0.00106	HCD (High Energy Collision Dissociation)	MS2	0	100	39.4105	20862	20210331_Caden_phos_OT.raw	F2	3.71	1	0.0009662	0.0001465
	FALSE	High	Sequest HT (A2)	Unambiguous	[R].AGLSWSAPER.[A]		2	O35425	A0A087WR00; O35425	0	2	0.3659	0	1	1	537.273	1073.54	1073.54	1.16	0.00062	HCD (High Energy Collision Dissociation)	MS2	9.49199	38.656	39.4977	20912	20210331_Caden_phos_OT.raw	F2	2.46	1	0.004556	0.07602
	FALSE	High	Sequest HT (A2)	Unambiguous	[F].AAEImDAFDRSPTDKELVAQAK.[A]	M5(Oxidation)	2	O35425	A0A087WR00; O35425	2	4	0.4038	0	1	1	606.305	2422.2	2422.19	2.76	0.00167	HCD (High Energy Collision Dissociation)	MS2	9.71843	43.406	39.7	21029	20210331_Caden_phos_OT.raw	F2	2.65	1	0.0009662	0.006424
	FALSE	High	Sequest HT (A2)	Unambiguous	[F].AAEImDAFDRSPTDKELVAQAK.[A]	M5(Oxidation)	2	O35425	A0A087WR00; O35425	2	3	0.6022	0	1	1	808.068	2422.19	2422.19	-0.43	-0.00035	HCD (High Energy Collision Dissociation)	MS2	11.9083	27.935	39.7128	21037	20210331_Caden_phos_OT.raw	F2	2.69	1	0.0009662	0.01489
	FALSE	High	Sequest HT (A2)	Unambiguous	[R].AGLSWSAPER.[A]		2	O35425	A0A087WR00; O35425	0	2	0.3745	0	1	1	537.272	1073.54	1073.54	-0.44	-0.00024	HCD (High Energy Collision Dissociation)	MS2	21.1477	33.523	39.7576	21065	20210331_Caden_phos_OT.raw	F2	2.67	1	0.0009662	0.02486
	FALSE	High	Sequest HT (A2)	Unambiguous	[R].SPTDKELVAQAK.[A]		2	O35425	A0A087WR00; O35425	1	2	0.486	0	1	1	643.851	1286.7	1286.7	0.11	7e-05	HCD (High Energy Collision Dissociation)	MS2	30.6869	43.044	39.8313	21110	20210331_Caden_phos_OT.raw	F2	2.14	1	0.0009662	0.004919
	FALSE	High	Sequest HT (A2)	Unambiguous	[F].AAEImDAFDRSPTDKELVAQAK.[A]	M5(Oxidation)	2	O35425	A0A087WR00; O35425	2	3	0.5811	0	1	1	808.07	2422.2	2422.19	1.29	0.00105	HCD (High Energy Collision Dissociation)	MS2	3.53967	38.211	40.0225	21219	20210331_Caden_phos_OT.raw	F2	2.22	1	0.0009662	0.03153
	FALSE	High	Sequest HT (A2)	Unambiguous	[R].LGDELEQIRPSVYR.[N]		2	O35425	A0A087WR00; O35425	0	2	0.5088	0	1	1	837.945	1674.88	1674.88	0.5	0.00042	HCD (High Energy Collision Dissociation)	MS2	0	74.174	40.7894	21560	20210331_Caden_phos_OT.raw	F2	2.85	1	0.0009662	0.006309
	FALSE	High	Sequest HT (A2)	Unambiguous	[R].LLRAGLSWSAPER.[A]		2	O35425	A0A087WR00; O35425	1	3	0.6038	0	1	1	485.94	1455.81	1455.81	-0.09	-4e-05	HCD (High Energy Collision Dissociation)	MS2	49.3034	70.884	40.8536	21594	20210331_Caden_phos_OT.raw	F2	3.66	1	0.0009662	0.002718
	FALSE	High	Sequest HT (A2)	Unambiguous	[R].AGLSWSAPER.[A]		2	O35425	A0A087WR00; O35425	0	2	0.3047	0	1	1	537.274	1073.54	1073.54	2.37	0.00127	HCD (High Energy Collision Dissociation)	MS2	0	100	41.0318	21698	20210331_Caden_phos_OT.raw	F2	2.33	1	0.0009662	0.009419
	FALSE	High	Sequest HT (A2)	Unambiguous	[R].AGLSWSAPER.[A]		2	O35425	A0A087WR00; O35425	0	2	0.4182	0	1	1	537.273	1073.54	1073.54	0.88	0.00047	HCD (High Energy Collision Dissociation)	MS2	0	93.288	41.2996	21858	20210331_Caden_phos_OT.raw	F2	3.18	1	0.0009662	0.006292
	FALSE	High	Sequest HT (A2)	Unambiguous	[K].cVVSTDPGFR.[S]	C1(Carbamidomethyl)	1	O35425	O35425	0	2	0.425	0	1	1	569.272	1137.54	1137.54	0.1	6e-05	HCD (High Energy Collision Dissociation)	MS2	0	100	41.3167	21868	20210331_Caden_phos_OT.raw	F2	2	1	0.0009662	0.02592
	FALSE	High	Sequest HT (A2)	Unambiguous	[R].SPTDKELVAQAK.[A]		2	O35425	A0A087WR00; O35425	1	2	0.5137	0	1	1	643.852	1286.7	1286.7	0.92	0.00059	HCD (High Energy Collision Dissociation)	MS2	0	49.852	41.5198	21986	20210331_Caden_phos_OT.raw	F2	2.92	1	0.0009662	0.000671
	FALSE	High	Sequest HT (A2)	Unambiguous	[R].AGLSWSAPER.[A]		2	O35425	A0A087WR00; O35425	0	2	0.424	0	1	1	537.272	1073.54	1073.54	0.2	0.00011	HCD (High Energy Collision Dissociation)	MS2	0	100	41.5628	22011	20210331_Caden_phos_OT.raw	F2	2.5	1	0.0009662	0.03082
	FALSE	High	Sequest HT (A2)	Unambiguous	[R].LGDELEQIRPSVYRN.[V]		2	O35425	A0A087WR00; O35425	1	3	0.4532	0	1	1	596.979	1788.92	1788.92	-0.14	-8e-05	HCD (High Energy Collision Dissociation)	MS2	0	29.861	41.7827	22148	20210331_Caden_phos_OT.raw	F2	3.95	1	0.0009662	0.003903
	FALSE	High	Sequest HT (A2)	Unambiguous	[R].AGLSWSAPER.[A]		2	O35425	A0A087WR00; O35425	0	2	0.3838	0	1	1	537.273	1073.54	1073.54	1.1	0.00059	HCD (High Energy Collision Dissociation)	MS2	0	100	41.843	22181	20210331_Caden_phos_OT.raw	F2	2.97	1	0.0009662	0.01409
	FALSE	High	Sequest HT (A2)	Unambiguous	[L].VDcLGEFVR.[K]	C3(Carbamidomethyl)	2	O35425	O35425; A0A0J9YUF0	0	2	0.4402	0	1	1	547.769	1094.53	1094.53	1.57	0.00086	HCD (High Energy Collision Dissociation)	MS2	0	100	41.8452	22182	20210331_Caden_phos_OT.raw	F2	2.59	1	0.0009662	0.02046
	FALSE	High	Sequest HT (A2)	Unambiguous	[K].cVVSTDPGFR.[S]	C1(Carbamidomethyl)	1	O35425	O35425	0	2	0.5	0	1	1	569.272	1137.54	1137.54	0.2	0.00012	HCD (High Energy Collision Dissociation)	MS2	22.4653	38.509	41.8618	22193	20210331_Caden_phos_OT.raw	F2	2.14	1	0.00417	0.05503
	FALSE	High	Sequest HT (A2)	Unambiguous	[R].SPTDKELVAQAK.[A]		2	O35425	A0A087WR00; O35425	1	2	0.4526	0	1	1	643.851	1286.69	1286.7	-0.22	-0.00014	HCD (High Energy Collision Dissociation)	MS2	43.4566	35.66	41.962	22255	20210331_Caden_phos_OT.raw	F2	2.32	1	0.0009662	0.004943
	FALSE	High	Sequest HT (A2)	Unambiguous	[R].LGDELEQIRPSVYR.[N]		2	O35425	A0A087WR00; O35425	0	2	0.3221	0	1	1	837.944	1674.88	1674.88	-0.68	-0.00057	HCD (High Energy Collision Dissociation)	MS2	28.5194	50.186	41.9642	22257	20210331_Caden_phos_OT.raw	F2	2.08	1	0.004556	0.06745
	FALSE	High	Sequest HT (A2)	Unambiguous	[R].LGDELEQIRPSVYR.[N]		2	O35425	A0A087WR00; O35425	0	3	0.5103	0	1	1	558.965	1674.88	1674.88	-0.21	-0.00012	HCD (High Energy Collision Dissociation)	MS2	16.7072	19.595	41.9722	22262	20210331_Caden_phos_OT.raw	F2	3.39	1	0.0009662	0.002173
	FALSE	High	Sequest HT (A2)	Unambiguous	[R].LGDELEQIRP.[S]		2	O35425	A0A087WR00; O35425	0	2	0.4917	0	1	1	585.311	1169.61	1169.62	-1.96	-0.00115	HCD (High Energy Collision Dissociation)	MS2	0	33.613	41.9947	22277	20210331_Caden_phos_OT.raw	F2	3.03	1	0.0009662	0.02843
	FALSE	High	Sequest HT (A2)	Unambiguous	[L].GDELEQIRPSVYR.[N]		2	O35425	A0A087WR00; O35425	0	2	0.5299	0	1	1	781.404	1561.8	1561.8	2.09	0.00164	HCD (High Energy Collision Dissociation)	MS2	0	100	42.0087	22287	20210331_Caden_phos_OT.raw	F2	2.51	1	0.0009662	0.008193
	FALSE	High	Sequest HT (A2)	Unambiguous	[G].DELEQIRPSVYR.[N]		2	O35425	A0A087WR00; O35425	0	2	0.5667	0	1	1	752.891	1504.78	1504.78	0.19	0.00014	HCD (High Energy Collision Dissociation)	MS2	0	25.88	42.2033	22403	20210331_Caden_phos_OT.raw	F2	3	1	0.0009662	0.00173
	FALSE	High	Sequest HT (A2)	Unambiguous	[D].ELEQIRPSVYR.[N]		2	O35425	A0A087WR00; O35425	0	2	0.5101	0	1	1	695.377	1389.75	1389.75	-0.56	-0.00039	HCD (High Energy Collision Dissociation)	MS2	0	11.396	42.2287	22420	20210331_Caden_phos_OT.raw	F2	2.98	1	0.0009662	0.01421
	FALSE	High	Sequest HT (A2)	Unambiguous	[L].GDELEQIRPSVYR.[N]		2	O35425	A0A087WR00; O35425	0	2	0.4638	0	1	1	781.402	1561.8	1561.8	-0.17	-0.00014	HCD (High Energy Collision Dissociation)	MS2	0	0.532	42.2671	22454	20210331_Caden_phos_OT.raw	F2	2.35	1	0.004556	0.06464
	FALSE	High	Sequest HT (A2)	Unambiguous	[R].LGDELEQIRPSVYR.[N]		2	O35425	A0A087WR00; O35425	0	3	0.5081	0	1	1	558.966	1674.88	1674.88	1.1	0.00061	HCD (High Energy Collision Dissociation)	MS2	0.165443	0.114	42.4931	22592	20210331_Caden_phos_OT.raw	F2	3.09	1	0.004556	0.07658
	FALSE	High	Sequest HT (A2)	Unambiguous	[L].GDELEQIRPSVYR.[N]		2	O35425	A0A087WR00; O35425	0	2	0.4768	0	1	1	781.402	1561.8	1561.8	-0.02	-1e-05	HCD (High Energy Collision Dissociation)	MS2	0	4.448	42.5252	22614	20210331_Caden_phos_OT.raw	F2	2.37	1	0.0009662	0.03399
	FALSE	High	Sequest HT (A2)	Unambiguous	[G].DELEQIRPSVYR.[N]		2	O35425	A0A087WR00; O35425	0	2	0.4846	0	1	1	752.892	1504.78	1504.78	0.35	0.00027	HCD (High Energy Collision Dissociation)	MS2	0	33.1	42.7309	22739	20210331_Caden_phos_OT.raw	F2	2.27	1	0.0009662	0.02317
	FALSE	High	Sequest HT (A2)	Unambiguous	[R].SPTDKELVAQAK.[A]		2	O35425	A0A087WR00; O35425	1	2	0.6352	0	1	1	643.851	1286.69	1286.7	-0.6	-0.00039	HCD (High Energy Collision Dissociation)	MS2	33.5517	100	42.7408	22745	20210331_Caden_phos_OT.raw	F2	3.81	1	0.0009662	0.0001604
	FALSE	High	Sequest HT (A2)	Unambiguous	[R].LGDELEQIRPSVYR.[N]		2	O35425	A0A087WR00; O35425	0	3	0.567	0	1	1	558.966	1674.88	1674.88	1.1	0.00061	HCD (High Energy Collision Dissociation)	MS2	0.29586	0.666	42.7639	22757	20210331_Caden_phos_OT.raw	F2	3.21	1	0.0009662	0.01867
	FALSE	High	Sequest HT (A2)	Unambiguous	[A].EIMDAFDRSPTDKELVAQAK.[A]		2	O35425	A0A087WR00; O35425	2	3	0.5012	0	1	1	755.379	2264.12	2264.12	-0.55	-0.00041	HCD (High Energy Collision Dissociation)	MS2	0	25.275	42.8417	22803	20210331_Caden_phos_OT.raw	F2	4.11	1	0.0009662	8.122e-05
	FALSE	High	Sequest HT (A2)	Unambiguous	[K].cVVSTDPGFR.[S]	C1(Carbamidomethyl)	1	O35425	O35425	0	2	0.5318	0	1	1	569.271	1137.54	1137.54	-0.55	-0.00031	HCD (High Energy Collision Dissociation)	MS2	69.8957	23.84	42.8748	22823	20210331_Caden_phos_OT.raw	F2	2.2	1	0.005844	0.09502
	FALSE	High	Sequest HT (A2)	Unambiguous	[F].AAEIMDAFDR.[S]		2	O35425	A0A087WR00; O35425	0	2	0.5589	0	1	1	569.764	1138.52	1138.52	0.63	0.00036	HCD (High Energy Collision Dissociation)	MS2	18.2828	21.145	43.0148	22908	20210331_Caden_phos_OT.raw	F2	2.97	1	0.0009662	0.0125
	FALSE	High	Sequest HT (A2)	Unambiguous	[R].LGDELEQIRPSVYR.[N]		2	O35425	A0A087WR00; O35425	0	3	0.5476	0	1	1	558.965	1674.88	1674.88	0.12	6e-05	HCD (High Energy Collision Dissociation)	MS2	3.06595	2.18	43.0332	22920	20210331_Caden_phos_OT.raw	F2	2.94	1	0.00417	0.05444
	FALSE	High	Sequest HT (A2)	Unambiguous	[G].DELEQIRPSVYR.[N]		2	O35425	A0A087WR00; O35425	0	2	0.3898	0	1	1	752.891	1504.77	1504.78	-0.54	-0.0004	HCD (High Energy Collision Dissociation)	MS2	33.4916	54.541	43.0802	22953	20210331_Caden_phos_OT.raw	F2	1.77	1	0.004556	0.07391
	FALSE	High	Sequest HT (A2)	Unambiguous	[L].GDELEQIRPSVYR.[N]		2	O35425	A0A087WR00; O35425	0	2	0.5096	0	1	1	781.402	1561.8	1561.8	0.14	0.00011	HCD (High Energy Collision Dissociation)	MS2	6.81577	51.924	43.1054	22966	20210331_Caden_phos_OT.raw	F2	2.61	1	0.0009662	0.01115
	FALSE	High	Sequest HT (A2)	Unambiguous	[R].AGLSWSAPER.[A]		2	O35425	A0A087WR00; O35425	0	2	0.3696	0	1	1	537.272	1073.54	1073.54	-0.03	-2e-05	HCD (High Energy Collision Dissociation)	MS2	11.7138	77.562	43.1462	22989	20210331_Caden_phos_OT.raw	F2	2.57	1	0.0009662	0.01216
	FALSE	High	Sequest HT (A2)	Unambiguous	[L].YSVAAGLAVDcVR.[Q]	C11(Carbamidomethyl)	2	O35425	O35425; A0A0J9YUF0	0	2	0.607	0	1	1	690.849	1380.69	1380.69	-2.38	-0.00165	HCD (High Energy Collision Dissociation)	MS2	13.866	52.428	43.1541	22994	20210331_Caden_phos_OT.raw	F2	4.02	1	0.0009662	0.000188
	FALSE	High	Sequest HT (A2)	Unambiguous	[R].SPTDKELVAQAK.[A]		2	O35425	A0A087WR00; O35425	1	2	0.5113	0	1	1	643.852	1286.7	1286.7	0.64	0.00041	HCD (High Energy Collision Dissociation)	MS2	50.2318	36.715	43.2354	23039	20210331_Caden_phos_OT.raw	F2	2.21	1	0.0009662	0.008339
	FALSE	High	Sequest HT (A2)	Unambiguous	[R].LGDELEQIRPSVYR.[N]		2	O35425	A0A087WR00; O35425	0	3	0.5687	0	1	1	558.966	1674.88	1674.88	1.65	0.00092	HCD (High Energy Collision Dissociation)	MS2	3.87553	4.509	43.3501	23109	20210331_Caden_phos_OT.raw	F2	3.71	1	0.0009662	0.001591
	FALSE	High	Sequest HT (A2)	Unambiguous	[R].AGLSWSAPER.[A]		2	O35425	A0A087WR00; O35425	0	2	0.3599	0	1	1	537.272	1073.54	1073.54	0.2	0.00011	HCD (High Energy Collision Dissociation)	MS2	22.4891	68.744	43.484	23192	20210331_Caden_phos_OT.raw	F2	2.89	1	0.0009662	0.006926
	FALSE	High	Sequest HT (A2)	Unambiguous	[R].SPTDKELVAQAK.[A]		2	O35425	A0A087WR00; O35425	1	2	0.5548	0	1	1	643.851	1286.69	1286.7	-0.69	-0.00044	HCD (High Energy Collision Dissociation)	MS2	39.1345	82.349	43.526	23217	20210331_Caden_phos_OT.raw	F2	3.1	1	0.0009662	0.0001333
	FALSE	High	Sequest HT (A2)	Unambiguous	[R].SPTDKELVAQAK.[A]		2	O35425	A0A087WR00; O35425	1	2	0.5605	0	1	1	643.85	1286.69	1286.7	-1.54	-0.00099	HCD (High Energy Collision Dissociation)	MS2	0	43.079	43.5723	23245	20210331_Caden_phos_OT.raw	F2	2.48	1	0.0009662	0.006563
	FALSE	High	Sequest HT (A2)	Unambiguous	[R].LGDELEQIRPSVYR.[N]		2	O35425	A0A087WR00; O35425	0	3	0.5766	0	1	1	558.965	1674.88	1674.88	-0.2	-0.00011	HCD (High Energy Collision Dissociation)	MS2	0	8.866	43.6187	23281	20210331_Caden_phos_OT.raw	F2	3.33	1	0.0009662	0.01558
	FALSE	High	Sequest HT (A2)	Unambiguous	[R].AGLSWSAPER.[A]		2	O35425	A0A087WR00; O35425	0	2	0.3209	0	1	1	537.272	1073.54	1073.54	0.09	5e-05	HCD (High Energy Collision Dissociation)	MS2	11.6737	77.524	43.77	23373	20210331_Caden_phos_OT.raw	F2	2.68	1	0.0009662	0.01748
	FALSE	High	Sequest HT (A2)	Unambiguous	[R].SPTDKELVAQAK.[A]		2	O35425	A0A087WR00; O35425	1	2	0.51	0	1	1	643.851	1286.7	1286.7	0.17	0.00011	HCD (High Energy Collision Dissociation)	MS2	36.8347	56.269	43.8784	23435	20210331_Caden_phos_OT.raw	F2	2.51	1	0.0009662	0.001247
	FALSE	High	Sequest HT (A2)	Unambiguous	[R].LGDELEQIRPSVYR.[N]		2	O35425	A0A087WR00; O35425	0	2	0.5569	0	1	1	837.943	1674.88	1674.88	-0.74	-0.00062	HCD (High Energy Collision Dissociation)	MS2	0	19.345	43.9074	23451	20210331_Caden_phos_OT.raw	F2	2.55	1	0.0009662	0.01229
	FALSE	High	Sequest HT (A2)	Unambiguous	[R].LGDELEQIRPSVYR.[N]		2	O35425	A0A087WR00; O35425	0	3	0.5327	0	1	1	558.964	1674.88	1674.88	-1.4	-0.00078	HCD (High Energy Collision Dissociation)	MS2	0	9.207	43.9187	23461	20210331_Caden_phos_OT.raw	F2	3.21	1	0.0009662	0.006003
	FALSE	High	Sequest HT (A2)	Unambiguous	[R].AGLSWSAPER.[A]		2	O35425	A0A087WR00; O35425	0	2	0.3668	0	1	1	537.272	1073.54	1073.54	-0.92	-0.0005	HCD (High Energy Collision Dissociation)	MS2	0	55.85	44.0529	23552	20210331_Caden_phos_OT.raw	F2	2.29	1	0.00349	0.04982
	FALSE	High	Sequest HT (A2)	Unambiguous	[R].SPTDKELVAQAK.[A]		2	O35425	A0A087WR00; O35425	1	2	0.5951	0	1	1	643.851	1286.7	1286.7	0.09	6e-05	HCD (High Energy Collision Dissociation)	MS2	55.3313	37.894	44.1759	23626	20210331_Caden_phos_OT.raw	F2	2.84	1	0.0009662	0.0003992
	FALSE	High	Sequest HT (A2)	Unambiguous	[K].cVVSTDPGFR.[S]	C1(Carbamidomethyl)	1	O35425	O35425	0	2	0.5368	0	1	1	569.271	1137.54	1137.54	-0.52	-0.0003	HCD (High Energy Collision Dissociation)	MS2	39.3224	30.635	44.2449	23666	20210331_Caden_phos_OT.raw	F2	2.31	1	0.00349	0.04921
	FALSE	High	Sequest HT (A2)	Unambiguous	[R].AGLSWSAPER.[A]		2	O35425	A0A087WR00; O35425	0	2	0.3962	0	1	1	537.272	1073.54	1073.54	0.11	6e-05	HCD (High Energy Collision Dissociation)	MS2	8.29037	88.632	44.3721	23744	20210331_Caden_phos_OT.raw	F2	2.65	1	0.0009662	0.02402
	FALSE	High	Sequest HT (A2)	Unambiguous	[K].cVVSTDPGFR.[S]	C1(Carbamidomethyl)	1	O35425	O35425	0	2	0.5847	0	1	1	569.271	1137.53	1137.54	-0.94	-0.00053	HCD (High Energy Collision Dissociation)	MS2	6.62774	14.66	44.513	23832	20210331_Caden_phos_OT.raw	F2	2.48	1	0.005844	0.09742
	FALSE	High	Sequest HT (A2)	Unambiguous	[R].AGLSWSAPER.[A]		2	O35425	A0A087WR00; O35425	0	2	0.4022	0	1	1	537.272	1073.54	1073.54	-0.67	-0.00036	HCD (High Energy Collision Dissociation)	MS2	10.09	88.702	44.708	23945	20210331_Caden_phos_OT.raw	F2	2.71	1	0.0009662	0.01222
	FALSE	High	Sequest HT (A2)	Unambiguous	[R].LGDELEQIRPSVYR.[N]		2	O35425	A0A087WR00; O35425	0	3	0.492	0	1	1	558.965	1674.88	1674.88	0.05	3e-05	HCD (High Energy Collision Dissociation)	MS2	2.24482	15.262	44.7426	23964	20210331_Caden_phos_OT.raw	F2	3.13	1	0.0009662	0.02437
	FALSE	High	Sequest HT (A2)	Unambiguous	[R].SPTDKELVAQAK.[A]		2	O35425	A0A087WR00; O35425	1	2	0.5935	0	1	1	643.851	1286.69	1286.7	-0.27	-0.00017	HCD (High Energy Collision Dissociation)	MS2	27.2909	51.128	44.7959	23997	20210331_Caden_phos_OT.raw	F2	3.1	1	0.0009662	0.0003126
	FALSE	High	Sequest HT (A2)	Unambiguous	[K].cVVSTDPGFR.[S]	C1(Carbamidomethyl)	1	O35425	O35425	0	2	0.4597	0	1	1	569.271	1137.54	1137.54	-0.39	-0.00022	HCD (High Energy Collision Dissociation)	MS2	27.6708	35.524	44.8301	24015	20210331_Caden_phos_OT.raw	F2	2.11	1	0.004556	0.07377
	FALSE	High	Sequest HT (A2)	Unambiguous	[F].AAEIMDAFDRSPTDKELVAQAK.[A]		2	O35425	A0A087WR00; O35425	2	3	0.6621	0	1	1	802.738	2406.2	2406.2	0.91	0.00073	HCD (High Energy Collision Dissociation)	MS2	1.81721	5.79	44.8655	24034	20210331_Caden_phos_OT.raw	F2	4.41	1	0.0009662	0.0001014
	FALSE	High	Sequest HT (A2)	Unambiguous	[F].AAEIMDAFDRSPTDKELVAQAK.[A]		2	O35425	A0A087WR00; O35425	2	4	0.589	0	1	1	602.305	2406.2	2406.2	0.67	0.0004	HCD (High Energy Collision Dissociation)	MS2	1.94677	13.345	44.8691	24036	20210331_Caden_phos_OT.raw	F2	3.65	1	0.0009662	0.001085
	FALSE	High	Sequest HT (A2)	Unambiguous	[F].AAEIMDAFDRSPTDKELVAQAK.[A]		2	O35425	A0A087WR00; O35425	2	2	0.656	0	1	1	1203.6	2406.2	2406.2	0.23	0.00027	HCD (High Energy Collision Dissociation)	MS2	0	85.978	44.8879	24050	20210331_Caden_phos_OT.raw	F2	2.5	1	0.0009662	0.002685
	FALSE	High	Sequest HT (A2)	Unambiguous	[R].LAEVcTVLLR.[L]	C5(Carbamidomethyl)	2	O35425	A0A087WR00; O35425	0	2	0.4455	0	1	1	587.336	1173.67	1173.67	-0.25	-0.00015	HCD (High Energy Collision Dissociation)	MS2	11.9284	100	44.9281	24074	20210331_Caden_phos_OT.raw	F2	3.12	1	0.0009662	0.0137
	FALSE	High	Sequest HT (A2)	Unambiguous	[R].LGDELEQIRPSVYR.[N]		2	O35425	A0A087WR00; O35425	0	3	0.4697	0	1	1	558.965	1674.88	1674.88	0.5	0.00028	HCD (High Energy Collision Dissociation)	MS2	45.7194	26.972	45.0068	24130	20210331_Caden_phos_OT.raw	F2	3.47	1	0.0009662	0.002688
	FALSE	High	Sequest HT (A2)	Unambiguous	[R].AGLSWSAPER.[A]		2	O35425	A0A087WR00; O35425	0	2	0.4026	0	1	1	537.272	1073.54	1073.54	-0.43	-0.00023	HCD (High Energy Collision Dissociation)	MS2	0	84.72	45.1041	24195	20210331_Caden_phos_OT.raw	F2	3.08	1	0.0009662	0.01613
	FALSE	High	Sequest HT (A2)	Unambiguous	[K].cVVSTDPGFR.[S]	C1(Carbamidomethyl)	1	O35425	O35425	0	2	0.4701	0	1	1	569.272	1137.54	1137.54	0.48	0.00027	HCD (High Energy Collision Dissociation)	MS2	0	75.459	45.1061	24196	20210331_Caden_phos_OT.raw	F2	2.34	1	0.0009662	0.03523
	FALSE	High	Sequest HT (A2)	Unambiguous	[R].LGDELEQIRPSVYR.[N]		2	O35425	A0A087WR00; O35425	0	3	0.5067	0	1	1	558.965	1674.88	1674.88	-0.04	-2e-05	HCD (High Energy Collision Dissociation)	MS2	3.47822	14.867	45.3031	24307	20210331_Caden_phos_OT.raw	F2	2.98	1	0.0009662	0.003099
	FALSE	High	Sequest HT (A2)	Unambiguous	[R].SPTDKELVAQAK.[A]		2	O35425	A0A087WR00; O35425	1	2	0.3729	0	1	1	643.852	1286.7	1286.7	1.36	0.00088	HCD (High Energy Collision Dissociation)	MS2	47.2171	49.71	45.3479	24333	20210331_Caden_phos_OT.raw	F2	1.77	1	0.0009662	0.0008482
	FALSE	High	Sequest HT (A2)	Unambiguous	[R].AGLSWSAPER.[A]		2	O35425	A0A087WR00; O35425	0	2	0.3889	0	1	1	537.272	1073.54	1073.54	-0.19	-0.0001	HCD (High Energy Collision Dissociation)	MS2	21.327	71.049	45.4355	24381	20210331_Caden_phos_OT.raw	F2	2.34	1	0.00188	0.03761
	FALSE	High	Sequest HT (A2)	Unambiguous	[R].LGDELEQIRPSVYR.[N]		2	O35425	A0A087WR00; O35425	0	3	0.5492	0	1	1	558.965	1674.88	1674.88	-0.02	-1e-05	HCD (High Energy Collision Dissociation)	MS2	1.71118	19.175	45.6344	24489	20210331_Caden_phos_OT.raw	F2	3.15	1	0.0009662	0.001884
	FALSE	High	Sequest HT (A2)	Unambiguous	[R].AGLSWSAPER.[A]		2	O35425	A0A087WR00; O35425	0	2	0.3937	0	1	1	537.273	1073.54	1073.54	0.85	0.00046	HCD (High Energy Collision Dissociation)	MS2	12.5334	72.585	45.764	24562	20210331_Caden_phos_OT.raw	F2	2.87	1	0.0009662	0.01193
	FALSE	High	Sequest HT (A2)	Unambiguous	[R].LGDELEQIRPSVYR.[N]		2	O35425	A0A087WR00; O35425	0	3	0.503	0	1	1	558.965	1674.88	1674.88	-0.01	-1e-05	HCD (High Energy Collision Dissociation)	MS2	2.07012	26.93	45.931	24653	20210331_Caden_phos_OT.raw	F2	3.34	1	0.0009662	0.00983
	FALSE	High	Sequest HT (A2)	Unambiguous	[R].AGLSWSAPER.[A]		2	O35425	A0A087WR00; O35425	0	2	0.3647	0	1	1	537.273	1073.54	1073.54	0.29	0.00016	HCD (High Energy Collision Dissociation)	MS2	5.81089	99.098	46.0527	24724	20210331_Caden_phos_OT.raw	F2	2.66	1	0.0009662	0.02673
	FALSE	High	Sequest HT (A2)	Unambiguous	[R].LAEVcTVLLR.[L]	C5(Carbamidomethyl)	2	O35425	A0A087WR00; O35425	0	2	0.5016	0	1	1	587.336	1173.67	1173.67	-0.4	-0.00024	HCD (High Energy Collision Dissociation)	MS2	0	37.166	46.0981	24747	20210331_Caden_phos_OT.raw	F2	3.21	1	0.0009662	0.008746
	FALSE	High	Sequest HT (A2)	Unambiguous	[R].RSsVFAAEImDAFDR.[S]	S3(Phospho); M10(Oxidation)	2	O35425	A0A087WR00; O35425	1	3	0.5505	0	1	1	604.266	1810.78	1810.78	0.07	4e-05	HCD (High Energy Collision Dissociation)	MS2	43.5291	88.175	46.1526	24779	20210331_Caden_phos_OT.raw	F2	3.07	1	0.00349	0.04687	S2(Phospho): 50; S3(Phospho): 50
	FALSE	High	Sequest HT (A2)	Unambiguous	[R].LGDELEQIRPSVYR.[N]		2	O35425	A0A087WR00; O35425	0	3	0.5093	0	1	1	558.965	1674.88	1674.88	-0.21	-0.00012	HCD (High Energy Collision Dissociation)	MS2	0.717774	39.341	46.2259	24819	20210331_Caden_phos_OT.raw	F2	3.24	1	0.0009662	0.001209
	FALSE	High	Sequest HT (A2)	Unambiguous	[R].AGLSWSAPER.[A]		2	O35425	A0A087WR00; O35425	0	2	0.4359	0	1	1	537.272	1073.54	1073.54	-0.03	-2e-05	HCD (High Energy Collision Dissociation)	MS2	24.6776	44.787	46.3545	24891	20210331_Caden_phos_OT.raw	F2	2.73	1	0.0009662	0.00374
	FALSE	High	Sequest HT (A2)	Unambiguous	[H].IFSAGITWGK.[V]		2	O35425	O35425; A0A0J9YUF0	0	2	0.4844	0	1	1	540.298	1079.59	1079.59	0.24	0.00013	HCD (High Energy Collision Dissociation)	MS2	0	61.103	46.4789	24963	20210331_Caden_phos_OT.raw	F2	2.56	1	0.0009662	0.01834
	FALSE	High	Sequest HT (A2)	Unambiguous	[R].SPTDKELVAQAK.[A]		2	O35425	A0A087WR00; O35425	1	2	0.5205	0	1	1	643.851	1286.7	1286.7	0.47	0.0003	HCD (High Energy Collision Dissociation)	MS2	32.1114	64.159	46.5388	25003	20210331_Caden_phos_OT.raw	F2	3.17	1	0.0009662	0.0007065
	FALSE	High	Sequest HT (A2)	Unambiguous	[R].LGDELEQIRPSVYR.[N]		2	O35425	A0A087WR00; O35425	0	3	0.4835	0	1	1	558.964	1674.88	1674.88	-1.94	-0.00108	HCD (High Energy Collision Dissociation)	MS2	45.8982	67.395	46.6249	25052	20210331_Caden_phos_OT.raw	F2	3.33	1	0.0009662	0.003429
	FALSE	High	Sequest HT (A2)	Unambiguous	[R].LGDELEQIRPSVYR.[N]		2	O35425	A0A087WR00; O35425	0	2	0.4462	0	1	1	837.943	1674.88	1674.88	-1.27	-0.00106	HCD (High Energy Collision Dissociation)	MS2	59.4976	100	46.8061	25141	20210331_Caden_phos_OT.raw	F2	2.51	1	0.0009662	0.004773
	FALSE	High	Sequest HT (A2)	Unambiguous	[R].SPTDKELVAQAK.[A]		2	O35425	A0A087WR00; O35425	1	2	0.6388	0	1	1	643.851	1286.7	1286.7	0.21	0.00013	HCD (High Energy Collision Dissociation)	MS2	0	62.915	46.8276	25154	20210331_Caden_phos_OT.raw	F2	4.18	1	0.0009662	6.213e-05
	FALSE	High	Sequest HT (A2)	Unambiguous	[R].AGLSWSAPER.[A]		2	O35425	A0A087WR00; O35425	0	2	0.3893	0	1	1	537.273	1073.54	1073.54	1.13	0.00061	HCD (High Energy Collision Dissociation)	MS2	0	100	46.8326	25157	20210331_Caden_phos_OT.raw	F2	2.98	1	0.0009662	0.005781
	FALSE	High	Sequest HT (A2)	Unambiguous	[R].LGDELEQIRPSVYR.[N]		2	O35425	A0A087WR00; O35425	0	3	0.4606	0	1	1	558.965	1674.88	1674.88	-0.07	-4e-05	HCD (High Energy Collision Dissociation)	MS2	49.8124	29.249	46.879	25183	20210331_Caden_phos_OT.raw	F2	3.17	1	0.0009662	0.001003
	FALSE	High	Sequest HT (A2)	Unambiguous	[R].AGLSWSAPER.[A]		2	O35425	A0A087WR00; O35425	0	2	0.4125	0	1	1	537.272	1073.54	1073.54	0.13	7e-05	HCD (High Energy Collision Dissociation)	MS2	0	100	47.1093	25317	20210331_Caden_phos_OT.raw	F2	3.03	1	0.0009662	0.002905
	FALSE	High	Sequest HT (A2)	Unambiguous	[R].LGDELEQIRPSVYR.[N]		2	O35425	A0A087WR00; O35425	0	3	0.5014	0	1	1	558.965	1674.88	1674.88	-0.49	-0.00027	HCD (High Energy Collision Dissociation)	MS2	6.47755	21.427	47.1689	25349	20210331_Caden_phos_OT.raw	F2	3.47	1	0.0009662	0.003716
	FALSE	High	Sequest HT (A2)	Unambiguous	[R].LAEVcTVLLR.[L]	C5(Carbamidomethyl)	2	O35425	A0A087WR00; O35425	0	2	0.4459	0	1	1	587.337	1173.67	1173.67	-0.13	-8e-05	HCD (High Energy Collision Dissociation)	MS2	1.06753	0.89	47.3039	25428	20210331_Caden_phos_OT.raw	F2	2.96	1	0.00349	0.04937
	FALSE	High	Sequest HT (A2)	Unambiguous	[R].SPTDKELVAQAK.[A]		2	O35425	A0A087WR00; O35425	1	2	0.6027	0	1	1	643.852	1286.7	1286.7	0.8	0.00052	HCD (High Energy Collision Dissociation)	MS2	22.0198	98.558	47.3121	25434	20210331_Caden_phos_OT.raw	F2	3.65	1	0.0009662	0.0002003
	FALSE	High	Sequest HT (A2)	Unambiguous	[R].LGDELEQIRPSVYR.[N]		2	O35425	A0A087WR00; O35425	0	2	0.4153	0	1	1	837.944	1674.88	1674.88	-0.14	-0.00012	HCD (High Energy Collision Dissociation)	MS2	7.87065	81.272	47.3708	25467	20210331_Caden_phos_OT.raw	F2	1.83	1	0.0009662	0.02954
	FALSE	High	Sequest HT (A2)	Unambiguous	[R].AGLSWSAPER.[A]		2	O35425	A0A087WR00; O35425	0	2	0.4221	0	1	1	537.272	1073.54	1073.54	0.14	8e-05	HCD (High Energy Collision Dissociation)	MS2	18.6902	80.856	47.4027	25485	20210331_Caden_phos_OT.raw	F2	2.63	1	0.0009662	0.01307
	FALSE	High	Sequest HT (A2)	Unambiguous	[R].LGDELEQIRPSVYR.[N]		2	O35425	A0A087WR00; O35425	0	3	0.5151	0	1	1	558.965	1674.88	1674.88	0.4	0.00022	HCD (High Energy Collision Dissociation)	MS2	16.9618	22.988	47.4805	25528	20210331_Caden_phos_OT.raw	F2	2.99	1	0.0009662	0.01625
	FALSE	High	Sequest HT (A2)	Unambiguous	[R].LGDELEQIRPSVY.[R]		2	O35425	A0A087WR00; O35425	0	2	0.6412	0	1	1	759.894	1518.78	1518.78	0.02	2e-05	HCD (High Energy Collision Dissociation)	MS2	0	7.216	47.5604	25574	20210331_Caden_phos_OT.raw	F2	4.32	1	0.0009662	0.0001829
	FALSE	High	Sequest HT (A2)	Unambiguous	[K].cVVSTDPGFR.[S]	C1(Carbamidomethyl)	1	O35425	O35425	0	2	0.4829	0	1	1	569.271	1137.54	1137.54	-0.47	-0.00027	HCD (High Energy Collision Dissociation)	MS2	12.9541	69.041	47.5627	25575	20210331_Caden_phos_OT.raw	F2	2.34	1	0.002757	0.04088
	FALSE	High	Sequest HT (A2)	Unambiguous	[R].LAEVcTVLLR.[L]	C5(Carbamidomethyl)	2	O35425	A0A087WR00; O35425	0	2	0.492	0	1	1	587.337	1173.67	1173.67	0.62	0.00036	HCD (High Energy Collision Dissociation)	MS2	2.27544	2.141	47.6018	25597	20210331_Caden_phos_OT.raw	F2	3.13	1	0.0009662	0.02661
	FALSE	High	Sequest HT (A2)	Unambiguous	[R].SPTDKELVAQAK.[A]		2	O35425	A0A087WR00; O35425	1	2	0.6091	0	1	1	643.851	1286.69	1286.7	-0.6	-0.00039	HCD (High Energy Collision Dissociation)	MS2	33.1173	94.339	47.6188	25608	20210331_Caden_phos_OT.raw	F2	3.94	1	0.0009662	6.588e-05
	FALSE	High	Sequest HT (A2)	Unambiguous	[R].LGDELEQIRPSVYR.[N]		2	O35425	A0A087WR00; O35425	0	2	0.3721	0	1	1	837.944	1674.88	1674.88	0.39	0.00032	HCD (High Energy Collision Dissociation)	MS2	5.54192	100	47.6914	25646	20210331_Caden_phos_OT.raw	F2	2.15	1	0.0009662	0.02509
	FALSE	High	Sequest HT (A2)	Unambiguous	[R].AGLSWSAPER.[A]		2	O35425	A0A087WR00; O35425	0	2	0.3915	0	1	1	537.273	1073.54	1073.54	0.27	0.00015	HCD (High Energy Collision Dissociation)	MS2	13.0539	56.959	47.7312	25667	20210331_Caden_phos_OT.raw	F2	2.35	1	0.0009662	0.02172
	FALSE	High	Sequest HT (A2)	Unambiguous	[R].LGDELEQIRPSVYR.[N]		2	O35425	A0A087WR00; O35425	0	3	0.518	0	1	1	558.965	1674.88	1674.88	0.09	5e-05	HCD (High Energy Collision Dissociation)	MS2	2.34202	26.891	47.7712	25689	20210331_Caden_phos_OT.raw	F2	3.05	1	0.0009662	0.006543
	FALSE	High	Sequest HT (A2)	Unambiguous	[R].LGDELEQIRPSVY.[R]		2	O35425	A0A087WR00; O35425	0	2	0.6048	0	1	1	759.895	1518.78	1518.78	1.49	0.00113	HCD (High Energy Collision Dissociation)	MS2	2.07802	82.541	47.8609	25742	20210331_Caden_phos_OT.raw	F2	3.72	1	0.0009662	0.0001915
	FALSE	High	Sequest HT (A2)	Unambiguous	[R].LAEVcTVLLR.[L]	C5(Carbamidomethyl)	2	O35425	A0A087WR00; O35425	0	2	0.456	0	1	1	587.337	1173.67	1173.67	0.11	7e-05	HCD (High Energy Collision Dissociation)	MS2	1.94769	3.542	47.8987	25763	20210331_Caden_phos_OT.raw	F2	3.07	1	0.0009662	0.01711
	FALSE	High	Sequest HT (A2)	Unambiguous	[R].SPTDKELVAQAK.[A]		2	O35425	A0A087WR00; O35425	1	2	0.5511	0	1	1	643.852	1286.7	1286.7	1.6	0.00103	HCD (High Energy Collision Dissociation)	MS2	0	69.264	47.9445	25794	20210331_Caden_phos_OT.raw	F2	3.23	1	0.0009662	0.0002891
	FALSE	High	Sequest HT (A2)	Unambiguous	[K].cVVSTDPGFR.[S]	C1(Carbamidomethyl)	1	O35425	O35425	0	2	0.4291	0	1	1	569.272	1137.54	1137.54	0.52	0.0003	HCD (High Energy Collision Dissociation)	MS2	0	100	47.9811	25819	20210331_Caden_phos_OT.raw	F2	2.61	1	0.00349	0.04956
	FALSE	High	Sequest HT (A2)	Unambiguous	[R].LGDELEQIRPSVYR.[N]		2	O35425	A0A087WR00; O35425	0	2	0.4084	0	1	1	837.945	1674.88	1674.88	0.77	0.00064	HCD (High Energy Collision Dissociation)	MS2	0	68.231	48.0069	25835	20210331_Caden_phos_OT.raw	F2	1.91	1	0.005844	0.09536
	FALSE	High	Sequest HT (A2)	Unambiguous	[R].RSsVFAAEIMDAFDRSPTDK.[E]	S3(Phospho)	2	O35425	A0A087WR00; O35425	2	3	0.0236	0	1	1	775.018	2323.04	2323.04	-0.93	-0.00072	HCD (High Energy Collision Dissociation)	MS2	76.7374	100	48.0202	25842	20210331_Caden_phos_OT.raw	F2	6.36	1	0.0009662	1.967e-05	S3(Phospho): 99.55
	FALSE	High	Sequest HT (A2)	Unambiguous	[R].AGLSWSAPER.[A]		2	O35425	A0A087WR00; O35425	0	2	0.4198	0	1	1	537.273	1073.54	1073.54	1.31	0.00071	HCD (High Energy Collision Dissociation)	MS2	11.2305	73.231	48.039	25852	20210331_Caden_phos_OT.raw	F2	2.62	1	0.0009662	0.0295
	FALSE	High	Sequest HT (A2)	Unambiguous	[R].LGDELEQIRPSVYR.[N]		2	O35425	A0A087WR00; O35425	0	3	0.4757	0	1	1	558.965	1674.88	1674.88	-0.33	-0.00018	HCD (High Energy Collision Dissociation)	MS2	15.5374	33.792	48.0635	25866	20210331_Caden_phos_OT.raw	F2	3.09	1	0.0009662	0.01192
	FALSE	High	Sequest HT (A2)	Unambiguous	[R].QLHIPLQSEPVVTD.[A]		2	O35425	A0A087WR00; O35425	0	2	0.597	0	1	1	788.422	1575.84	1575.84	-0.3	-0.00023	HCD (High Energy Collision Dissociation)	MS2	4.41956	100	48.1476	25910	20210331_Caden_phos_OT.raw	F2	3.35	1	0.0009662	0.01421
	FALSE	High	Sequest HT (A2)	Unambiguous	[R].LAEVcTVLLR.[L]	C5(Carbamidomethyl)	2	O35425	A0A087WR00; O35425	0	2	0.5051	0	1	1	587.337	1173.67	1173.67	0.86	0.0005	HCD (High Energy Collision Dissociation)	MS2	0.139253	5.406	48.2272	25951	20210331_Caden_phos_OT.raw	F2	2.97	1	0.0009662	0.02032
	FALSE	High	Sequest HT (A2)	Unambiguous	[R].SPTDKELVAQAK.[A]		2	O35425	A0A087WR00; O35425	1	2	0.6827	0	1	1	643.851	1286.7	1286.7	0.48	0.00031	HCD (High Energy Collision Dissociation)	MS2	26.2728	48.258	48.2744	25976	20210331_Caden_phos_OT.raw	F2	3.94	1	0.0009662	7.627e-05
	FALSE	High	Sequest HT (A2)	Unambiguous	[K].cVVSTDPGFR.[S]	C1(Carbamidomethyl)	1	O35425	O35425	0	2	0.4198	0	1	1	569.271	1137.54	1137.54	0	0	HCD (High Energy Collision Dissociation)	MS2	9.49395	56.343	48.3139	25996	20210331_Caden_phos_OT.raw	F2	2.12	1	0.00349	0.04803
	FALSE	High	Sequest HT (A2)	Unambiguous	[R].AGLSWSAPER.[A]		2	O35425	A0A087WR00; O35425	0	2	0.4153	0	1	1	537.273	1073.54	1073.54	0.42	0.00023	HCD (High Energy Collision Dissociation)	MS2	7.82535	56.907	48.3594	26022	20210331_Caden_phos_OT.raw	F2	2.48	1	0.002757	0.03999
	FALSE	High	Sequest HT (A2)	Unambiguous	[R].LGDELEQIRPSVY.[R]		2	O35425	A0A087WR00; O35425	0	2	0.5949	0	1	1	759.893	1518.78	1518.78	-0.49	-0.00037	HCD (High Energy Collision Dissociation)	MS2	9.98016	100	48.3849	26036	20210331_Caden_phos_OT.raw	F2	2.37	1	0.0009662	0.003616
	FALSE	High	Sequest HT (A2)	Unambiguous	[R].LGDELEQIRPSVYR.[N]		2	O35425	A0A087WR00; O35425	0	3	0.4924	0	1	1	558.965	1674.88	1674.88	-0.2	-0.00011	HCD (High Energy Collision Dissociation)	MS2	2.89694	53.785	48.402	26046	20210331_Caden_phos_OT.raw	F2	3.27	1	0.0009662	0.01664
	FALSE	High	Sequest HT (A2)	Unambiguous	[R].LAEVcTVLLR.[L]	C5(Carbamidomethyl)	2	O35425	A0A087WR00; O35425	0	2	0.4903	0	1	1	587.337	1173.67	1173.67	-0.16	-0.0001	HCD (High Energy Collision Dissociation)	MS2	1.45042	6.337	48.5213	26109	20210331_Caden_phos_OT.raw	F2	3.08	1	0.0009662	0.01686
	FALSE	High	Sequest HT (A2)	Unambiguous	[R].SPTDKELVAQAK.[A]		2	O35425	A0A087WR00; O35425	1	2	0.5995	0	1	1	643.851	1286.69	1286.7	-0.26	-0.00017	HCD (High Energy Collision Dissociation)	MS2	7.92868	86.774	48.5708	26139	20210331_Caden_phos_OT.raw	F2	4.07	1	0.0009662	0.0001876
	FALSE	High	Sequest HT (A2)	Unambiguous	[R].LGDELEQIRPSVYR.[N]		2	O35425	A0A087WR00; O35425	0	2	0.4771	0	1	1	837.944	1674.88	1674.88	-0.14	-0.00012	HCD (High Energy Collision Dissociation)	MS2	8.39469	100	48.6579	26185	20210331_Caden_phos_OT.raw	F2	2.18	1	0.0009662	0.02873
	FALSE	High	Sequest HT (A2)	Unambiguous	[R].LGDELEQIRPSVYR.[N]		2	O35425	A0A087WR00; O35425	0	3	0.516	0	1	1	558.965	1674.88	1674.88	-0.29	-0.00016	HCD (High Energy Collision Dissociation)	MS2	3.98478	39.375	48.6973	26206	20210331_Caden_phos_OT.raw	F2	2.81	1	0.002757	0.04182
	FALSE	High	Sequest HT (A2)	Unambiguous	[R].AGLSWSAPER.[A]		2	O35425	A0A087WR00; O35425	0	2	0.4129	0	1	1	537.272	1073.54	1073.54	-0.24	-0.00013	HCD (High Energy Collision Dissociation)	MS2	11.7699	82.556	48.6984	26207	20210331_Caden_phos_OT.raw	F2	2.64	1	0.0009662	0.01981
	FALSE	High	Sequest HT (A2)	Unambiguous	[R].ASPAPGGRLAEVcTVLLR.[L]	C13(Carbamidomethyl)	2	O35425	A0A087WR00; O35425	1	3	0.626	0	1	1	623.012	1867.02	1867.02	-0.23	-0.00015	HCD (High Energy Collision Dissociation)	MS2	30.2643	21.169	48.7816	26251	20210331_Caden_phos_OT.raw	F2	2.62	1	0.0009662	0.004442
	FALSE	High	Sequest HT (A2)	Unambiguous	[R].LAEVcTVLLR.[L]	C5(Carbamidomethyl)	2	O35425	A0A087WR00; O35425	0	2	0.4952	0	1	1	587.337	1173.67	1173.67	0.48	0.00028	HCD (High Energy Collision Dissociation)	MS2	1.122	8.075	48.8181	26271	20210331_Caden_phos_OT.raw	F2	3.13	1	0.0009662	0.01053
	FALSE	High	Sequest HT (A2)	Unambiguous	[R].SPTDKELVAQAK.[A]		2	O35425	A0A087WR00; O35425	1	2	0.6384	0	1	1	643.851	1286.69	1286.7	-0.63	-0.0004	HCD (High Energy Collision Dissociation)	MS2	18.9122	92.717	48.8669	26297	20210331_Caden_phos_OT.raw	F2	4.01	1	0.0009662	0.0001716
	FALSE	High	Sequest HT (A2)	Unambiguous	[R].LGDELEQIRPSVYR.[N]		2	O35425	A0A087WR00; O35425	0	3	0.5307	0	1	1	558.965	1674.88	1674.88	-0.72	-0.0004	HCD (High Energy Collision Dissociation)	MS2	6.8932	64.543	48.9887	26361	20210331_Caden_phos_OT.raw	F2	3.09	1	0.0009662	0.00414
	FALSE	High	Sequest HT (A2)	Unambiguous	[R].LAEVcTVLLR.[L]	C5(Carbamidomethyl)	2	O35425	A0A087WR00; O35425	0	2	0.4776	0	1	1	587.337	1173.67	1173.67	-0.24	-0.00014	HCD (High Energy Collision Dissociation)	MS2	0	10.888	49.0773	26410	20210331_Caden_phos_OT.raw	F2	3.12	1	0.0009662	0.008806
	FALSE	High	Sequest HT (A2)	Unambiguous	[K].cVVSTDPGFR.[S]	C1(Carbamidomethyl)	1	O35425	O35425	0	2	0.5018	0	1	1	569.271	1137.54	1137.54	-0.16	-9e-05	HCD (High Energy Collision Dissociation)	MS2	0	53.219	49.1822	26473	20210331_Caden_phos_OT.raw	F2	2.75	1	0.0009662	0.006406
	FALSE	High	Sequest HT (A2)	Unambiguous	[R].AGLSWSAPER.[A]		2	O35425	A0A087WR00; O35425	0	2	0.4226	0	1	1	537.273	1073.54	1073.54	0.92	0.0005	HCD (High Energy Collision Dissociation)	MS2	0	69.007	49.206	26487	20210331_Caden_phos_OT.raw	F2	2.39	1	0.0009662	0.0353
	FALSE	High	Sequest HT (A2)	Unambiguous	[R].LGDELEQIRPSVYR.[N]		2	O35425	A0A087WR00; O35425	0	3	0.5683	0	1	1	558.964	1674.88	1674.88	-2.23	-0.00125	HCD (High Energy Collision Dissociation)	MS2	0	37.846	49.2467	26510	20210331_Caden_phos_OT.raw	F2	3.22	1	0.0009662	0.01643
	FALSE	High	Sequest HT (A2)	Unambiguous	[R].LAEVcTVLLR.[L]	C5(Carbamidomethyl)	2	O35425	A0A087WR00; O35425	0	2	0.4984	0	1	1	587.337	1173.67	1173.67	-0.12	-7e-05	HCD (High Energy Collision Dissociation)	MS2	2.00244	16.565	49.3571	26568	20210331_Caden_phos_OT.raw	F2	3.15	1	0.0009662	0.008118
	FALSE	High	Sequest HT (A2)	Unambiguous	[K].cVVSTDPGFR.[S]	C1(Carbamidomethyl)	1	O35425	O35425	0	2	0.1954	0	1	1	569.272	1137.54	1137.54	0.07	4e-05	HCD (High Energy Collision Dissociation)	MS2	10.8808	47.899	49.5148	26649	20210331_Caden_phos_OT.raw	F2	1.74	1	0.0009662	0.03286
	FALSE	High	Sequest HT (A2)	Unambiguous	[R].AGLSWSAPER.[A]		2	O35425	A0A087WR00; O35425	0	2	0.4248	0	1	1	537.273	1073.54	1073.54	0.48	0.00026	HCD (High Energy Collision Dissociation)	MS2	9.28795	71.627	49.5172	26651	20210331_Caden_phos_OT.raw	F2	2.66	1	0.0009662	0.006229
	FALSE	High	Sequest HT (A2)	Unambiguous	[R].LGDELEQIRPSVYR.[N]		2	O35425	A0A087WR00; O35425	0	3	0.5676	0	1	1	558.965	1674.88	1674.88	-0.03	-2e-05	HCD (High Energy Collision Dissociation)	MS2	2.16952	40.244	49.556	26671	20210331_Caden_phos_OT.raw	F2	3.33	1	0.0009662	0.006489
	FALSE	High	Sequest HT (A2)	Unambiguous	[R].LAEVcTVLLR.[L]	C5(Carbamidomethyl)	2	O35425	A0A087WR00; O35425	0	2	0.4747	0	1	1	587.337	1173.67	1173.67	0.31	0.00018	HCD (High Energy Collision Dissociation)	MS2	0.187225	20.24	49.68	26736	20210331_Caden_phos_OT.raw	F2	3.16	1	0.0009662	0.02257
	FALSE	High	Sequest HT (A2)	Unambiguous	[R].SPTDKELVAQAK.[A]		2	O35425	A0A087WR00; O35425	1	2	0.6343	0	1	1	643.851	1286.7	1286.7	0.08	5e-05	HCD (High Energy Collision Dissociation)	MS2	1.472	100	49.6842	26740	20210331_Caden_phos_OT.raw	F2	4.32	1	0.0009662	3.127e-05
	FALSE	High	Sequest HT (A2)	Unambiguous	[R].LGDELEQIRPSVYR.[N]		2	O35425	A0A087WR00; O35425	0	3	0.5401	0	1	1	558.965	1674.88	1674.88	-0.13	-7e-05	HCD (High Energy Collision Dissociation)	MS2	4.54915	49.922	49.8568	26831	20210331_Caden_phos_OT.raw	F2	3.24	1	0.0009662	0.01373
	FALSE	High	Sequest HT (A2)	Unambiguous	[R].AGLSWSAPER.[A]		2	O35425	A0A087WR00; O35425	0	2	0.3587	0	1	1	537.272	1073.54	1073.54	-0.07	-4e-05	HCD (High Energy Collision Dissociation)	MS2	25.2759	59.566	49.892	26850	20210331_Caden_phos_OT.raw	F2	2.23	1	0.0009662	0.02356
	FALSE	High	Sequest HT (A2)	Unambiguous	[S].VFAAEImDAFDR.[S]	M7(Oxidation)	2	O35425	A0A087WR00; O35425	0	2	0.605	0	1	1	700.829	1400.65	1400.65	-0.2	-0.00014	HCD (High Energy Collision Dissociation)	MS2	5.88259	100	49.8944	26852	20210331_Caden_phos_OT.raw	F2	2.81	1	0.0009662	0.001418
	FALSE	High	Sequest HT (A2)	Unambiguous	[R].LGDELEQIRPSVYR.[N]		2	O35425	A0A087WR00; O35425	0	2	0.4375	0	1	1	837.944	1674.88	1674.88	-0.08	-6e-05	HCD (High Energy Collision Dissociation)	MS2	2.01746	87.377	49.9422	26877	20210331_Caden_phos_OT.raw	F2	2.08	1	0.0009662	0.03515
	FALSE	High	Sequest HT (A2)	Unambiguous	[R].LAEVcTVLLR.[L]	C5(Carbamidomethyl)	2	O35425	A0A087WR00; O35425	0	2	0.4416	0	1	1	587.337	1173.67	1173.67	0.22	0.00013	HCD (High Energy Collision Dissociation)	MS2	1.06498	15.37	49.975	26894	20210331_Caden_phos_OT.raw	F2	3.08	1	0.0009662	0.009365
	FALSE	High	Sequest HT (A2)	Unambiguous	[K].cVVSTDPGFR.[S]	C1(Carbamidomethyl)	1	O35425	O35425	0	2	0.4049	0	1	1	569.271	1137.54	1137.54	-0.23	-0.00013	HCD (High Energy Collision Dissociation)	MS2	11.0901	41.808	50.1007	26959	20210331_Caden_phos_OT.raw	F2	2.05	1	0.005844	0.096
	FALSE	High	Sequest HT (A2)	Unambiguous	[R].LGDELEQIRPSVYR.[N]		2	O35425	A0A087WR00; O35425	0	3	0.4618	0	1	1	558.965	1674.88	1674.88	0.22	0.00012	HCD (High Energy Collision Dissociation)	MS2	2.17329	56.973	50.1842	27003	20210331_Caden_phos_OT.raw	F2	3.01	1	0.0009662	0.01966
	FALSE	High	Sequest HT (A2)	Unambiguous	[R].AGLSWSAPER.[A]		2	O35425	A0A087WR00; O35425	0	2	0.3891	0	1	1	537.272	1073.54	1073.54	0.17	9e-05	HCD (High Energy Collision Dissociation)	MS2	10.1048	54.629	50.1915	27008	20210331_Caden_phos_OT.raw	F2	2.21	1	0.00188	0.03964
	FALSE	High	Sequest HT (A2)	Unambiguous	[R].LAEVcTVLLR.[L]	C5(Carbamidomethyl)	2	O35425	A0A087WR00; O35425	0	2	0.4888	0	1	1	587.337	1173.67	1173.67	-0.08	-5e-05	HCD (High Energy Collision Dissociation)	MS2	0.486468	24.532	50.2694	27049	20210331_Caden_phos_OT.raw	F2	3.13	1	0.0009662	0.01804
	FALSE	High	Sequest HT (A2)	Unambiguous	[R].SPTDKELVAQAK.[A]		2	O35425	A0A087WR00; O35425	1	2	0.6546	0	1	1	643.851	1286.69	1286.7	-0.09	-6e-05	HCD (High Energy Collision Dissociation)	MS2	18.7431	81.326	50.2769	27055	20210331_Caden_phos_OT.raw	F2	3.88	1	0.0009662	9.082e-05
	FALSE	High	Sequest HT (A2)	Unambiguous	[R].SPTDKELVAQ.[A]		2	O35425	A0A087WR00; O35425	1	2	0.2373	0	1	1	544.285	1087.56	1087.56	0.47	0.00025	HCD (High Energy Collision Dissociation)	MS2	40.9954	100	50.3689	27101	20210331_Caden_phos_OT.raw	F2	1.77	1	0.005844	0.09612
	FALSE	High	Sequest HT (A2)	Unambiguous	[S].VFAAEImDAFDR.[S]	M7(Oxidation)	2	O35425	A0A087WR00; O35425	0	2	0.5894	0	1	1	700.829	1400.65	1400.65	-0.09	-6e-05	HCD (High Energy Collision Dissociation)	MS2	0	100	50.3752	27104	20210331_Caden_phos_OT.raw	F2	3.02	1	0.0009662	0.0003211
	FALSE	High	Sequest HT (A2)	Unambiguous	[K].cVVSTDPGFR.[S]	C1(Carbamidomethyl)	1	O35425	O35425	0	2	0.5214	0	1	1	569.271	1137.54	1137.54	-0.11	-6e-05	HCD (High Energy Collision Dissociation)	MS2	17.9046	55.217	50.3955	27114	20210331_Caden_phos_OT.raw	F2	2.34	1	0.004556	0.08323
	FALSE	High	Sequest HT (A2)	Unambiguous	[R].LGDELEQIRPSVYR.[N]		2	O35425	A0A087WR00; O35425	0	3	0.5446	0	1	1	558.965	1674.88	1674.88	0.45	0.00025	HCD (High Energy Collision Dissociation)	MS2	5.13706	50.201	50.485	27161	20210331_Caden_phos_OT.raw	F2	3.03	1	0.0009662	0.003225
	FALSE	High	Sequest HT (A2)	Unambiguous	[R].AGLSWSAPER.[A]		2	O35425	A0A087WR00; O35425	0	2	0.4221	0	1	1	537.272	1073.54	1073.54	-0.15	-8e-05	HCD (High Energy Collision Dissociation)	MS2	14.239	76.915	50.5277	27183	20210331_Caden_phos_OT.raw	F2	2.63	1	0.0009662	0.01812
	FALSE	High	Sequest HT (A2)	Unambiguous	[R].LAEVcTVLLR.[L]	C5(Carbamidomethyl)	2	O35425	A0A087WR00; O35425	0	2	0.453	0	1	1	587.337	1173.67	1173.67	0.14	8e-05	HCD (High Energy Collision Dissociation)	MS2	9.24578	14.425	50.5652	27202	20210331_Caden_phos_OT.raw	F2	2.98	1	0.0009662	0.01923
	FALSE	High	Sequest HT (A2)	Unambiguous	[R].SPTDKELVAQAK.[A]		2	O35425	A0A087WR00; O35425	1	2	0.6407	0	1	1	643.851	1286.69	1286.7	-0.17	-0.00011	HCD (High Energy Collision Dissociation)	MS2	2.26461	70.708	50.6128	27228	20210331_Caden_phos_OT.raw	F2	3.98	1	0.0009662	3.597e-05
	FALSE	High	Sequest HT (A2)	Unambiguous	[R].RSsVFAAEImDAFDRSPTDK.[E]	S3(Phospho); M10(Oxidation)	2	O35425	A0A087WR00; O35425	2	3	0.0175	0	1	1	780.352	2339.04	2339.04	1.42	0.00111	HCD (High Energy Collision Dissociation)	MS2	12.1256	88.766	50.7116	27280	20210331_Caden_phos_OT.raw	F2	7.44	1	0.0009662	6.029e-06	S3(Phospho): 99.52
	FALSE	High	Sequest HT (A2)	Unambiguous	[S].VFAAEImDAFDR.[S]	M7(Oxidation)	2	O35425	A0A087WR00; O35425	0	2	0.5053	0	1	1	700.83	1400.65	1400.65	0.53	0.00037	HCD (High Energy Collision Dissociation)	MS2	0	100	50.7871	27319	20210331_Caden_phos_OT.raw	F2	1.88	1	0.0009662	0.01534
	FALSE	High	Sequest HT (A2)	Unambiguous	[R].LGDELEQIRPSVYR.[N]		2	O35425	A0A087WR00; O35425	0	3	0.4969	0	1	1	558.965	1674.88	1674.88	-0.2	-0.00011	HCD (High Energy Collision Dissociation)	MS2	7.31236	58.884	50.8086	27330	20210331_Caden_phos_OT.raw	F2	3.22	1	0.0009662	0.001488
	FALSE	High	Sequest HT (A2)	Unambiguous	[R].AGLSWSAPER.[A]		2	O35425	A0A087WR00; O35425	0	2	0.3586	0	1	1	537.273	1073.54	1073.54	1	0.00053	HCD (High Energy Collision Dissociation)	MS2	14.9428	64.251	50.8523	27353	20210331_Caden_phos_OT.raw	F2	2.37	1	0.0009662	0.01328
	FALSE	High	Sequest HT (A2)	Unambiguous	[R].LAEVcTVLLR.[L]	C5(Carbamidomethyl)	2	O35425	A0A087WR00; O35425	0	2	0.4583	0	1	1	587.337	1173.67	1173.67	0.57	0.00033	HCD (High Energy Collision Dissociation)	MS2	5.42168	40.1	50.8824	27369	20210331_Caden_phos_OT.raw	F2	3.12	1	0.0009662	0.01388
	FALSE	High	Sequest HT (A2)	Unambiguous	[R].SPTDKELVAQAK.[A]		2	O35425	A0A087WR00; O35425	1	2	0.6009	0	1	1	643.851	1286.7	1286.7	0.13	8e-05	HCD (High Energy Collision Dissociation)	MS2	4.81493	79.904	50.9243	27395	20210331_Caden_phos_OT.raw	F2	4.26	1	0.0009662	4.134e-05
	FALSE	High	Sequest HT (A2)	Unambiguous	[K].cVVSTDPGFR.[S]	C1(Carbamidomethyl)	1	O35425	O35425	0	2	0.303	0	1	1	569.271	1137.54	1137.54	-0.62	-0.00035	HCD (High Energy Collision Dissociation)	MS2	14.9559	65.501	51.0089	27438	20210331_Caden_phos_OT.raw	F2	1.98	1	0.0009662	0.02404
	FALSE	High	Sequest HT (A2)	Unambiguous	[R].RSsVFAAEImDAFDRSPTDK.[E]	S3(Phospho); M10(Oxidation)	2	O35425	A0A087WR00; O35425	2	3	0.0134	0	1	1	780.351	2339.04	2339.04	0.73	0.00057	HCD (High Energy Collision Dissociation)	MS2	14.2728	34.879	51.0112	27439	20210331_Caden_phos_OT.raw	F2	5.97	1	0.0009662	0.0009765	S3(Phospho): 99.54
	FALSE	High	Sequest HT (A2)	Unambiguous	[R].LGDELEQIRPSVYR.[N]		2	O35425	A0A087WR00; O35425	0	3	0.3646	0	1	1	558.965	1674.88	1674.88	0.14	8e-05	HCD (High Energy Collision Dissociation)	MS2	18.0523	53.179	51.1366	27503	20210331_Caden_phos_OT.raw	F2	2.88	1	0.0009662	0.01706
	FALSE	High	Sequest HT (A2)	Unambiguous	[R].LAEVcTVLLR.[L]	C5(Carbamidomethyl)	2	O35425	A0A087WR00; O35425	0	2	0.4886	0	1	1	587.336	1173.67	1173.67	-0.56	-0.00033	HCD (High Energy Collision Dissociation)	MS2	2.4142	29.794	51.1774	27524	20210331_Caden_phos_OT.raw	F2	3.07	1	0.0009662	0.02127
	FALSE	High	Sequest HT (A2)	Unambiguous	[R].RSsVFAAEIMDAFDR.[S]	S3(Phospho)	2	O35425	A0A087WR00; O35425	1	2	0.0607	0	1	1	897.898	1794.79	1794.79	0.37	0.00033	HCD (High Energy Collision Dissociation)	MS2	0	82.009	51.1794	27526	20210331_Caden_phos_OT.raw	F2	5.6	1	0.0009662	6.978e-06	S3(Phospho): 100
	FALSE	High	Sequest HT (A2)	Unambiguous	[R].AGLSWSAPER.[A]		2	O35425	A0A087WR00; O35425	0	2	0.342	0	1	1	537.272	1073.54	1073.54	-0.13	-7e-05	HCD (High Energy Collision Dissociation)	MS2	10.9826	87.954	51.1861	27530	20210331_Caden_phos_OT.raw	F2	2.31	1	0.0009662	0.02138
	FALSE	High	Sequest HT (A2)	Unambiguous	[R].LGDELEQIRPSVYR.[N]		2	O35425	A0A087WR00; O35425	0	2	0.4545	0	1	1	837.944	1674.88	1674.88	-0.25	-0.00021	HCD (High Energy Collision Dissociation)	MS2	8.16607	100	51.2253	27551	20210331_Caden_phos_OT.raw	F2	1.98	1	0.00188	0.03728
	FALSE	High	Sequest HT (A2)	Unambiguous	[R].SPTDKELVAQAK.[A]		2	O35425	A0A087WR00; O35425	1	2	0.6389	0	1	1	643.851	1286.69	1286.7	-0.43	-0.00028	HCD (High Energy Collision Dissociation)	MS2	3.91988	74.331	51.2274	27552	20210331_Caden_phos_OT.raw	F2	3.96	1	0.0009662	0.000188
	FALSE	High	Sequest HT (A2)	Unambiguous	[R].RSsVFAAEImDAFDRSPTDK.[E]	S3(Phospho); M10(Oxidation)	2	O35425	A0A087WR00; O35425	2	3	0.0277	0	1	1	780.351	2339.04	2339.04	0.35	0.00027	HCD (High Energy Collision Dissociation)	MS2	0.485478	14.741	51.3033	27590	20210331_Caden_phos_OT.raw	F2	4.33	1	0.0009662	0.0007364	S3(Phospho): 99.62
	FALSE	High	Sequest HT (A2)	Unambiguous	[K].cVVSTDPGFR.[S]	C1(Carbamidomethyl)	1	O35425	O35425	0	2	0.4656	0	1	1	569.271	1137.54	1137.54	-0.07	-4e-05	HCD (High Energy Collision Dissociation)	MS2	15.6373	46.196	51.4301	27655	20210331_Caden_phos_OT.raw	F2	1.89	1	0.005201	0.09065
	FALSE	High	Sequest HT (A2)	Unambiguous	[R].LGDELEQIRPSVYR.[N]		2	O35425	A0A087WR00; O35425	0	3	0.4983	0	1	1	558.965	1674.88	1674.88	-0.18	-0.0001	HCD (High Energy Collision Dissociation)	MS2	16.3635	36.419	51.4332	27657	20210331_Caden_phos_OT.raw	F2	2.89	1	0.0009662	0.003815
	FALSE	High	Sequest HT (A2)	Unambiguous	[R].LAEVcTVLLR.[L]	C5(Carbamidomethyl)	2	O35425	A0A087WR00; O35425	0	2	0.492	0	1	1	587.337	1173.67	1173.67	0.17	0.0001	HCD (High Energy Collision Dissociation)	MS2	1.26045	27.878	51.4723	27678	20210331_Caden_phos_OT.raw	F2	3.11	1	0.0009662	0.00678
	FALSE	High	Sequest HT (A2)	Unambiguous	[R].AGLSWSAPER.[A]		2	O35425	A0A087WR00; O35425	0	2	0.3766	0	1	1	537.272	1073.54	1073.54	0.22	0.00012	HCD (High Energy Collision Dissociation)	MS2	9.9058	70.574	51.5176	27702	20210331_Caden_phos_OT.raw	F2	2.31	1	0.00349	0.05001
	FALSE	High	Sequest HT (A2)	Unambiguous	[R].SPTDKELVAQAK.[A]		2	O35425	A0A087WR00; O35425	1	2	0.6234	0	1	1	643.852	1286.7	1286.7	0.62	0.0004	HCD (High Energy Collision Dissociation)	MS2	38.89	44.952	51.5651	27727	20210331_Caden_phos_OT.raw	F2	3.85	1	0.0009662	4.763e-05
	FALSE	High	Sequest HT (A2)	Unambiguous	[R].RSsVFAAEImDAFDRSPTDK.[E]	S3(Phospho); M10(Oxidation)	2	O35425	A0A087WR00; O35425	2	3	0.014	0	1	1	780.352	2339.04	2339.04	1.29	0.00101	HCD (High Energy Collision Dissociation)	MS2	1.43902	19.424	51.5981	27745	20210331_Caden_phos_OT.raw	F2	5.01	1	0.0009662	0.002976	S3(Phospho): 99.58
	FALSE	High	Sequest HT (A2)	Unambiguous	[K].cVVSTDPGFR.[S]	C1(Carbamidomethyl)	1	O35425	O35425	0	2	0.5255	0	1	1	569.272	1137.54	1137.54	0.04	2e-05	HCD (High Energy Collision Dissociation)	MS2	15.2252	57.81	51.7223	27809	20210331_Caden_phos_OT.raw	F2	2.55	1	0.0009662	0.00349
	FALSE	High	Sequest HT (A2)	Unambiguous	[R].LAEVcTVLLR.[L]	C5(Carbamidomethyl)	2	O35425	A0A087WR00; O35425	0	2	0.4652	0	1	1	587.337	1173.67	1173.67	1.01	0.00059	HCD (High Energy Collision Dissociation)	MS2	0.436553	25.543	51.766	27831	20210331_Caden_phos_OT.raw	F2	3.16	1	0.0009662	0.01966
	FALSE	High	Sequest HT (A2)	Unambiguous	[R].LGDELEQIRPSVYR.[N]		2	O35425	A0A087WR00; O35425	0	3	0.5776	0	1	1	558.966	1674.88	1674.88	0.6	0.00033	HCD (High Energy Collision Dissociation)	MS2	4.34875	46.06	51.7669	27832	20210331_Caden_phos_OT.raw	F2	3.22	1	0.0009662	0.001173
	FALSE	High	Sequest HT (A2)	Unambiguous	[R].AGLSWSAPER.[A]		2	O35425	A0A087WR00; O35425	0	2	0.3636	0	1	1	537.272	1073.54	1073.54	-0.34	-0.00018	HCD (High Energy Collision Dissociation)	MS2	11.6779	65.433	51.8512	27874	20210331_Caden_phos_OT.raw	F2	2.31	1	0.00349	0.05046
	FALSE	High	Sequest HT (A2)	Unambiguous	[R].RSsVFAAEImDAFDRSPTDK.[E]	S3(Phospho); M10(Oxidation)	2	O35425	A0A087WR00; O35425	2	3	0.0537	0	1	1	780.352	2339.04	2339.04	1.3	0.00101	HCD (High Energy Collision Dissociation)	MS2	11.1485	34.57	51.8921	27895	20210331_Caden_phos_OT.raw	F2	3.54	1	0.0009662	0.004862	S3(Phospho): 99.49
	FALSE	High	Sequest HT (A2)	Unambiguous	[K].cVVSTDPGFR.[S]	C1(Carbamidomethyl)	1	O35425	O35425	0	2	0.5325	0	1	1	569.271	1137.54	1137.54	-0.28	-0.00016	HCD (High Energy Collision Dissociation)	MS2	15.2379	36.265	52.048	27976	20210331_Caden_phos_OT.raw	F2	2.46	1	0.0009662	0.03392
	FALSE	High	Sequest HT (A2)	Unambiguous	[R].LAEVcTVLLR.[L]	C5(Carbamidomethyl)	2	O35425	A0A087WR00; O35425	0	2	0.48	0	1	1	587.337	1173.67	1173.67	0.39	0.00023	HCD (High Energy Collision Dissociation)	MS2	6.20568	31.752	52.0912	28000	20210331_Caden_phos_OT.raw	F2	3.25	1	0.0009662	0.01841
	FALSE	High	Sequest HT (A2)	Unambiguous	[R].LGDELEQIRPSVYR.[N]		2	O35425	A0A087WR00; O35425	0	3	0.5142	0	1	1	558.965	1674.88	1674.88	-0.27	-0.00015	HCD (High Energy Collision Dissociation)	MS2	10.7514	63.844	52.0922	28001	20210331_Caden_phos_OT.raw	F2	3.17	1	0.0009662	0.001531
	FALSE	High	Sequest HT (A2)	Unambiguous	[R].AGLSWSAPER.[A]		2	O35425	A0A087WR00; O35425	0	2	0.3805	0	1	1	537.272	1073.54	1073.54	-0.11	-6e-05	HCD (High Energy Collision Dissociation)	MS2	10.3403	69.098	52.1768	28044	20210331_Caden_phos_OT.raw	F2	2.26	1	0.004556	0.07781
	FALSE	High	Sequest HT (A2)	Unambiguous	[R].SPTDKELVAQAK.[A]		2	O35425	A0A087WR00; O35425	1	2	0.5673	0	1	1	643.851	1286.7	1286.7	0.25	0.00016	HCD (High Energy Collision Dissociation)	MS2	8.61738	40.269	52.2176	28065	20210331_Caden_phos_OT.raw	F2	3.42	1	0.0009662	0.0001398
	FALSE	High	Sequest HT (A2)	Unambiguous	[R].RSsVFAAEImDAFDRSPTDK.[E]	S3(Phospho); M10(Oxidation)	2	O35425	A0A087WR00; O35425	2	3	0.0585	0	1	1	780.351	2339.04	2339.04	0.76	0.00059	HCD (High Energy Collision Dissociation)	MS2	8.20723	44.613	52.221	28068	20210331_Caden_phos_OT.raw	F2	4.27	1	0.0009662	0.001422	S3(Phospho): 99.43
	FALSE	High	Sequest HT (A2)	Unambiguous	[K].cVVSTDPGFR.[S]	C1(Carbamidomethyl)	1	O35425	O35425	0	2	0.5354	0	1	1	569.271	1137.54	1137.54	-0.49	-0.00028	HCD (High Energy Collision Dissociation)	MS2	16.5703	59.659	52.3446	28131	20210331_Caden_phos_OT.raw	F2	2.26	1	0.00417	0.0536
	FALSE	High	Sequest HT (A2)	Unambiguous	[R].SPTDKELVAQ.[A]		2	O35425	A0A087WR00; O35425	1	2	0.2081	0	1	1	544.285	1087.56	1087.56	-0.49	-0.00027	HCD (High Energy Collision Dissociation)	MS2	9.62598	100	52.3624	28141	20210331_Caden_phos_OT.raw	F2	1.97	1	0.00349	0.04508
	FALSE	High	Sequest HT (A2)	Unambiguous	[R].LAEVcTVLLR.[L]	C5(Carbamidomethyl)	2	O35425	A0A087WR00; O35425	0	2	0.4936	0	1	1	587.337	1173.67	1173.67	0.19	0.00011	HCD (High Energy Collision Dissociation)	MS2	0	34.677	52.3857	28153	20210331_Caden_phos_OT.raw	F2	3.14	1	0.0009662	0.007072
	FALSE	High	Sequest HT (A2)	Unambiguous	[R].LGDELEQIRPSVYR.[N]		2	O35425	A0A087WR00; O35425	0	3	0.5571	0	1	1	558.965	1674.88	1674.88	-0.05	-3e-05	HCD (High Energy Collision Dissociation)	MS2	3.25951	33.042	52.4282	28176	20210331_Caden_phos_OT.raw	F2	2.8	1	0.0009662	0.003549
	FALSE	High	Sequest HT (A2)	Unambiguous	[R].AGLSWSAPER.[A]		2	O35425	A0A087WR00; O35425	0	2	0.4	0	1	1	537.272	1073.54	1073.54	-0.33	-0.00018	HCD (High Energy Collision Dissociation)	MS2	11.1208	74.545	52.5086	28216	20210331_Caden_phos_OT.raw	F2	2.65	1	0.0009662	0.01813
	FALSE	High	Sequest HT (A2)	Unambiguous	[R].SPTDKELVAQAK.[A]		2	O35425	A0A087WR00; O35425	1	2	0.6218	0	1	1	643.851	1286.69	1286.7	-0.5	-0.00032	HCD (High Energy Collision Dissociation)	MS2	8.7416	56.017	52.5129	28218	20210331_Caden_phos_OT.raw	F2	3.57	1	0.0009662	0.0001396
	FALSE	High	Sequest HT (A2)	Unambiguous	[R].RSsVFAAEImDAFDRSPTDK.[E]	S3(Phospho); M10(Oxidation)	2	O35425	A0A087WR00; O35425	2	3	0.04	0	1	1	780.351	2339.04	2339.04	0.13	0.0001	HCD (High Energy Collision Dissociation)	MS2	2.69722	96.902	52.5547	28239	20210331_Caden_phos_OT.raw	F2	5	1	0.0009662	9.069e-05	S3(Phospho): 99.44
	FALSE	High	Sequest HT (A2)	Unambiguous	[K].cVVSTDPGFR.[S]	C1(Carbamidomethyl)	1	O35425	O35425	0	2	0.4297	0	1	1	569.271	1137.54	1137.54	-0.16	-9e-05	HCD (High Energy Collision Dissociation)	MS2	17.394	47.097	52.6367	28280	20210331_Caden_phos_OT.raw	F2	2.56	1	0.0009662	0.033
	FALSE	High	Sequest HT (A2)	Unambiguous	[R].LAEVcTVLLR.[L]	C5(Carbamidomethyl)	2	O35425	A0A087WR00; O35425	0	2	0.4751	0	1	1	587.337	1173.67	1173.67	0.19	0.00011	HCD (High Energy Collision Dissociation)	MS2	0.529271	33.878	52.6804	28303	20210331_Caden_phos_OT.raw	F2	3.01	1	0.0009662	0.01071
	FALSE	High	Sequest HT (A2)	Unambiguous	[R].LGDELEQIRPSVYR.[N]		2	O35425	A0A087WR00; O35425	0	3	0.5258	0	1	1	558.965	1674.88	1674.88	0.17	0.0001	HCD (High Energy Collision Dissociation)	MS2	1.78687	58.932	52.7257	28328	20210331_Caden_phos_OT.raw	F2	3.1	1	0.0009662	0.0009606
	FALSE	High	Sequest HT (A2)	Unambiguous	[R].SSVFAAEImDAFDRSPTDK.[E]	M9(Oxidation)	2	O35425	A0A087WR00; O35425	1	3	0.49	0	1	1	701.662	2102.97	2102.97	0.11	8e-05	HCD (High Energy Collision Dissociation)	MS2	16.4521	56.557	52.7293	28330	20210331_Caden_phos_OT.raw	F2	3.51	1	0.0009662	4.566e-05
	FALSE	High	Sequest HT (A2)	Unambiguous	[R].SSVFAAEImDAFDRSPTDK.[E]	M9(Oxidation)	2	O35425	A0A087WR00; O35425	1	2	0.4947	0	1	1	1051.99	2102.97	2102.97	0.81	0.00086	HCD (High Energy Collision Dissociation)	MS2	0	100	52.7327	28332	20210331_Caden_phos_OT.raw	F2	1.9	1	0.0009662	0.0162
	FALSE	High	Sequest HT (A2)	Unambiguous	[R].AGLSWSAPER.[A]		2	O35425	A0A087WR00; O35425	0	2	0.3917	0	1	1	537.272	1073.54	1073.54	-0.33	-0.00018	HCD (High Energy Collision Dissociation)	MS2	12.3612	55.994	52.8064	28369	20210331_Caden_phos_OT.raw	F2	2.4	1	0.004556	0.08319
	FALSE	High	Sequest HT (A2)	Unambiguous	[R].SPTDKELVAQAK.[A]		2	O35425	A0A087WR00; O35425	1	2	0.582	0	1	1	643.851	1286.69	1286.7	-0.6	-0.00038	HCD (High Energy Collision Dissociation)	MS2	9.65607	63.141	52.8098	28371	20210331_Caden_phos_OT.raw	F2	3.78	1	0.0009662	0.0001565
	FALSE	High	Sequest HT (A2)	Unambiguous	[R].RSsVFAAEImDAFDRSPTDK.[E]	S3(Phospho); M10(Oxidation)	2	O35425	A0A087WR00; O35425	2	3	0.0572	0	1	1	780.352	2339.04	2339.04	1.15	0.0009	HCD (High Energy Collision Dissociation)	MS2	4.60195	99.24	52.8485	28390	20210331_Caden_phos_OT.raw	F2	4.37	1	0.0009662	0.002037	S3(Phospho): 99.43
	FALSE	High	Sequest HT (A2)	Unambiguous	[K].cVVSTDPGFR.[S]	C1(Carbamidomethyl)	1	O35425	O35425	0	2	0.1828	0	1	1	569.272	1137.54	1137.54	0.16	9e-05	HCD (High Energy Collision Dissociation)	MS2	14.5668	44.655	52.9265	28429	20210331_Caden_phos_OT.raw	F2	1.86	1	0.0009662	0.02283
	FALSE	High	Sequest HT (A2)	Unambiguous	[R].LAEVcTVLLR.[L]	C5(Carbamidomethyl)	2	O35425	A0A087WR00; O35425	0	2	0.5032	0	1	1	587.337	1173.67	1173.67	0.61	0.00036	HCD (High Energy Collision Dissociation)	MS2	1.12305	36.928	52.9711	28452	20210331_Caden_phos_OT.raw	F2	3.16	1	0.0009662	0.007504
	FALSE	High	Sequest HT (A2)	Unambiguous	[R].LGDELEQIRPSVYR.[N]		2	O35425	A0A087WR00; O35425	0	3	0.5372	0	1	1	558.965	1674.88	1674.88	0.06	3e-05	HCD (High Energy Collision Dissociation)	MS2	2.72548	68.503	53.0474	28490	20210331_Caden_phos_OT.raw	F2	3.09	1	0.0009662	0.001088
	FALSE	High	Sequest HT (A2)	Unambiguous	[R].SSVFAAEImDAFDRSPTDK.[E]	M9(Oxidation)	2	O35425	A0A087WR00; O35425	1	3	0.5787	0	1	1	701.662	2102.97	2102.97	0.55	0.00038	HCD (High Energy Collision Dissociation)	MS2	3.06055	85.578	53.0495	28491	20210331_Caden_phos_OT.raw	F2	3.94	1	0.0009662	2.828e-05
	FALSE	High	Sequest HT (A2)	Unambiguous	[R].SSVFAAEImDAFDRSPTDK.[E]	M9(Oxidation)	2	O35425	A0A087WR00; O35425	1	2	0.4715	0	1	1	1051.99	2102.97	2102.97	0	0	HCD (High Energy Collision Dissociation)	MS2	0	100	53.0577	28495	20210331_Caden_phos_OT.raw	F2	1.93	1	0.0009662	0.01205
	FALSE	High	Sequest HT (A2)	Unambiguous	[R].SPTDKELVAQAK.[A]		2	O35425	A0A087WR00; O35425	1	2	0.6578	0	1	1	643.852	1286.7	1286.7	0.73	0.00047	HCD (High Energy Collision Dissociation)	MS2	1.30171	85.23	53.1317	28531	20210331_Caden_phos_OT.raw	F2	4.12	1	0.0009662	6.459e-05
	FALSE	High	Sequest HT (A2)	Unambiguous	[R].AGLSWSAPER.[A]		2	O35425	A0A087WR00; O35425	0	2	0.4225	0	1	1	537.273	1073.54	1073.54	0.58	0.00031	HCD (High Energy Collision Dissociation)	MS2	15.0045	75.179	53.1335	28532	20210331_Caden_phos_OT.raw	F2	2.84	1	0.0009662	0.01562
	FALSE	High	Sequest HT (A2)	Unambiguous	[R].RSsVFAAEImDAFDR.[S]	S3(Phospho); M10(Oxidation)	2	O35425	A0A087WR00; O35425	1	2	0.052	0	1	1	905.895	1810.78	1810.78	0.29	0.00026	HCD (High Energy Collision Dissociation)	MS2	0	77.998	53.253	28592	20210331_Caden_phos_OT.raw	F2	4.23	1	0.0009662	0.001986	S3(Phospho): 99.58
	FALSE	High	Sequest HT (A2)	Unambiguous	[R].RSsVFAAEImDAFDR.[S]	S3(Phospho); M10(Oxidation)	2	O35425	A0A087WR00; O35425	1	3	0.0413	0	1	1	604.266	1810.78	1810.78	0.05	3e-05	HCD (High Energy Collision Dissociation)	MS2	8.40916	100	53.2746	28605	20210331_Caden_phos_OT.raw	F2	6.05	1	0.0009662	6.678e-06	S3(Phospho): 99.57
	FALSE	High	Sequest HT (A2)	Unambiguous	[R].LAEVcTVLLR.[L]	C5(Carbamidomethyl)	2	O35425	A0A087WR00; O35425	0	2	0.4836	0	1	1	587.337	1173.67	1173.67	0.19	0.00011	HCD (High Energy Collision Dissociation)	MS2	0.548176	31.262	53.3	28619	20210331_Caden_phos_OT.raw	F2	3.04	1	0.0009662	0.01093
	FALSE	High	Sequest HT (A2)	Unambiguous	[R].LGDELEQIRPSVYR.[N]		2	O35425	A0A087WR00; O35425	0	3	0.4983	0	1	1	558.965	1674.88	1674.88	-0.05	-3e-05	HCD (High Energy Collision Dissociation)	MS2	3.08713	60.388	53.3423	28641	20210331_Caden_phos_OT.raw	F2	2.95	1	0.0009662	0.003803
	FALSE	High	Sequest HT (A2)	Unambiguous	[R].RSsVFAAEImDAFDRSPTDK.[E]	S3(Phospho); M10(Oxidation)	2	O35425	A0A087WR00; O35425	2	3	0.0516	0	1	1	780.352	2339.04	2339.04	2.25	0.00175	HCD (High Energy Collision Dissociation)	MS2	8.95054	100	53.3497	28645	20210331_Caden_phos_OT.raw	F2	3.68	1	0.0009662	0.01489	S3(Phospho): 99.54
	FALSE	High	Sequest HT (A2)	Unambiguous	[R].SSVFAAEImDAFDRSPTDK.[E]	M9(Oxidation)	2	O35425	A0A087WR00; O35425	1	3	0.4564	0	1	1	701.662	2102.97	2102.97	0.37	0.00026	HCD (High Energy Collision Dissociation)	MS2	0	58.768	53.3822	28661	20210331_Caden_phos_OT.raw	F2	2.41	1	0.0009662	0.0008669
	FALSE	High	Sequest HT (A2)	Unambiguous	[R].SPTDKELVAQAK.[A]		2	O35425	A0A087WR00; O35425	1	2	0.4861	0	1	1	643.852	1286.7	1286.7	0.73	0.00047	HCD (High Energy Collision Dissociation)	MS2	36.5205	40.49	53.4259	28684	20210331_Caden_phos_OT.raw	F2	2.88	1	0.0009662	0.0006311
	FALSE	High	Sequest HT (A2)	Unambiguous	[R].AGLSWSAPER.[A]		2	O35425	A0A087WR00; O35425	0	2	0.4048	0	1	1	537.273	1073.54	1073.54	1.37	0.00074	HCD (High Energy Collision Dissociation)	MS2	7.98677	77.494	53.464	28703	20210331_Caden_phos_OT.raw	F2	2.94	1	0.0009662	0.006156
	FALSE	High	Sequest HT (A2)	Unambiguous	[R].SSVFAAEImDAFDRSPTDKELVAQAK.[A]	M9(Oxidation)	2	O35425	A0A087WR00; O35425	2	3	0.55	0	1	1	948.136	2842.39	2842.39	-0.14	-0.00014	HCD (High Energy Collision Dissociation)	MS2	1.31778	27.257	53.5059	28724	20210331_Caden_phos_OT.raw	F2	4.4	1	0.0009662	0.0001152
	FALSE	High	Sequest HT (A2)	Unambiguous	[R].SSVFAAEImDAFDRSPTDKELVAQAK.[A]	M9(Oxidation)	2	O35425	A0A087WR00; O35425	2	4	0.6056	0	1	1	711.354	2842.39	2842.39	0.24	0.00017	HCD (High Energy Collision Dissociation)	MS2	8.35429	94.272	53.5141	28730	20210331_Caden_phos_OT.raw	F2	5.73	1	0.0009662	8.128e-07
	FALSE	High	Sequest HT (A2)	Unambiguous	[K].cVVSTDPGFR.[S]	C1(Carbamidomethyl)	1	O35425	O35425	0	2	0.5579	0	1	1	569.271	1137.54	1137.54	-0.59	-0.00034	HCD (High Energy Collision Dissociation)	MS2	16.4275	41.827	53.5516	28749	20210331_Caden_phos_OT.raw	F2	2.42	1	0.004556	0.08304
	FALSE	High	Sequest HT (A2)	Unambiguous	[R].RSsVFAAEImDAFDR.[S]	S3(Phospho); M10(Oxidation)	2	O35425	A0A087WR00; O35425	1	3	0.046	0	1	1	604.266	1810.78	1810.78	0.45	0.00027	HCD (High Energy Collision Dissociation)	MS2	1.39293	45.645	53.594	28771	20210331_Caden_phos_OT.raw	F2	4.78	1	0.0009662	0.001958	S3(Phospho): 99.57
	FALSE	High	Sequest HT (A2)	Unambiguous	[R].LAEVcTVLLR.[L]	C5(Carbamidomethyl)	2	O35425	A0A087WR00; O35425	0	2	0.4514	0	1	1	587.337	1173.67	1173.67	0.08	5e-05	HCD (High Energy Collision Dissociation)	MS2	0.572985	49.731	53.6324	28791	20210331_Caden_phos_OT.raw	F2	2.88	1	0.0009662	0.02887
	FALSE	High	Sequest HT (A2)	Unambiguous	[R].LGDELEQIRPSVYR.[N]		2	O35425	A0A087WR00; O35425	0	3	0.4565	0	1	1	558.966	1674.88	1674.88	1.26	0.0007	HCD (High Energy Collision Dissociation)	MS2	1.35523	100	53.6749	28813	20210331_Caden_phos_OT.raw	F2	3.33	1	0.0009662	0.0008334
	FALSE	High	Sequest HT (A2)	Unambiguous	[R].RSsVFAAEImDAFDRSPTDK.[E]	S3(Phospho); M10(Oxidation)	2	O35425	A0A087WR00; O35425	2	3	0.5971	0	1	1	780.352	2339.04	2339.04	1.62	0.00126	HCD (High Energy Collision Dissociation)	MS2	0	100	53.6933	28822	20210331_Caden_phos_OT.raw	F2	3.45	1	0.0009662	0.003344	S2(Phospho): 99.4
	FALSE	High	Sequest HT (A2)	Unambiguous	[R].AGLSWSAPER.[A]		2	O35425	A0A087WR00; O35425	0	2	0.406	0	1	1	537.273	1073.54	1073.54	0.57	0.00031	HCD (High Energy Collision Dissociation)	MS2	7.34445	65.093	53.7611	28856	20210331_Caden_phos_OT.raw	F2	2.66	1	0.0009662	0.01459
	FALSE	High	Sequest HT (A2)	Unambiguous	[R].SPTDKELVAQAK.[A]		2	O35425	A0A087WR00; O35425	1	2	0.6352	0	1	1	643.852	1286.7	1286.7	0.54	0.00035	HCD (High Energy Collision Dissociation)	MS2	7.58298	75.416	53.7627	28857	20210331_Caden_phos_OT.raw	F2	3.81	1	0.0009662	0.0001066
	FALSE	High	Sequest HT (A2)	Unambiguous	[R].SSVFAAEImDAFDRSPTDK.[E]	M9(Oxidation)	2	O35425	A0A087WR00; O35425	1	3	0.5102	0	1	1	701.662	2102.97	2102.97	1.24	0.00087	HCD (High Energy Collision Dissociation)	MS2	13.0282	100	53.7665	28859	20210331_Caden_phos_OT.raw	F2	2.45	1	0.0009662	0.00035
	FALSE	High	Sequest HT (A2)	Unambiguous	[R].SSVFAAEImDAFDRSPTDKELVAQAK.[A]	M9(Oxidation)	2	O35425	A0A087WR00; O35425	2	3	0.6092	0	1	1	948.136	2842.39	2842.39	0.24	0.00023	HCD (High Energy Collision Dissociation)	MS2	0	9.697	53.7972	28874	20210331_Caden_phos_OT.raw	F2	3.48	1	0.0009662	0.0003583
	FALSE	High	Sequest HT (A2)	Unambiguous	[R].SSVFAAEImDAFDRSPTDKELVAQAK.[A]	M9(Oxidation)	2	O35425	A0A087WR00; O35425	2	4	0.5694	0	1	1	711.354	2842.4	2842.39	1.01	0.00072	HCD (High Energy Collision Dissociation)	MS2	0.179702	16.826	53.8419	28897	20210331_Caden_phos_OT.raw	F2	3.6	1	0.0009662	0.001991
	FALSE	High	Sequest HT (A2)	Unambiguous	[K].cVVSTDPGFR.[S]	C1(Carbamidomethyl)	1	O35425	O35425	0	2	0.3767	0	1	1	569.271	1137.54	1137.54	-0.06	-3e-05	HCD (High Energy Collision Dissociation)	MS2	13.6813	52.668	53.8865	28921	20210331_Caden_phos_OT.raw	F2	2.23	1	0.0009662	0.03027
	FALSE	High	Sequest HT (A2)	Unambiguous	[R].LAEVcTVLLR.[L]	C5(Carbamidomethyl)	2	O35425	A0A087WR00; O35425	0	2	0.4968	0	1	1	587.337	1173.67	1173.67	0.7	0.00041	HCD (High Energy Collision Dissociation)	MS2	0.562679	36.595	53.9247	28941	20210331_Caden_phos_OT.raw	F2	3.12	1	0.0009662	0.005418
	FALSE	High	Sequest HT (A2)	Unambiguous	[R].RSsVFAAEImDAFDR.[S]	S3(Phospho); M10(Oxidation)	2	O35425	A0A087WR00; O35425	1	3	0.0368	0	1	1	604.267	1810.79	1810.78	1.46	0.00088	HCD (High Energy Collision Dissociation)	MS2	1.93292	33.596	53.9269	28942	20210331_Caden_phos_OT.raw	F2	5.17	1	0.0009662	0.001935	S3(Phospho): 99.55
	FALSE	High	Sequest HT (A2)	Unambiguous	[R].LGDELEQIRPSVYR.[N]		2	O35425	A0A087WR00; O35425	0	3	0.5405	0	1	1	558.965	1674.88	1674.88	-0.05	-3e-05	HCD (High Energy Collision Dissociation)	MS2	3.66822	56.825	53.9718	28965	20210331_Caden_phos_OT.raw	F2	3.09	1	0.0009662	0.0278
	FALSE	High	Sequest HT (A2)	Unambiguous	[H].ALVDcLGEFVR.[K]	C5(Carbamidomethyl)	2	O35425	O35425; A0A0J9YUF0	0	2	0.589	0	1	1	639.828	1278.65	1278.65	-1.24	-0.0008	HCD (High Energy Collision Dissociation)	MS2	53.9412	100	54.0024	28980	20210331_Caden_phos_OT.raw	F2	2.92	1	0.0009662	0.001808
	FALSE	High	Sequest HT (A2)	Unambiguous	[R].RsSVFAAEImDAFDRSPTDK.[E]	S2(Phospho); M10(Oxidation)	2	O35425	A0A087WR00; O35425	2	3	0.4791	0	1	1	780.351	2339.04	2339.04	0.21	0.00016	HCD (High Energy Collision Dissociation)	MS2	10.1325	100	54.0126	28985	20210331_Caden_phos_OT.raw	F2	2.15	1	0.0009662	0.007651	S2(Phospho): 50; S3(Phospho): 50
	FALSE	High	Sequest HT (A2)	Unambiguous	[R].AGLSWSAPER.[A]		2	O35425	A0A087WR00; O35425	0	2	0.3898	0	1	1	537.273	1073.54	1073.54	0.34	0.00018	HCD (High Energy Collision Dissociation)	MS2	19.0144	56.862	54.0533	29005	20210331_Caden_phos_OT.raw	F2	2.54	1	0.0009662	0.01535
	FALSE	High	Sequest HT (A2)	Unambiguous	[R].SSVFAAEImDAFDRSPTDKELVAQAK.[A]	M9(Oxidation)	2	O35425	A0A087WR00; O35425	2	3	0.504	0	1	1	948.136	2842.39	2842.39	0.56	0.00053	HCD (High Energy Collision Dissociation)	MS2	0	22.681	54.0931	29025	20210331_Caden_phos_OT.raw	F2	2.5	1	0.0009662	0.0139
	FALSE	High	Sequest HT (A2)	Unambiguous	[R].SPTDKELVAQAK.[A]		2	O35425	A0A087WR00; O35425	1	2	0.624	0	1	1	643.851	1286.69	1286.7	-0.22	-0.00014	HCD (High Energy Collision Dissociation)	MS2	0.937093	70.408	54.0973	29027	20210331_Caden_phos_OT.raw	F2	3.91	1	0.0009662	3.29e-05
	FALSE	High	Sequest HT (A2)	Unambiguous	[R].SSVFAAEImDAFDRSPTDK.[E]	M9(Oxidation)	2	O35425	A0A087WR00; O35425	1	3	0.2303	0	1	1	701.662	2102.97	2102.97	1.15	0.0008	HCD (High Energy Collision Dissociation)	MS2	7.92804	100	54.1073	29032	20210331_Caden_phos_OT.raw	F2	1.52	1	0.0009662	0.02086
	FALSE	High	Sequest HT (A2)	Unambiguous	[R].SSVFAAEImDAFDRSPTDKELVAQAK.[A]	M9(Oxidation)	2	O35425	A0A087WR00; O35425	2	4	0.5854	0	1	1	711.354	2842.39	2842.39	0.32	0.00022	HCD (High Energy Collision Dissociation)	MS2	0	54.689	54.1435	29051	20210331_Caden_phos_OT.raw	F2	3.57	1	0.0009662	0.0007215
	FALSE	High	Sequest HT (A2)	Unambiguous	[K].cVVSTDPGFR.[S]	C1(Carbamidomethyl)	1	O35425	O35425	0	2	0.1841	0	1	1	569.271	1137.54	1137.54	-0.17	-0.0001	HCD (High Energy Collision Dissociation)	MS2	15.5461	47.142	54.184	29074	20210331_Caden_phos_OT.raw	F2	2.01	1	0.0009662	0.01342
	FALSE	High	Sequest HT (A2)	Unambiguous	[R].RSsVFAAEImDAFDR.[S]	S3(Phospho); M10(Oxidation)	2	O35425	A0A087WR00; O35425	1	3	0.0457	0	1	1	604.266	1810.78	1810.78	0.64	0.00039	HCD (High Energy Collision Dissociation)	MS2	0.780246	53.745	54.219	29092	20210331_Caden_phos_OT.raw	F2	5.03	1	0.0009662	0.0006226	S3(Phospho): 99.56
	FALSE	High	Sequest HT (A2)	Unambiguous	[R].RSsVFAAEIMDAFDRSPTDK.[E]	S3(Phospho)	2	O35425	A0A087WR00; O35425	2	3	0.0693	0	1	1	775.021	2323.05	2323.04	2.38	0.00185	HCD (High Energy Collision Dissociation)	MS2	13.908	100	54.2936	29129	20210331_Caden_phos_OT.raw	F2	3.03	1	0.0009662	0.003005	S3(Phospho): 99.64
	FALSE	High	Sequest HT (A2)	Unambiguous	[R].LAEVcTVLLR.[L]	C5(Carbamidomethyl)	2	O35425	A0A087WR00; O35425	0	2	0.4539	0	1	1	587.337	1173.67	1173.67	0.28	0.00017	HCD (High Energy Collision Dissociation)	MS2	0	45.084	54.3075	29136	20210331_Caden_phos_OT.raw	F2	3.04	1	0.0009662	0.02055
	FALSE	High	Sequest HT (A2)	Unambiguous	[R].AGLSWSAPER.[A]		2	O35425	A0A087WR00; O35425	0	2	0.4131	0	1	1	537.272	1073.54	1073.54	-0.12	-6e-05	HCD (High Energy Collision Dissociation)	MS2	8.43416	65.95	54.3476	29156	20210331_Caden_phos_OT.raw	F2	2.59	1	0.0009662	0.01523
	FALSE	High	Sequest HT (A2)	Unambiguous	[R].SPTDKELVAQAK.[A]		2	O35425	A0A087WR00; O35425	1	2	0.6209	0	1	1	643.852	1286.7	1286.7	0.91	0.00058	HCD (High Energy Collision Dissociation)	MS2	3.8171	100	54.3925	29178	20210331_Caden_phos_OT.raw	F2	3.93	1	0.0009662	0.0001704
	FALSE	High	Sequest HT (A2)	Unambiguous	[R].RSsVFAAEImDAFDR.[S]	S3(Phospho); M10(Oxidation)	2	O35425	A0A087WR00; O35425	1	2	0.0564	0	1	1	905.896	1810.78	1810.78	0.88	0.0008	HCD (High Energy Collision Dissociation)	MS2	0	19.059	54.4287	29196	20210331_Caden_phos_OT.raw	F2	2.66	1	0.0009662	0.0142	S3(Phospho): 99.57
	FALSE	High	Sequest HT (A2)	Unambiguous	[R].SSVFAAEImDAFDRSPTDKELVAQAK.[A]	M9(Oxidation)	2	O35425	A0A087WR00; O35425	2	4	0.5683	0	1	1	711.354	2842.4	2842.39	0.83	0.00059	HCD (High Energy Collision Dissociation)	MS2	9.35125	96.944	54.4835	29224	20210331_Caden_phos_OT.raw	F2	2.78	1	0.0009662	0.005535
	FALSE	High	Sequest HT (A2)	Unambiguous	[R].SsVFAAEImDAFDRSPTDK.[E]	S2(Phospho); M9(Oxidation)	2	O35425	A0A087WR00; O35425	1	3	0.0025	0	1	1	728.317	2182.94	2182.94	-0.1	-7e-05	HCD (High Energy Collision Dissociation)	MS2	31.6773	100	54.4897	29227	20210331_Caden_phos_OT.raw	F2	4.05	1	0.0009662	4.269e-05	S1(Phospho): 50; S2(Phospho): 50
	FALSE	High	Sequest HT (A2)	Unambiguous	[R].SsVFAAEImDAFDRSPTDK.[E]	S2(Phospho); M9(Oxidation)	2	O35425	A0A087WR00; O35425	1	2	0.6431	0	1	1	1091.97	2182.94	2182.94	0.6	0.00066	HCD (High Energy Collision Dissociation)	MS2	10.0651	100	54.4939	29229	20210331_Caden_phos_OT.raw	F2	3.11	1	0.0009662	0.001449	S1(Phospho): 50; S2(Phospho): 50
	FALSE	High	Sequest HT (A2)	Unambiguous	[K].cVVSTDPGFR.[S]	C1(Carbamidomethyl)	1	O35425	O35425	0	2	0.4301	0	1	1	569.271	1137.54	1137.54	-0.5	-0.00028	HCD (High Energy Collision Dissociation)	MS2	11.6732	41.777	54.517	29241	20210331_Caden_phos_OT.raw	F2	1.86	1	0.00417	0.0565
	FALSE	High	Sequest HT (A2)	Unambiguous	[R].RSsVFAAEImDAFDR.[S]	S3(Phospho); M10(Oxidation)	2	O35425	A0A087WR00; O35425	1	3	0.0512	0	1	1	604.266	1810.78	1810.78	-0.17	-0.0001	HCD (High Energy Collision Dissociation)	MS2	1.42562	59.505	54.521	29244	20210331_Caden_phos_OT.raw	F2	4.3	1	0.0009662	0.0005038	S3(Phospho): 99.53
	FALSE	High	Sequest HT (A2)	Unambiguous	[R].LAEVcTVLLR.[L]	C5(Carbamidomethyl)	2	O35425	A0A087WR00; O35425	0	2	0.4852	0	1	1	587.337	1173.67	1173.67	0.28	0.00016	HCD (High Energy Collision Dissociation)	MS2	0.618855	42.268	54.6005	29284	20210331_Caden_phos_OT.raw	F2	3.05	1	0.0009662	0.02229
	FALSE	High	Sequest HT (A2)	Unambiguous	[R].LGDELEQIRPSVYR.[N]		2	O35425	A0A087WR00; O35425	0	3	0.5314	0	1	1	558.965	1674.88	1674.88	-0.07	-4e-05	HCD (High Energy Collision Dissociation)	MS2	3.53856	100	54.6038	29286	20210331_Caden_phos_OT.raw	F2	3.18	1	0.0009662	0.006138
	FALSE	High	Sequest HT (A2)	Unambiguous	[R].AGLSWSAPER.[A]		2	O35425	A0A087WR00; O35425	0	2	0.297	0	1	1	537.272	1073.54	1073.54	-0.12	-7e-05	HCD (High Energy Collision Dissociation)	MS2	8.03858	76.512	54.6385	29303	20210331_Caden_phos_OT.raw	F2	2.66	1	0.0009662	0.01031
	FALSE	High	Sequest HT (A2)	Unambiguous	[R].SPTDKELVAQAK.[A]		2	O35425	A0A087WR00; O35425	1	2	0.5836	0	1	1	643.851	1286.69	1286.7	-0.33	-0.00021	HCD (High Energy Collision Dissociation)	MS2	7.73446	62.618	54.6845	29325	20210331_Caden_phos_OT.raw	F2	3.65	1	0.0009662	4.641e-05
	FALSE	High	Sequest HT (A2)	Unambiguous	[R].SSVFAAEImDAFDRSPTDKELVAQAK.[A]	M9(Oxidation)	2	O35425	A0A087WR00; O35425	2	3	0.2392	0	1	1	948.135	2842.39	2842.39	-0.29	-0.00028	HCD (High Energy Collision Dissociation)	MS2	0	83.019	54.6875	29327	20210331_Caden_phos_OT.raw	F2	2.09	1	0.0009662	0.009564
	FALSE	High	Sequest HT (A2)	Unambiguous	[R].RSsVFAAEImDAFDRSPTDK.[E]	S3(Phospho); M10(Oxidation)	2	O35425	A0A087WR00; O35425	2	3	0.477	0	1	1	780.351	2339.04	2339.04	0.51	0.00039	HCD (High Energy Collision Dissociation)	MS2	10.2887	100	54.7083	29338	20210331_Caden_phos_OT.raw	F2	1.74	1	0.005844	0.09537	S2(Phospho): 50; S3(Phospho): 50
	FALSE	High	Sequest HT (A2)	Unambiguous	[R].RSsVFAAEImDAFDR.[S]	S3(Phospho); M10(Oxidation)	2	O35425	A0A087WR00; O35425	1	2	0.0549	0	1	1	905.895	1810.78	1810.78	0.27	0.00024	HCD (High Energy Collision Dissociation)	MS2	0	35.552	54.7222	29345	20210331_Caden_phos_OT.raw	F2	2.73	1	0.005201	0.08564	S3(Phospho): 99.52
	FALSE	High	Sequest HT (A2)	Unambiguous	[S].VFAAEIMDAFDRSPTDK.[E]		2	O35425	A0A087WR00; O35425	1	3	0.6206	0	1	1	638.309	1912.91	1912.91	1.12	0.00071	HCD (High Energy Collision Dissociation)	MS2	79.8498	100	54.7583	29363	20210331_Caden_phos_OT.raw	F2	4.56	1	0.0009662	2.069e-05
	FALSE	High	Sequest HT (A2)	Unambiguous	[K].cVVSTDPGFR.[S]	C1(Carbamidomethyl)	1	O35425	O35425	0	2	0.4956	0	1	1	569.271	1137.53	1137.54	-1.04	-0.00059	HCD (High Energy Collision Dissociation)	MS2	12.5654	34.208	54.8059	29388	20210331_Caden_phos_OT.raw	F2	2.26	1	0.0009662	0.03553
	FALSE	High	Sequest HT (A2)	Unambiguous	[R].SsVFAAEImDAFDRSPTDK.[E]	S2(Phospho); M9(Oxidation)	2	O35425	A0A087WR00; O35425	1	2	0.5973	0	1	1	1091.97	2182.94	2182.94	-0.08	-8e-05	HCD (High Energy Collision Dissociation)	MS2	0	100	54.8157	29393	20210331_Caden_phos_OT.raw	F2	2.26	1	0.0009662	0.0005171	S1(Phospho): 50; S2(Phospho): 50
	FALSE	High	Sequest HT (A2)	Unambiguous	[R].RSsVFAAEImDAFDR.[S]	S3(Phospho); M10(Oxidation)	2	O35425	A0A087WR00; O35425	1	3	0.0293	0	1	1	604.266	1810.78	1810.78	0.02	1e-05	HCD (High Energy Collision Dissociation)	MS2	0.965399	65.956	54.8553	29413	20210331_Caden_phos_OT.raw	F2	4.09	1	0.0009662	0.008419	S3(Phospho): 99.67
	FALSE	High	Sequest HT (A2)	Unambiguous	[R].SsVFAAEImDAFDRSPTDK.[E]	S2(Phospho); M9(Oxidation)	2	O35425	A0A087WR00; O35425	1	3	0.5212	0	1	1	728.317	2182.94	2182.94	-0.11	-8e-05	HCD (High Energy Collision Dissociation)	MS2	5.89137	100	54.8568	29414	20210331_Caden_phos_OT.raw	F2	4.01	1	0.0009662	5.848e-06	S1(Phospho): 50; S2(Phospho): 50
	FALSE	High	Sequest HT (A2)	Unambiguous	[R].SPTDKELVAQ.[A]		2	O35425	A0A087WR00; O35425	1	2	0.3333	0	1	1	544.285	1087.56	1087.56	0.05	3e-05	HCD (High Energy Collision Dissociation)	MS2	11.9792	100	54.8673	29419	20210331_Caden_phos_OT.raw	F2	1.95	1	0.00349	0.04693
	FALSE	High	Sequest HT (A2)	Unambiguous	[R].LAEVcTVLLR.[L]	C5(Carbamidomethyl)	2	O35425	A0A087WR00; O35425	0	2	0.453	0	1	1	587.337	1173.67	1173.67	0.06	4e-05	HCD (High Energy Collision Dissociation)	MS2	0	40.623	54.8933	29432	20210331_Caden_phos_OT.raw	F2	2.98	1	0.0009662	0.007364
	FALSE	High	Sequest HT (A2)	Unambiguous	[R].AGLSWSAPER.[A]		2	O35425	A0A087WR00; O35425	0	2	0.3799	0	1	1	537.273	1073.54	1073.54	0.32	0.00017	HCD (High Energy Collision Dissociation)	MS2	11.8759	73.177	54.9322	29452	20210331_Caden_phos_OT.raw	F2	2.29	1	0.0009662	0.01823
	FALSE	High	Sequest HT (A2)	Unambiguous	[R].LGDELEQIRPSVYR.[N]		2	O35425	A0A087WR00; O35425	0	3	0.5526	0	1	1	558.965	1674.88	1674.88	0.36	0.0002	HCD (High Energy Collision Dissociation)	MS2	4.48372	93.103	54.9345	29453	20210331_Caden_phos_OT.raw	F2	3.33	1	0.0009662	0.002968
	FALSE	High	Sequest HT (A2)	Unambiguous	[R].SsVFAAEImDAFDRSPTDKELVAQAK.[A]	S2(Phospho); M9(Oxidation)	2	O35425	A0A087WR00; O35425	2	3	0.5116	0	1	1	974.792	2922.36	2922.36	1.26	0.00122	HCD (High Energy Collision Dissociation)	MS2	4.4704	100	54.9468	29459	20210331_Caden_phos_OT.raw	F2	3.87	1	0.0009662	0.001732	S1(Phospho): 50; S2(Phospho): 50
	FALSE	High	Sequest HT (A2)	Unambiguous	[R].SPTDKELVAQAK.[A]		2	O35425	A0A087WR00; O35425	1	2	0.6503	0	1	1	643.851	1286.7	1286.7	0.04	3e-05	HCD (High Energy Collision Dissociation)	MS2	0	67.461	54.9808	29476	20210331_Caden_phos_OT.raw	F2	3.86	1	0.0009662	0.0001649
	FALSE	High	Sequest HT (A2)	Unambiguous	[K].cVVSTDPGFR.[S]	C1(Carbamidomethyl)	1	O35425	O35425	0	2	0.2542	0	1	1	569.271	1137.54	1137.54	-0.41	-0.00023	HCD (High Energy Collision Dissociation)	MS2	16.1146	59.607	55.102	29538	20210331_Caden_phos_OT.raw	F2	2.36	1	0.0009662	0.03537
	FALSE	High	Sequest HT (A2)	Unambiguous	[R].SsVFAAEImDAFDRSPTDK.[E]	S2(Phospho); M9(Oxidation)	2	O35425	A0A087WR00; O35425	1	2	0.5185	0	1	1	1091.97	2182.94	2182.94	0.58	0.00064	HCD (High Energy Collision Dissociation)	MS2	3.93565	78.161	55.1509	29562	20210331_Caden_phos_OT.raw	F2	2.16	1	0.00349	0.04929	S1(Phospho): 50; S2(Phospho): 50
	FALSE	High	Sequest HT (A2)	Unambiguous	[R].RSsVFAAEImDAFDR.[S]	S3(Phospho); M10(Oxidation)	2	O35425	A0A087WR00; O35425	1	3	0.027	0	1	1	604.266	1810.78	1810.78	0.52	0.00031	HCD (High Energy Collision Dissociation)	MS2	5.64382	100	55.1526	29563	20210331_Caden_phos_OT.raw	F2	3.7	1	0.0009662	0.0007425	S3(Phospho): 99.72
	FALSE	High	Sequest HT (A2)	Unambiguous	[R].LAEVcTVLLR.[L]	C5(Carbamidomethyl)	2	O35425	A0A087WR00; O35425	0	2	0.4913	0	1	1	587.336	1173.67	1173.67	-0.36	-0.00021	HCD (High Energy Collision Dissociation)	MS2	0	31.276	55.1899	29582	20210331_Caden_phos_OT.raw	F2	2.89	1	0.0009662	0.00586
	FALSE	High	Sequest HT (A2)	Unambiguous	[R].SsVFAAEImDAFDRSPTDK.[E]	S2(Phospho); M9(Oxidation)	2	O35425	A0A087WR00; O35425	1	3	0.4906	0	1	1	728.317	2182.94	2182.94	0.21	0.00016	HCD (High Energy Collision Dissociation)	MS2	5.51406	86.249	55.1976	29587	20210331_Caden_phos_OT.raw	F2	3.18	1	0.0009662	0.0002783	S1(Phospho): 50; S2(Phospho): 50
	FALSE	High	Sequest HT (A2)	Unambiguous	[R].AGLSWSAPER.[A]		2	O35425	A0A087WR00; O35425	0	2	0.4217	0	1	1	537.272	1073.54	1073.54	0.09	5e-05	HCD (High Energy Collision Dissociation)	MS2	10.5911	60.107	55.2304	29603	20210331_Caden_phos_OT.raw	F2	2.49	1	0.0009662	0.01495
	FALSE	High	Sequest HT (A2)	Unambiguous	[R].LGDELEQIRPSVYR.[N]		2	O35425	A0A087WR00; O35425	0	3	0.526	0	1	1	558.965	1674.88	1674.88	-0.19	-0.00011	HCD (High Energy Collision Dissociation)	MS2	7.49407	75.699	55.2346	29605	20210331_Caden_phos_OT.raw	F2	3.46	1	0.0009662	0.0007547
	FALSE	High	Sequest HT (A2)	Unambiguous	[R].SsVFAAEImDAFDRSPTDKELVAQAK.[A]	S2(Phospho); M9(Oxidation)	2	O35425	A0A087WR00; O35425	2	3	0.0029	0	1	1	974.792	2922.36	2922.36	0.43	0.00042	HCD (High Energy Collision Dissociation)	MS2	0.623764	29.712	55.2691	29622	20210331_Caden_phos_OT.raw	F2	3.48	1	0.0009662	0.002439	S1(Phospho): 50; S2(Phospho): 50
	FALSE	High	Sequest HT (A2)	Unambiguous	[R].SPTDKELVAQAK.[A]		2	O35425	A0A087WR00; O35425	1	2	0.6253	0	1	1	643.851	1286.69	1286.7	-0.06	-4e-05	HCD (High Energy Collision Dissociation)	MS2	0	97.204	55.2733	29624	20210331_Caden_phos_OT.raw	F2	4.11	1	0.0009662	0.0001314
	FALSE	High	Sequest HT (A2)	Unambiguous	[R].RSsVFAAEImDAFDR.[S]	S3(Phospho); M10(Oxidation)	2	O35425	A0A087WR00; O35425	1	2	0.0603	0	1	1	905.895	1810.78	1810.78	0.39	0.00035	HCD (High Energy Collision Dissociation)	MS2	0	43.014	55.3113	29643	20210331_Caden_phos_OT.raw	F2	2.32	1	0.004556	0.07004	S3(Phospho): 99.38
	FALSE	High	Sequest HT (A2)	Unambiguous	[K].cVVSTDPGFR.[S]	C1(Carbamidomethyl)	1	O35425	O35425	0	2	0.3879	0	1	1	569.271	1137.54	1137.54	-0.2	-0.00012	HCD (High Energy Collision Dissociation)	MS2	12.636	40.463	55.3954	29685	20210331_Caden_phos_OT.raw	F2	2.32	1	0.005844	0.09389
	FALSE	High	Sequest HT (A2)	Unambiguous	[R].LAEVcTVLLR.[L]	C5(Carbamidomethyl)	2	O35425	A0A087WR00; O35425	0	2	0.4641	0	1	1	587.336	1173.67	1173.67	-0.27	-0.00016	HCD (High Energy Collision Dissociation)	MS2	1.988	52.324	55.4813	29728	20210331_Caden_phos_OT.raw	F2	3.06	1	0.0009662	0.005085
	FALSE	High	Sequest HT (A2)	Unambiguous	[R].SsVFAAEImDAFDRSPTDK.[E]	S2(Phospho); M9(Oxidation)	2	O35425	A0A087WR00; O35425	1	2	0.6488	0	1	1	1091.97	2182.94	2182.94	-0.21	-0.00023	HCD (High Energy Collision Dissociation)	MS2	0	92.775	55.4832	29729	20210331_Caden_phos_OT.raw	F2	2.05	1	0.0009662	0.0106	S1(Phospho): 50; S2(Phospho): 50
	FALSE	High	Sequest HT (A2)	Unambiguous	[R].RSsVFAAEImDAFDR.[S]	S3(Phospho); M10(Oxidation)	2	O35425	A0A087WR00; O35425	1	3	0.0314	0	1	1	604.266	1810.78	1810.78	0.41	0.00025	HCD (High Energy Collision Dissociation)	MS2	12.8947	100	55.4872	29731	20210331_Caden_phos_OT.raw	F2	3.18	1	0.00417	0.05921	S2(Phospho): 50; S3(Phospho): 50
	FALSE	High	Sequest HT (A2)	Unambiguous	[R].AGLSWSAPER.[A]		2	O35425	A0A087WR00; O35425	0	2	0.3941	0	1	1	537.272	1073.54	1073.54	-0.38	-0.0002	HCD (High Energy Collision Dissociation)	MS2	9.11269	44.26	55.5201	29747	20210331_Caden_phos_OT.raw	F2	2.36	1	0.0009662	0.02376
	FALSE	High	Sequest HT (A2)	Unambiguous	[R].SsVFAAEImDAFDRSPTDK.[E]	S2(Phospho); M9(Oxidation)	2	O35425	A0A087WR00; O35425	1	3	0.5125	0	1	1	728.317	2182.94	2182.94	0.37	0.00027	HCD (High Energy Collision Dissociation)	MS2	11.3535	100	55.5271	29750	20210331_Caden_phos_OT.raw	F2	2.79	1	0.0009662	0.001602	S1(Phospho): 50; S2(Phospho): 50
	FALSE	High	Sequest HT (A2)	Unambiguous	[R].SsVFAAEImDAFDRSPTDKELVAQAK.[A]	S2(Phospho); M9(Oxidation)	2	O35425	A0A087WR00; O35425	2	3	0.4577	0	1	1	974.792	2922.36	2922.36	0.92	0.0009	HCD (High Energy Collision Dissociation)	MS2	0	38.391	55.5621	29767	20210331_Caden_phos_OT.raw	F2	2.01	1	0.00349	0.04574	S1(Phospho): 50; S2(Phospho): 50
	FALSE	High	Sequest HT (A2)	Unambiguous	[R].SPTDKELVAQAK.[A]		2	O35425	A0A087WR00; O35425	1	2	0.5939	0	1	1	643.851	1286.7	1286.7	0.5	0.00032	HCD (High Energy Collision Dissociation)	MS2	17.3184	61.044	55.5664	29769	20210331_Caden_phos_OT.raw	F2	2.93	1	0.0009662	0.0001735
	FALSE	High	Sequest HT (A2)	Unambiguous	[R].LGDELEQIRPSVYR.[N]		2	O35425	A0A087WR00; O35425	0	3	0.5086	0	1	1	558.965	1674.88	1674.88	0.56	0.00031	HCD (High Energy Collision Dissociation)	MS2	4.36122	60.16	55.5679	29770	20210331_Caden_phos_OT.raw	F2	2.91	1	0.0009662	0.002901
	FALSE	High	Sequest HT (A2)	Unambiguous	[R].SSVFAAEImDAFDR.[S]	M9(Oxidation)	2	O35425	A0A087WR00; O35425	0	2	0.6449	0	1	1	787.862	1574.72	1574.72	0.81	0.00064	HCD (High Energy Collision Dissociation)	MS2	1.64827	96.838	55.6523	29813	20210331_Caden_phos_OT.raw	F2	3.52	1	0.0009662	0.0001604
	FALSE	High	Sequest HT (A2)	Unambiguous	[K].cVVSTDPGFR.[S]	C1(Carbamidomethyl)	1	O35425	O35425	0	2	0.405	0	1	1	569.271	1137.54	1137.54	-0.53	-0.0003	HCD (High Energy Collision Dissociation)	MS2	14.4052	50.488	55.6871	29830	20210331_Caden_phos_OT.raw	F2	2	1	0.0009662	0.01996
	FALSE	High	Sequest HT (A2)	Unambiguous	[R].SPTDKELVAQ.[A]		2	O35425	A0A087WR00; O35425	1	2	0.2235	0	1	1	544.285	1087.56	1087.56	0.02	1e-05	HCD (High Energy Collision Dissociation)	MS2	13.8406	100	55.6946	29834	20210331_Caden_phos_OT.raw	F2	1.79	1	0.004556	0.07643
	FALSE	High	Sequest HT (A2)	Unambiguous	[R].SsVFAAEIMDAFDR.[S]	S2(Phospho)	2	O35425	A0A087WR00; O35425	0	2	0.6743	0	1	1	819.848	1638.69	1638.69	0.74	0.00061	HCD (High Energy Collision Dissociation)	MS2	0	100	55.751	29861	20210331_Caden_phos_OT.raw	F2	3.07	1	0.0009662	0.0005688	S1(Phospho): 50; S2(Phospho): 50
	FALSE	High	Sequest HT (A2)	Unambiguous	[R].LAEVcTVLLR.[L]	C5(Carbamidomethyl)	2	O35425	A0A087WR00; O35425	0	2	0.4922	0	1	1	587.337	1173.67	1173.67	0.35	0.0002	HCD (High Energy Collision Dissociation)	MS2	1.57643	49.926	55.7735	29872	20210331_Caden_phos_OT.raw	F2	3.19	1	0.0009662	0.00474
	FALSE	High	Sequest HT (A2)	Unambiguous	[R].AGLSWSAPER.[A]		2	O35425	A0A087WR00; O35425	0	2	0.3547	0	1	1	537.272	1073.54	1073.54	0.07	4e-05	HCD (High Energy Collision Dissociation)	MS2	9.46428	70.337	55.8132	29892	20210331_Caden_phos_OT.raw	F2	2.65	1	0.0009662	0.03068
	FALSE	High	Sequest HT (A2)	Unambiguous	[R].RSsVFAAEImDAFDR.[S]	S3(Phospho); M10(Oxidation)	2	O35425	A0A087WR00; O35425	1	3	0.032	0	1	1	604.266	1810.78	1810.78	0.4	0.00024	HCD (High Energy Collision Dissociation)	MS2	4.10013	100	55.8262	29898	20210331_Caden_phos_OT.raw	F2	3.44	1	0.0009662	0.005727	S3(Phospho): 99.64
	FALSE	High	Sequest HT (A2)	Unambiguous	[R].SsVFAAEImDAFDRSPTDKELVAQAK.[A]	S2(Phospho); M9(Oxidation)	2	O35425	A0A087WR00; O35425	2	3	0.5528	0	1	1	974.792	2922.36	2922.36	0.66	0.00064	HCD (High Energy Collision Dissociation)	MS2	0	100	55.8598	29914	20210331_Caden_phos_OT.raw	F2	2.46	1	0.00349	0.04625	S1(Phospho): 50; S2(Phospho): 50
	FALSE	High	Sequest HT (A2)	Unambiguous	[R].SsVFAAEImDAFDRSPTDK.[E]	S2(Phospho); M9(Oxidation)	2	O35425	A0A087WR00; O35425	1	3	0.3445	0	1	1	728.317	2182.94	2182.94	0.78	0.00057	HCD (High Energy Collision Dissociation)	MS2	22.608	100	55.8682	29918	20210331_Caden_phos_OT.raw	F2	1.19	1	0.00349	0.05025	S1(Phospho): 50; S2(Phospho): 50
	FALSE	High	Sequest HT (A2)	Unambiguous	[R].SPTDKELVAQAK.[A]		2	O35425	A0A087WR00; O35425	1	2	0.6397	0	1	1	643.851	1286.7	1286.7	0.01	1e-05	HCD (High Energy Collision Dissociation)	MS2	10.1726	91.117	55.8969	29932	20210331_Caden_phos_OT.raw	F2	4.08	1	0.0009662	4.967e-05
	FALSE	High	Sequest HT (A2)	Unambiguous	[R].LGDELEQIRPSVYR.[N]		2	O35425	A0A087WR00; O35425	0	3	0.4246	0	1	1	558.965	1674.88	1674.88	0	0	HCD (High Energy Collision Dissociation)	MS2	3.34717	58.629	55.8992	29933	20210331_Caden_phos_OT.raw	F2	2.85	1	0.0009662	0.002768
	FALSE	High	Sequest HT (A2)	Unambiguous	[R].SSVFAAEImDAFDR.[S]	M9(Oxidation)	2	O35425	A0A087WR00; O35425	0	2	0.6634	0	1	1	787.861	1574.72	1574.72	0.03	2e-05	HCD (High Energy Collision Dissociation)	MS2	0	43.985	55.9796	29973	20210331_Caden_phos_OT.raw	F2	3.03	1	0.0009662	0.0004642
	FALSE	High	Sequest HT (A2)	Unambiguous	[K].cVVSTDPGFR.[S]	C1(Carbamidomethyl)	1	O35425	O35425	0	2	0.4384	0	1	1	569.271	1137.53	1137.54	-1.08	-0.00062	HCD (High Energy Collision Dissociation)	MS2	13.712	49.878	55.9819	29974	20210331_Caden_phos_OT.raw	F2	2.03	1	0.0009662	0.03593
	FALSE	High	Sequest HT (A2)	Unambiguous	[R].LAEVcTVLLR.[L]	C5(Carbamidomethyl)	2	O35425	A0A087WR00; O35425	0	2	0.4751	0	1	1	587.337	1173.67	1173.67	0.13	7e-05	HCD (High Energy Collision Dissociation)	MS2	0.571903	52.945	56.065	30015	20210331_Caden_phos_OT.raw	F2	3.01	1	0.0009662	0.008789
	FALSE	High	Sequest HT (A2)	Unambiguous	[R].AGLSWSAPER.[A]		2	O35425	A0A087WR00; O35425	0	2	0.4268	0	1	1	537.272	1073.54	1073.54	-0.06	-3e-05	HCD (High Energy Collision Dissociation)	MS2	9.78662	63.278	56.1044	30035	20210331_Caden_phos_OT.raw	F2	2.46	1	0.0009662	0.02393
	FALSE	High	Sequest HT (A2)	Unambiguous	[K].VVSLYSVAAGLAVDcVR.[Q]	C15(Carbamidomethyl)	2	O35425	O35425; A0A0J9YUF0	0	2	0.745	0	1	1	889.977	1778.95	1778.95	0.03	3e-05	HCD (High Energy Collision Dissociation)	MS2	18.2693	100	56.1555	30060	20210331_Caden_phos_OT.raw	F2	3.02	1	0.0009662	4.002e-05
	FALSE	High	Sequest HT (A2)	Unambiguous	[R].RSsVFAAEImDAFDR.[S]	S3(Phospho); M10(Oxidation)	2	O35425	A0A087WR00; O35425	1	3	0.6333	0	1	1	604.266	1810.78	1810.78	0.08	5e-05	HCD (High Energy Collision Dissociation)	MS2	14.8871	100	56.1639	30064	20210331_Caden_phos_OT.raw	F2	3.3	1	0.0009662	0.0007551	S2(Phospho): 50; S3(Phospho): 50
	FALSE	High	Sequest HT (A2)	Unambiguous	[R].SPTDKELVAQAK.[A]		2	O35425	A0A087WR00; O35425	1	2	0.6482	0	1	1	643.851	1286.69	1286.7	-0.38	-0.00024	HCD (High Energy Collision Dissociation)	MS2	7.07248	73.579	56.1841	30074	20210331_Caden_phos_OT.raw	F2	3.98	1	0.0009662	5.401e-05
	FALSE	High	Sequest HT (A2)	Unambiguous	[R].LGDELEQIRPSVYR.[N]		2	O35425	A0A087WR00; O35425	0	3	0.5652	0	1	1	558.965	1674.88	1674.88	-0.01	0	HCD (High Energy Collision Dissociation)	MS2	9.29	61.623	56.1864	30075	20210331_Caden_phos_OT.raw	F2	3.45	1	0.0009662	0.002357
	FALSE	High	Sequest HT (A2)	Unambiguous	[R].sSVFAAEImDAFDRSPTDKELVAQAK.[A]	S1(Phospho); M9(Oxidation)	2	O35425	A0A087WR00; O35425	2	3	0.4444	0	1	1	974.792	2922.36	2922.36	0.65	0.00063	HCD (High Energy Collision Dissociation)	MS2	0	100	56.1906	30077	20210331_Caden_phos_OT.raw	F2	2.07	1	0.00417	0.05354	S1(Phospho): 50; S2(Phospho): 50
	FALSE	High	Sequest HT (A2)	Unambiguous	[R].SSVFAAEImDAFDR.[S]	M9(Oxidation)	2	O35425	A0A087WR00; O35425	0	2	0.6541	0	1	1	787.862	1574.72	1574.72	0.17	0.00013	HCD (High Energy Collision Dissociation)	MS2	0	31.119	56.2712	30116	20210331_Caden_phos_OT.raw	F2	2.92	1	0.0009662	0.0006404
	FALSE	High	Sequest HT (A2)	Unambiguous	[K].cVVSTDPGFR.[S]	C1(Carbamidomethyl)	1	O35425	O35425	0	2	0.4191	0	1	1	569.271	1137.54	1137.54	-0.34	-0.0002	HCD (High Energy Collision Dissociation)	MS2	14.6198	41.93	56.3084	30135	20210331_Caden_phos_OT.raw	F2	2.41	1	0.0009662	0.01481
	FALSE	High	Sequest HT (A2)	Unambiguous	[R].LAEVcTVLLR.[L]	C5(Carbamidomethyl)	2	O35425	A0A087WR00; O35425	0	2	0.4598	0	1	1	587.337	1173.67	1173.67	0.63	0.00037	HCD (High Energy Collision Dissociation)	MS2	0	59.723	56.3914	30176	20210331_Caden_phos_OT.raw	F2	3.11	1	0.0009662	0.01815
	FALSE	High	Sequest HT (A2)	Unambiguous	[R].QAQPAmVHALVDcLGEFVR.[K]	M6(Oxidation); C13(Carbamidomethyl)	2	O35425	O35425; A0A0J9YUF0	0	2	0.6419	0	1	1	1079.03	2157.06	2157.06	-0.29	-0.00031	HCD (High Energy Collision Dissociation)	MS2	34.752	100	56.409	30185	20210331_Caden_phos_OT.raw	F2	2.15	1	0.0009662	0.004404
	FALSE	High	Sequest HT (A2)	Unambiguous	[R].QAQPAmVHALVDcLGEFVR.[K]	M6(Oxidation); C13(Carbamidomethyl)	2	O35425	O35425; A0A0J9YUF0	0	3	0.6289	0	1	1	719.691	2157.06	2157.06	0.61	0.00044	HCD (High Energy Collision Dissociation)	MS2	13.969	20.953	56.4332	30197	20210331_Caden_phos_OT.raw	F2	3.88	1	0.0009662	0.001052
	FALSE	High	Sequest HT (A2)	Unambiguous	[R].AGLSWSAPER.[A]		2	O35425	A0A087WR00; O35425	0	2	0.4297	0	1	1	537.272	1073.54	1073.54	0.04	2e-05	HCD (High Energy Collision Dissociation)	MS2	6.96943	58.695	56.4355	30198	20210331_Caden_phos_OT.raw	F2	2.49	1	0.0009662	0.01926
	FALSE	High	Sequest HT (A2)	Unambiguous	[R].SPTDKELVAQAK.[A]		2	O35425	A0A087WR00; O35425	1	2	0.6348	0	1	1	643.851	1286.69	1286.7	-0.3	-0.00019	HCD (High Energy Collision Dissociation)	MS2	0.947853	65.281	56.4779	30219	20210331_Caden_phos_OT.raw	F2	3.45	1	0.0009662	0.000161
	FALSE	High	Sequest HT (A2)	Unambiguous	[R].LGDELEQIRPSVYR.[N]		2	O35425	A0A087WR00; O35425	0	3	0.5443	0	1	1	558.965	1674.88	1674.88	-0.46	-0.00025	HCD (High Energy Collision Dissociation)	MS2	5.41499	82.85	56.4801	30220	20210331_Caden_phos_OT.raw	F2	3.27	1	0.0009662	0.01142
	FALSE	High	Sequest HT (A2)	Unambiguous	[R].QLHIPLQSEPVVTDAF.[L]		2	O35425	A0A087WR00; O35425	0	2	0.6677	0	1	1	897.475	1793.94	1793.94	-0.1	-9e-05	HCD (High Energy Collision Dissociation)	MS2	22.6283	100	56.4819	30221	20210331_Caden_phos_OT.raw	F2	3.25	1	0.0009662	0.01781
	FALSE	High	Sequest HT (A2)	Unambiguous	[R].RSsVFAAEImDAFDR.[S]	S3(Phospho); M10(Oxidation)	2	O35425	A0A087WR00; O35425	1	3	0.0665	0	1	1	604.266	1810.78	1810.78	0.37	0.00022	HCD (High Energy Collision Dissociation)	MS2	0	100	56.492	30226	20210331_Caden_phos_OT.raw	F2	3.16	1	0.00349	0.04515	S3(Phospho): 99.56
	FALSE	High	Sequest HT (A2)	Unambiguous	[R].RSsVFAAEImDAFDR.[S]	S3(Phospho); M10(Oxidation)	2	O35425	A0A087WR00; O35425	1	2	0.0539	0	1	1	905.895	1810.78	1810.78	0	0	HCD (High Energy Collision Dissociation)	MS2	0	100	56.5217	30241	20210331_Caden_phos_OT.raw	F2	2.41	1	0.004556	0.0691	S3(Phospho): 99.4
	FALSE	High	Sequest HT (A2)	Unambiguous	[R].SSVFAAEImDAFDR.[S]	M9(Oxidation)	2	O35425	A0A087WR00; O35425	0	2	0.6429	0	1	1	787.862	1574.72	1574.72	1.09	0.00086	HCD (High Energy Collision Dissociation)	MS2	0	37.173	56.5619	30261	20210331_Caden_phos_OT.raw	F2	2.8	1	0.0009662	0.001054
	FALSE	High	Sequest HT (A2)	Unambiguous	[K].cVVSTDPGFR.[S]	C1(Carbamidomethyl)	1	O35425	O35425	0	2	0.5	0	1	1	569.272	1137.54	1137.54	0.4	0.00023	HCD (High Energy Collision Dissociation)	MS2	11.4935	46.621	56.6023	30282	20210331_Caden_phos_OT.raw	F2	2.06	1	0.0009662	0.002682
	FALSE	High	Sequest HT (A2)	Unambiguous	[R].LAEVcTVLLR.[L]	C5(Carbamidomethyl)	2	O35425	A0A087WR00; O35425	0	2	0.4936	0	1	1	587.337	1173.67	1173.67	0	0	HCD (High Energy Collision Dissociation)	MS2	0	48.204	56.6681	30316	20210331_Caden_phos_OT.raw	F2	3.12	1	0.0009662	0.004609
	FALSE	High	Sequest HT (A2)	Unambiguous	[R].SSVFAAEImDAFDRSPTDKEL.[V]	M9(Oxidation)	2	O35425	A0A087WR00; O35425	2	3	0.5171	0	1	1	782.37	2345.1	2345.1	0.17	0.00013	HCD (High Energy Collision Dissociation)	MS2	2.21583	100	56.6751	30319	20210331_Caden_phos_OT.raw	F2	2.92	1	0.0009662	0.001606
	FALSE	High	Sequest HT (A2)	Unambiguous	[R].QAQPAmVHALVDcLGEFVR.[K]	M6(Oxidation); C13(Carbamidomethyl)	2	O35425	O35425; A0A0J9YUF0	0	2	0.6026	0	1	1	1079.03	2157.06	2157.06	0.49	0.00053	HCD (High Energy Collision Dissociation)	MS2	0	100	56.71	30336	20210331_Caden_phos_OT.raw	F2	2.34	1	0.0009662	0.009829
	FALSE	High	Sequest HT (A2)	Unambiguous	[R].AGLSWSAPER.[A]		2	O35425	A0A087WR00; O35425	0	2	0.4073	0	1	1	537.272	1073.54	1073.54	-0.42	-0.00023	HCD (High Energy Collision Dissociation)	MS2	10.1128	53.626	56.7562	30358	20210331_Caden_phos_OT.raw	F2	2.48	1	0.0009662	0.01156
	FALSE	High	Sequest HT (A2)	Unambiguous	[R].QAQPAmVHALVDcLGEFVR.[K]	M6(Oxidation); C13(Carbamidomethyl)	2	O35425	O35425; A0A0J9YUF0	0	3	0.5927	0	1	1	719.691	2157.06	2157.06	0.25	0.00018	HCD (High Energy Collision Dissociation)	MS2	12.4231	58.94	56.7575	30359	20210331_Caden_phos_OT.raw	F2	3.02	1	0.0009662	0.001328
	FALSE	High	Sequest HT (A2)	Unambiguous	[R].SPTDKELVAQAK.[A]		2	O35425	A0A087WR00; O35425	1	2	0.6211	0	1	1	643.851	1286.7	1286.7	0.16	0.00011	HCD (High Energy Collision Dissociation)	MS2	4.37178	71.886	56.7965	30379	20210331_Caden_phos_OT.raw	F2	4.46	1	0.0009662	5.644e-05
	FALSE	High	Sequest HT (A2)	Unambiguous	[R].LGDELEQIRPSVYR.[N]		2	O35425	A0A087WR00; O35425	0	3	0.3849	0	1	1	558.965	1674.88	1674.88	0.08	4e-05	HCD (High Energy Collision Dissociation)	MS2	3.07679	65.39	56.8008	30381	20210331_Caden_phos_OT.raw	F2	3.04	1	0.0009662	0.009176
	FALSE	High	Sequest HT (A2)	Unambiguous	[R].RSsVFAAEImDAFDR.[S]	S3(Phospho); M10(Oxidation)	2	O35425	A0A087WR00; O35425	1	3	0.5498	0	1	1	604.266	1810.78	1810.78	0.05	3e-05	HCD (High Energy Collision Dissociation)	MS2	0	100	56.8136	30388	20210331_Caden_phos_OT.raw	F2	3.11	1	0.0009662	0.009734	S2(Phospho): 50; S3(Phospho): 50
	FALSE	High	Sequest HT (A2)	Unambiguous	[R].RSsVFAAEIMDAFDRSPTDK.[E]	S3(Phospho)	2	O35425	A0A087WR00; O35425	2	3	0.0195	0	1	1	775.019	2323.04	2323.04	-0.46	-0.00036	HCD (High Energy Collision Dissociation)	MS2	3.10267	58.258	56.8393	30401	20210331_Caden_phos_OT.raw	F2	9.74	1	0.0009662	3.001e-07	S3(Phospho): 99.68
	FALSE	High	Sequest HT (A2)	Unambiguous	[R].RSsVFAAEIMDAFDRSPTDK.[E]	S3(Phospho)	2	O35425	A0A087WR00; O35425	2	2	0.057	0	1	1	1162.03	2323.04	2323.04	0.41	0.00048	HCD (High Energy Collision Dissociation)	MS2	0	100	56.884	30425	20210331_Caden_phos_OT.raw	F2	5.09	1	0.0009662	1.405e-05	S3(Phospho): 100
	FALSE	High	Sequest HT (A2)	Unambiguous	[R].SSVFAAEImDAFDR.[S]	M9(Oxidation)	2	O35425	A0A087WR00; O35425	0	2	0.6512	0	1	1	787.861	1574.71	1574.72	-0.63	-0.0005	HCD (High Energy Collision Dissociation)	MS2	42.9166	39.627	56.9237	30445	20210331_Caden_phos_OT.raw	F2	2.58	1	0.0009662	0.0002428
	FALSE	High	Sequest HT (A2)	Unambiguous	[R].LAEVcTVLLR.[L]	C5(Carbamidomethyl)	2	O35425	A0A087WR00; O35425	0	2	0.4623	0	1	1	587.337	1173.67	1173.67	0.09	5e-05	HCD (High Energy Collision Dissociation)	MS2	14.247	57.59	57.0011	30484	20210331_Caden_phos_OT.raw	F2	3.18	1	0.0009662	0.007166
	FALSE	High	Sequest HT (A2)	Unambiguous	[R].AGLSWSAPER.[A]		2	O35425	A0A087WR00; O35425	0	2	0.4176	0	1	1	537.273	1073.54	1073.54	0.59	0.00031	HCD (High Energy Collision Dissociation)	MS2	8.20599	100	57.0845	30525	20210331_Caden_phos_OT.raw	F2	2.73	1	0.0009662	0.005113
	FALSE	High	Sequest HT (A2)	Unambiguous	[R].SPTDKELVAQAK.[A]		2	O35425	A0A087WR00; O35425	1	2	0.6143	0	1	1	643.851	1286.7	1286.7	0.25	0.00016	HCD (High Energy Collision Dissociation)	MS2	2.13529	56.581	57.0868	30526	20210331_Caden_phos_OT.raw	F2	3.5	1	0.0009662	0.0001405
	FALSE	High	Sequest HT (A2)	Unambiguous	[R].LGDELEQIRPSVYR.[N]		2	O35425	A0A087WR00; O35425	0	3	0.4801	0	1	1	558.965	1674.88	1674.88	-0.26	-0.00015	HCD (High Energy Collision Dissociation)	MS2	2.92912	61.056	57.1315	30548	20210331_Caden_phos_OT.raw	F2	3.27	1	0.0009662	0.001649
	FALSE	High	Sequest HT (A2)	Unambiguous	[R].RsSVFAAEImDAFDR.[S]	S2(Phospho); M10(Oxidation)	2	O35425	A0A087WR00; O35425	1	3	0.556	0	1	1	604.266	1810.78	1810.78	0.44	0.00027	HCD (High Energy Collision Dissociation)	MS2	0	100	57.1413	30553	20210331_Caden_phos_OT.raw	F2	2.41	1	0.0009662	0.01883	S2(Phospho): 50; S3(Phospho): 50
	FALSE	High	Sequest HT (A2)	Unambiguous	[R].RSsVFAAEIMDAFDRSPTDK.[E]	S3(Phospho)	2	O35425	A0A087WR00; O35425	2	3	0.0501	0	1	1	775.02	2323.04	2323.04	0.79	0.00061	HCD (High Energy Collision Dissociation)	MS2	0.362823	37.227	57.1737	30569	20210331_Caden_phos_OT.raw	F2	6.19	1	0.0009662	9.633e-06	S3(Phospho): 99.69
	FALSE	High	Sequest HT (A2)	Unambiguous	[R].SSVFAAEImDAFDR.[S]	M9(Oxidation)	2	O35425	A0A087WR00; O35425	0	2	0.63	0	1	1	787.862	1574.72	1574.72	0.67	0.00053	HCD (High Energy Collision Dissociation)	MS2	3.52797	100	57.2555	30610	20210331_Caden_phos_OT.raw	F2	2.73	1	0.0009662	5.33e-05
	FALSE	High	Sequest HT (A2)	Unambiguous	[R].LAEVcTVLLR.[L]	C5(Carbamidomethyl)	2	O35425	A0A087WR00; O35425	0	2	0.4643	0	1	1	587.337	1173.67	1173.67	0.39	0.00023	HCD (High Energy Collision Dissociation)	MS2	0	47.568	57.2951	30629	20210331_Caden_phos_OT.raw	F2	3.08	1	0.0009662	0.005134
	FALSE	High	Sequest HT (A2)	Unambiguous	[R].AGLSWSAPER.[A]		2	O35425	A0A087WR00; O35425	0	2	0.3915	0	1	1	537.272	1073.54	1073.54	-0.45	-0.00024	HCD (High Energy Collision Dissociation)	MS2	9.05812	75.818	57.379	30671	20210331_Caden_phos_OT.raw	F2	2.81	1	0.0009662	0.02762
	FALSE	High	Sequest HT (A2)	Unambiguous	[R].LGDELEQIRPSVYR.[N]		2	O35425	A0A087WR00; O35425	0	3	0.5298	0	1	1	558.965	1674.88	1674.88	0.16	9e-05	HCD (High Energy Collision Dissociation)	MS2	1.01549	61.288	57.4249	30693	20210331_Caden_phos_OT.raw	F2	3.19	1	0.0009662	0.0009027
	FALSE	High	Sequest HT (A2)	Unambiguous	[R].SPTDKELVAQAK.[A]		2	O35425	A0A087WR00; O35425	1	2	0.6746	0	1	1	643.851	1286.7	1286.7	0.14	9e-05	HCD (High Energy Collision Dissociation)	MS2	21.4498	70.616	57.4263	30694	20210331_Caden_phos_OT.raw	F2	4.21	1	0.0009662	4.371e-05
	FALSE	High	Sequest HT (A2)	Unambiguous	[R].RSsVFAAEIMDAFDRSPTDK.[E]	S3(Phospho)	2	O35425	A0A087WR00; O35425	2	3	0.0225	0	1	1	775.019	2323.04	2323.04	0.62	0.00048	HCD (High Energy Collision Dissociation)	MS2	1.18486	100	57.4643	30713	20210331_Caden_phos_OT.raw	F2	6.23	1	0.0009662	4.915e-06	S3(Phospho): 99.59
	FALSE	High	Sequest HT (A2)	Unambiguous	[R].RSsVFAAEImDAFDR.[S]	S3(Phospho); M10(Oxidation)	2	O35425	A0A087WR00; O35425	1	3	0.628	0	1	1	604.266	1810.78	1810.78	0.83	0.0005	HCD (High Energy Collision Dissociation)	MS2	62.6764	100	57.4816	30722	20210331_Caden_phos_OT.raw	F2	2.5	1	0.0009662	0.008269	S2(Phospho): 50; S3(Phospho): 50
	FALSE	High	Sequest HT (A2)	Unambiguous	[K].cVVSTDPGFR.[S]	C1(Carbamidomethyl)	1	O35425	O35425	0	2	0.2423	0	1	1	569.271	1137.53	1137.54	-0.71	-0.00041	HCD (High Energy Collision Dissociation)	MS2	13.5552	44.288	57.5017	30732	20210331_Caden_phos_OT.raw	F2	2.27	1	0.004556	0.0687
	FALSE	High	Sequest HT (A2)	Unambiguous	[R].SSVFAAEImDAFDR.[S]	M9(Oxidation)	2	O35425	A0A087WR00; O35425	0	2	0.619	0	1	1	787.862	1574.72	1574.72	0.19	0.00015	HCD (High Energy Collision Dissociation)	MS2	0	100	57.5452	30754	20210331_Caden_phos_OT.raw	F2	2.31	1	0.0009662	0.0003586
	FALSE	High	Sequest HT (A2)	Unambiguous	[R].LAEVcTVLLR.[L]	C5(Carbamidomethyl)	2	O35425	A0A087WR00; O35425	0	2	0.4603	0	1	1	587.337	1173.67	1173.67	0.58	0.00034	HCD (High Energy Collision Dissociation)	MS2	0.582304	50.646	57.584	30773	20210331_Caden_phos_OT.raw	F2	3.15	1	0.0009662	0.006127
	FALSE	High	Sequest HT (A2)	Unambiguous	[R].AGLSWSAPER.[A]		2	O35425	A0A087WR00; O35425	0	2	0.4071	0	1	1	537.272	1073.54	1073.54	0.11	6e-05	HCD (High Energy Collision Dissociation)	MS2	7.68799	57.147	57.668	30813	20210331_Caden_phos_OT.raw	F2	2.53	1	0.0009662	0.01966
	FALSE	High	Sequest HT (A2)	Unambiguous	[R].SPTDKELVAQAK.[A]		2	O35425	A0A087WR00; O35425	1	2	0.6235	0	1	1	643.851	1286.69	1286.7	-0.07	-4e-05	HCD (High Energy Collision Dissociation)	MS2	0.751328	66.719	57.7552	30856	20210331_Caden_phos_OT.raw	F2	4.17	1	0.0009662	2.989e-05
	FALSE	High	Sequest HT (A2)	Unambiguous	[R].LGDELEQIRPSVYR.[N]		2	O35425	A0A087WR00; O35425	0	3	0.542	0	1	1	558.965	1674.88	1674.88	0.04	2e-05	HCD (High Energy Collision Dissociation)	MS2	1.07608	73.984	57.7567	30857	20210331_Caden_phos_OT.raw	F2	3.69	1	0.0009662	0.0001981
	FALSE	High	Sequest HT (A2)	Unambiguous	[K].cVVSTDPGFR.[S]	C1(Carbamidomethyl)	1	O35425	O35425	0	2	0.4836	0	1	1	569.271	1137.53	1137.54	-0.94	-0.00054	HCD (High Energy Collision Dissociation)	MS2	17.2288	39.321	57.7957	30876	20210331_Caden_phos_OT.raw	F2	2.13	1	0.004556	0.06527
	FALSE	High	Sequest HT (A2)	Unambiguous	[R].RsSVFAAEIMDAFDRSPTDK.[E]	S2(Phospho)	2	O35425	A0A087WR00; O35425	2	3	0.0026	0	1	1	775.019	2323.04	2323.04	0.05	4e-05	HCD (High Energy Collision Dissociation)	MS2	2.06128	100	57.8016	30879	20210331_Caden_phos_OT.raw	F2	3.84	1	0.0009662	0.004765	S2(Phospho): 50; S3(Phospho): 50
	FALSE	High	Sequest HT (A2)	Unambiguous	[R].RSsVFAAEImDAFDR.[S]	S3(Phospho); M10(Oxidation)	2	O35425	A0A087WR00; O35425	1	3	0.4744	0	1	1	604.266	1810.78	1810.78	0.92	0.00056	HCD (High Energy Collision Dissociation)	MS2	16.3371	100	57.8163	30886	20210331_Caden_phos_OT.raw	F2	1.56	1	0.0009662	0.03192	S2(Phospho): 50; S3(Phospho): 50
	FALSE	High	Sequest HT (A2)	Unambiguous	[R].SSVFAAEImDAFDR.[S]	M9(Oxidation)	2	O35425	A0A087WR00; O35425	0	2	0.6351	0	1	1	787.862	1574.72	1574.72	0.96	0.00075	HCD (High Energy Collision Dissociation)	MS2	5.93644	100	57.8448	30900	20210331_Caden_phos_OT.raw	F2	2.22	1	0.0009662	0.0005678
	FALSE	High	Sequest HT (A2)	Unambiguous	[R].LAEVcTVLLR.[L]	C5(Carbamidomethyl)	2	O35425	A0A087WR00; O35425	0	2	0.4634	0	1	1	587.336	1173.66	1173.67	-0.88	-0.00052	HCD (High Energy Collision Dissociation)	MS2	0.533276	39.967	57.8778	30916	20210331_Caden_phos_OT.raw	F2	2.87	1	0.0009662	0.009897
	FALSE	High	Sequest HT (A2)	Unambiguous	[R].SSVFAAEIMDAFDRSPTDKELVAQAK.[A]		2	O35425	A0A087WR00; O35425	2	4	0.5659	0	1	1	707.355	2826.4	2826.4	-0.14	-0.0001	HCD (High Energy Collision Dissociation)	MS2	14.7273	80.464	57.9191	30937	20210331_Caden_phos_OT.raw	F2	4.4	1	0.0009662	2.233e-06
	FALSE	High	Sequest HT (A2)	Unambiguous	[R].AGLSWSAPER.[A]		2	O35425	A0A087WR00; O35425	0	2	0.3992	0	1	1	537.272	1073.54	1073.54	0.09	5e-05	HCD (High Energy Collision Dissociation)	MS2	5.18069	55.47	57.9579	30956	20210331_Caden_phos_OT.raw	F2	2.63	1	0.00417	0.05714
	FALSE	High	Sequest HT (A2)	Unambiguous	[R].SsVFAAEImDAFDR.[S]	S2(Phospho); M9(Oxidation)	2	O35425	A0A087WR00; O35425	0	2	0.0034	0	1	1	827.846	1654.68	1654.68	1.34	0.00111	HCD (High Energy Collision Dissociation)	MS2	0	100	57.9619	30958	20210331_Caden_phos_OT.raw	F2	2.92	1	0.0009662	0.003087	S1(Phospho): 50; S2(Phospho): 50
	FALSE	High	Sequest HT (A2)	Unambiguous	[R].SSVFAAEIMDAFDRSPTDKELVAQAK.[A]		2	O35425	A0A087WR00; O35425	2	3	0.6232	0	1	1	942.805	2826.4	2826.4	0.6	0.00056	HCD (High Energy Collision Dissociation)	MS2	0.238091	3.184	58.0281	30991	20210331_Caden_phos_OT.raw	F2	2.84	1	0.0009662	0.005528
	FALSE	High	Sequest HT (A2)	Unambiguous	[R].SPTDKELVAQAK.[A]		2	O35425	A0A087WR00; O35425	1	2	0.6169	0	1	1	643.852	1286.7	1286.7	0.59	0.00038	HCD (High Energy Collision Dissociation)	MS2	2.13898	78.759	58.0738	31014	20210331_Caden_phos_OT.raw	F2	4.15	1	0.0009662	6.083e-05
	FALSE	High	Sequest HT (A2)	Unambiguous	[R].LGDELEQIRPSVYR.[N]		2	O35425	A0A087WR00; O35425	0	3	0.5435	0	1	1	558.965	1674.88	1674.88	0.46	0.00026	HCD (High Energy Collision Dissociation)	MS2	2.12281	75.017	58.0756	31015	20210331_Caden_phos_OT.raw	F2	3.22	1	0.0009662	0.00055
	FALSE	High	Sequest HT (A2)	Unambiguous	[K].cVVSTDPGFR.[S]	C1(Carbamidomethyl)	1	O35425	O35425	0	2	0.4026	0	1	1	569.272	1137.54	1137.54	0.23	0.00013	HCD (High Energy Collision Dissociation)	MS2	18.7211	50.056	58.111	31033	20210331_Caden_phos_OT.raw	F2	2.31	1	0.004556	0.0756
	FALSE	High	Sequest HT (A2)	Unambiguous	[R].RsSVFAAEIMDAFDRSPTDK.[E]	S2(Phospho)	2	O35425	A0A087WR00; O35425	2	3	0.0034	0	1	1	775.02	2323.05	2323.04	1.93	0.0015	HCD (High Energy Collision Dissociation)	MS2	7.23166	100	58.118	31036	20210331_Caden_phos_OT.raw	F2	2.97	1	0.005844	0.09368	S2(Phospho): 50; S3(Phospho): 50
	FALSE	High	Sequest HT (A2)	Unambiguous	[R].SSVFAAEImDAFDR.[S]	M9(Oxidation)	2	O35425	A0A087WR00; O35425	0	2	0.5838	0	1	1	787.862	1574.72	1574.72	0.32	0.00025	HCD (High Energy Collision Dissociation)	MS2	0	100	58.1651	31059	20210331_Caden_phos_OT.raw	F2	1.97	1	0.0009662	0.002064
	FALSE	High	Sequest HT (A2)	Unambiguous	[R].LAEVcTVLLR.[L]	C5(Carbamidomethyl)	2	O35425	A0A087WR00; O35425	0	2	0.4631	0	1	1	587.337	1173.67	1173.67	0.04	2e-05	HCD (High Energy Collision Dissociation)	MS2	0	43.066	58.1957	31074	20210331_Caden_phos_OT.raw	F2	2.98	1	0.0009662	0.007895
	FALSE	High	Sequest HT (A2)	Unambiguous	[R].SSVFAAEIMDAFDRSPTDKELVAQAK.[A]		2	O35425	A0A087WR00; O35425	2	4	0.6414	0	1	1	707.355	2826.4	2826.4	0.19	0.00014	HCD (High Energy Collision Dissociation)	MS2	4.11123	100	58.2441	31098	20210331_Caden_phos_OT.raw	F2	3.43	1	0.0009662	0.0001989
	FALSE	High	Sequest HT (A2)	Unambiguous	[S].VFAAEIMDAFDR.[S]		2	O35425	A0A087WR00; O35425	0	2	0.6135	0	1	1	692.833	1384.66	1384.66	1.53	0.00106	HCD (High Energy Collision Dissociation)	MS2	14.1629	87.541	58.2482	31100	20210331_Caden_phos_OT.raw	F2	3.7	1	0.0009662	0.0002954
	FALSE	High	Sequest HT (A2)	Unambiguous	[R].AGLSWSAPER.[A]		2	O35425	A0A087WR00; O35425	0	2	0.4098	0	1	1	537.272	1073.54	1073.54	0.19	0.0001	HCD (High Energy Collision Dissociation)	MS2	10.777	63.508	58.286	31119	20210331_Caden_phos_OT.raw	F2	2.66	1	0.0009662	0.01843
	FALSE	High	Sequest HT (A2)	Unambiguous	[R].SsVFAAEImDAFDR.[S]	S2(Phospho); M9(Oxidation)	2	O35425	A0A087WR00; O35425	0	2	0.5623	0	1	1	827.846	1654.68	1654.68	1.77	0.00147	HCD (High Energy Collision Dissociation)	MS2	26.9639	100	58.2875	31120	20210331_Caden_phos_OT.raw	F2	2.97	1	0.0009662	0.001073	S1(Phospho): 50; S2(Phospho): 50
	FALSE	High	Sequest HT (A2)	Unambiguous	[R].SSVFAAEIMDAFDRSPTDKELVAQAK.[A]		2	O35425	A0A087WR00; O35425	2	3	0.6261	0	1	1	942.804	2826.4	2826.4	-0.26	-0.00024	HCD (High Energy Collision Dissociation)	MS2	0.627093	58.726	58.3266	31139	20210331_Caden_phos_OT.raw	F2	3.29	1	0.0009662	0.009765
	FALSE	High	Sequest HT (A2)	Unambiguous	[R].SSVFAAEIMDAFDRSPTDK.[E]		2	O35425	A0A087WR00; O35425	1	2	0.7282	0	1	1	1043.99	2086.98	2086.97	1.74	0.00182	HCD (High Energy Collision Dissociation)	MS2	0	100	58.3547	31153	20210331_Caden_phos_OT.raw	F2	5.15	1	0.0009662	1.828e-06
	FALSE	High	Sequest HT (A2)	Unambiguous	[R].SSVFAAEIMDAFDRSPTDK.[E]		2	O35425	A0A087WR00; O35425	1	3	0.6476	0	1	1	696.331	2086.98	2086.97	1.24	0.00086	HCD (High Energy Collision Dissociation)	MS2	2.93537	43.126	58.3683	31160	20210331_Caden_phos_OT.raw	F2	6.13	1	0.0009662	2.53e-06
	FALSE	High	Sequest HT (A2)	Unambiguous	[R].SPTDKELVAQAK.[A]		2	O35425	A0A087WR00; O35425	1	2	0.65	0	1	1	643.851	1286.7	1286.7	0	0	HCD (High Energy Collision Dissociation)	MS2	0	73.481	58.3694	31161	20210331_Caden_phos_OT.raw	F2	4	1	0.0009662	4.794e-05
	FALSE	High	Sequest HT (A2)	Unambiguous	[R].LGDELEQIRPSVYR.[N]		2	O35425	A0A087WR00; O35425	0	3	0.5532	0	1	1	558.965	1674.88	1674.88	-0.1	-5e-05	HCD (High Energy Collision Dissociation)	MS2	1.8536	81.045	58.3711	31162	20210331_Caden_phos_OT.raw	F2	3.29	1	0.0009662	0.0009577
	FALSE	High	Sequest HT (A2)	Unambiguous	[K].cVVSTDPGFR.[S]	C1(Carbamidomethyl)	1	O35425	O35425	0	2	0.4775	0	1	1	569.271	1137.54	1137.54	-0.43	-0.00024	HCD (High Energy Collision Dissociation)	MS2	13.4688	38.355	58.4058	31179	20210331_Caden_phos_OT.raw	F2	2.22	1	0.00417	0.05234
	FALSE	High	Sequest HT (A2)	Unambiguous	[R].RSsVFAAEIMDAFDRSPTDK.[E]	S3(Phospho)	2	O35425	A0A087WR00; O35425	2	3	0.256	0	1	1	775.019	2323.04	2323.04	0.34	0.00026	HCD (High Energy Collision Dissociation)	MS2	3.80719	100	58.4601	31205	20210331_Caden_phos_OT.raw	F2	1.25	1	0.004556	0.06215	S2(Phospho): 50; S3(Phospho): 50
	FALSE	High	Sequest HT (A2)	Unambiguous	[R].LAEVcTVLLR.[L]	C5(Carbamidomethyl)	2	O35425	A0A087WR00; O35425	0	2	0.4838	0	1	1	587.337	1173.67	1173.67	0.96	0.00056	HCD (High Energy Collision Dissociation)	MS2	0.546844	45.983	58.4888	31219	20210331_Caden_phos_OT.raw	F2	3.08	1	0.0009662	0.01538
	FALSE	High	Sequest HT (A2)	Unambiguous	[R].SSVFAAEImDAFDR.[S]	M9(Oxidation)	2	O35425	A0A087WR00; O35425	0	2	0.2028	0	1	1	787.862	1574.72	1574.72	1.09	0.00085	HCD (High Energy Collision Dissociation)	MS2	3.53748	100	58.5025	31226	20210331_Caden_phos_OT.raw	F2	1.43	1	0.0009662	0.0184
	FALSE	High	Sequest HT (A2)	Unambiguous	[K].VVSLYSVAAGLAVDcVR.[Q]	C15(Carbamidomethyl)	2	O35425	O35425; A0A0J9YUF0	0	2	0.6515	0	1	1	889.977	1778.95	1778.95	-0.54	-0.00048	HCD (High Energy Collision Dissociation)	MS2	11.1599	100	58.5434	31246	20210331_Caden_phos_OT.raw	F2	3.73	1	0.0009662	9.833e-05
	FALSE	High	Sequest HT (A2)	Unambiguous	[K].VVSLYSVAAGLAVDcVR.[Q]	C15(Carbamidomethyl)	2	O35425	O35425; A0A0J9YUF0	0	3	0.6638	0	1	1	593.654	1778.95	1778.95	0.03	2e-05	HCD (High Energy Collision Dissociation)	MS2	14.1935	100	58.5846	31266	20210331_Caden_phos_OT.raw	F2	2.32	1	0.0009662	0.005721
	FALSE	High	Sequest HT (A2)	Unambiguous	[R].SsVFAAEImDAFDR.[S]	S2(Phospho); M9(Oxidation)	2	O35425	A0A087WR00; O35425	0	2	0.6084	0	1	1	827.846	1654.68	1654.68	1.32	0.00109	HCD (High Energy Collision Dissociation)	MS2	0.814702	42.413	58.6153	31281	20210331_Caden_phos_OT.raw	F2	2.86	1	0.0009662	0.003119	S1(Phospho): 50; S2(Phospho): 50
	FALSE	High	Sequest HT (A2)	Unambiguous	[R].AGLSWSAPER.[A]		2	O35425	A0A087WR00; O35425	0	2	0.3891	0	1	1	537.273	1073.54	1073.54	0.3	0.00016	HCD (High Energy Collision Dissociation)	MS2	9.36458	56.901	58.6193	31283	20210331_Caden_phos_OT.raw	F2	2.57	1	0.0009662	0.01766
	FALSE	High	Sequest HT (A2)	Unambiguous	[R].SSVFAAEIMDAFDRSPTDKELVAQAK.[A]		2	O35425	A0A087WR00; O35425	2	3	0.5425	0	1	1	942.804	2826.4	2826.4	0.18	0.00017	HCD (High Energy Collision Dissociation)	MS2	1.66281	100	58.6224	31285	20210331_Caden_phos_OT.raw	F2	2.47	1	0.0009662	0.005359
	FALSE	High	Sequest HT (A2)	Unambiguous	[K].cVVSTDPGFR.[S]	C1(Carbamidomethyl)	1	O35425	O35425	0	2	0.2696	0	1	1	569.271	1137.54	1137.54	-0.01	-1e-05	HCD (High Energy Collision Dissociation)	MS2	16.3024	39.509	58.6995	31323	20210331_Caden_phos_OT.raw	F2	2.04	1	0.004556	0.07362
	FALSE	High	Sequest HT (A2)	Unambiguous	[R].LGDELEQIRPSVYR.[N]		2	O35425	A0A087WR00; O35425	0	3	0.5177	0	1	1	558.966	1674.88	1674.88	0.98	0.00055	HCD (High Energy Collision Dissociation)	MS2	2.63115	62.072	58.7018	31324	20210331_Caden_phos_OT.raw	F2	3.11	1	0.0009662	0.001871
	FALSE	High	Sequest HT (A2)	Unambiguous	[R].SPTDKELVAQAK.[A]		2	O35425	A0A087WR00; O35425	1	2	0.6348	0	1	1	643.851	1286.7	1286.7	0.47	0.0003	HCD (High Energy Collision Dissociation)	MS2	1.49242	100	58.7037	31325	20210331_Caden_phos_OT.raw	F2	4.19	1	0.0009662	8.234e-05
	FALSE	High	Sequest HT (A2)	Unambiguous	[R].LAEVcTVLLR.[L]	C5(Carbamidomethyl)	2	O35425	A0A087WR00; O35425	0	2	0.4751	0	1	1	587.337	1173.67	1173.67	0.22	0.00013	HCD (High Energy Collision Dissociation)	MS2	1.42589	42.764	58.7825	31363	20210331_Caden_phos_OT.raw	F2	3.01	1	0.0009662	0.007079
	FALSE	High	Sequest HT (A2)	Unambiguous	[R].SSVFAAEImDAFDR.[S]	M9(Oxidation)	2	O35425	A0A087WR00; O35425	0	2	0.5444	0	1	1	787.862	1574.72	1574.72	0.84	0.00066	HCD (High Energy Collision Dissociation)	MS2	0	100	58.8343	31389	20210331_Caden_phos_OT.raw	F2	1.69	1	0.00417	0.0582
	FALSE	High	Sequest HT (A2)	Unambiguous	[R].SsVFAAEImDAFDR.[S]	S2(Phospho); M9(Oxidation)	2	O35425	A0A087WR00; O35425	0	2	0.5939	0	1	1	827.846	1654.68	1654.68	1.16	0.00096	HCD (High Energy Collision Dissociation)	MS2	0.569334	38.311	58.9426	31441	20210331_Caden_phos_OT.raw	F2	2.61	1	0.0009662	0.0005721	S1(Phospho): 50; S2(Phospho): 50
	FALSE	High	Sequest HT (A2)	Unambiguous	[R].AGLSWSAPER.[A]		2	O35425	A0A087WR00; O35425	0	2	0.3846	0	1	1	537.272	1073.54	1073.54	0.06	3e-05	HCD (High Energy Collision Dissociation)	MS2	10.7042	83.599	58.9466	31443	20210331_Caden_phos_OT.raw	F2	2.86	1	0.0009662	0.03231
	FALSE	High	Sequest HT (A2)	Unambiguous	[R].SPTDKELVAQAK.[A]		2	O35425	A0A087WR00; O35425	1	2	0.6233	0	1	1	643.851	1286.69	1286.7	-0.3	-0.0002	HCD (High Energy Collision Dissociation)	MS2	0.791364	75.9	59.0293	31484	20210331_Caden_phos_OT.raw	F2	3.77	1	0.0009662	8.573e-05
	FALSE	High	Sequest HT (A2)	Unambiguous	[R].LGDELEQIRPSVYR.[N]		2	O35425	A0A087WR00; O35425	0	3	0.5229	0	1	1	558.965	1674.88	1674.88	-0.12	-7e-05	HCD (High Energy Collision Dissociation)	MS2	3.27913	52.034	59.0315	31485	20210331_Caden_phos_OT.raw	F2	3.06	1	0.0009662	0.00102
	FALSE	High	Sequest HT (A2)	Unambiguous	[R].LAEVcTVLLR.[L]	C5(Carbamidomethyl)	2	O35425	A0A087WR00; O35425	0	2	0.4952	0	1	1	587.336	1173.67	1173.67	-0.31	-0.00018	HCD (High Energy Collision Dissociation)	MS2	0	88.046	59.1091	31523	20210331_Caden_phos_OT.raw	F2	3.11	1	0.0009662	0.006847
	FALSE	High	Sequest HT (A2)	Unambiguous	[R].SsVFAAEImDAFDR.[S]	S2(Phospho); M9(Oxidation)	2	O35425	A0A087WR00; O35425	0	2	0.597	0	1	1	827.845	1654.68	1654.68	0.48	0.0004	HCD (High Energy Collision Dissociation)	MS2	0.889664	78.075	59.2175	31576	20210331_Caden_phos_OT.raw	F2	2.63	1	0.0009662	0.0002349	S1(Phospho): 50; S2(Phospho): 50
	FALSE	High	Sequest HT (A2)	Unambiguous	[R].AGLSWSAPER.[A]		2	O35425	A0A087WR00; O35425	0	2	0.4106	0	1	1	537.272	1073.54	1073.54	-0.07	-4e-05	HCD (High Energy Collision Dissociation)	MS2	8.56906	52.325	59.2583	31596	20210331_Caden_phos_OT.raw	F2	2.63	1	0.0009662	0.01041
	FALSE	High	Sequest HT (A2)	Unambiguous	[K].cVVSTDPGFR.[S]	C1(Carbamidomethyl)	1	O35425	O35425	0	2	0.511	0	1	1	569.271	1137.54	1137.54	-0.25	-0.00014	HCD (High Energy Collision Dissociation)	MS2	16.386	44.767	59.331	31632	20210331_Caden_phos_OT.raw	F2	2.27	1	0.0009662	0.02169
	FALSE	High	Sequest HT (A2)	Unambiguous	[R].LGDELEQIRPSVYR.[N]		2	O35425	A0A087WR00; O35425	0	3	0.4896	0	1	1	558.965	1674.88	1674.88	0.31	0.00017	HCD (High Energy Collision Dissociation)	MS2	3.25591	63.439	59.3333	31633	20210331_Caden_phos_OT.raw	F2	2.88	1	0.0009662	0.02007
	FALSE	High	Sequest HT (A2)	Unambiguous	[R].SPTDKELVAQAK.[A]		2	O35425	A0A087WR00; O35425	1	2	0.6221	0	1	1	643.851	1286.7	1286.7	0.44	0.00029	HCD (High Energy Collision Dissociation)	MS2	0.69573	62.734	59.3352	31634	20210331_Caden_phos_OT.raw	F2	3.44	1	0.0009662	8.1e-05
	FALSE	High	Sequest HT (A2)	Unambiguous	[R].LAEVcTVLLR.[L]	C5(Carbamidomethyl)	2	O35425	A0A087WR00; O35425	0	2	0.4969	0	1	1	587.336	1173.67	1173.67	-0.63	-0.00037	HCD (High Energy Collision Dissociation)	MS2	0.409685	53.436	59.4129	31671	20210331_Caden_phos_OT.raw	F2	3.18	1	0.0009662	0.006934
	FALSE	High	Sequest HT (A2)	Unambiguous	[R].SSVFAAEImDAFDR.[S]	M9(Oxidation)	2	O35425	A0A087WR00; O35425	0	2	0.5725	0	1	1	787.862	1574.72	1574.72	0.66	0.00052	HCD (High Energy Collision Dissociation)	MS2	0	100	59.4603	31694	20210331_Caden_phos_OT.raw	F2	1.31	1	0.004556	0.07235
	FALSE	High	Sequest HT (A2)	Unambiguous	[R].LGDELEQIRPSVYR.[N]		2	O35425	A0A087WR00; O35425	0	2	0.3889	0	1	1	837.944	1674.88	1674.88	0.45	0.00038	HCD (High Energy Collision Dissociation)	MS2	8.24655	100	59.4917	31709	20210331_Caden_phos_OT.raw	F2	1.98	1	0.00417	0.05581
	FALSE	High	Sequest HT (A2)	Unambiguous	[R].SsVFAAEImDAFDR.[S]	S2(Phospho); M9(Oxidation)	2	O35425	A0A087WR00; O35425	0	2	0.5641	0	1	1	827.845	1654.68	1654.68	1.07	0.00088	HCD (High Energy Collision Dissociation)	MS2	2.84321	100	59.5341	31729	20210331_Caden_phos_OT.raw	F2	2.73	1	0.0009662	0.0003771	S1(Phospho): 50; S2(Phospho): 50
	FALSE	High	Sequest HT (A2)	Unambiguous	[R].AGLSWSAPER.[A]		2	O35425	A0A087WR00; O35425	0	2	0.4037	0	1	1	537.272	1073.54	1073.54	-0.3	-0.00016	HCD (High Energy Collision Dissociation)	MS2	9.97295	63.282	59.5765	31749	20210331_Caden_phos_OT.raw	F2	2.7	1	0.0009662	0.02386
	FALSE	High	Sequest HT (A2)	Unambiguous	[K].cVVSTDPGFR.[S]	C1(Carbamidomethyl)	1	O35425	O35425	0	2	0.4354	0	1	1	569.271	1137.54	1137.54	-0.04	-2e-05	HCD (High Energy Collision Dissociation)	MS2	11.8176	50.591	59.6507	31785	20210331_Caden_phos_OT.raw	F2	2.09	1	0.00417	0.06078
	FALSE	High	Sequest HT (A2)	Unambiguous	[R].SPTDKELVAQAK.[A]		2	O35425	A0A087WR00; O35425	1	2	0.6545	0	1	1	643.851	1286.7	1286.7	0.34	0.00022	HCD (High Energy Collision Dissociation)	MS2	0.739996	63.759	59.655	31787	20210331_Caden_phos_OT.raw	F2	4.11	1	0.0009662	3.593e-05
	FALSE	High	Sequest HT (A2)	Unambiguous	[R].LGDELEQIRPSVYR.[N]		2	O35425	A0A087WR00; O35425	0	3	0.5427	0	1	1	558.965	1674.88	1674.88	0.52	0.00029	HCD (High Energy Collision Dissociation)	MS2	5.38514	100	59.6565	31788	20210331_Caden_phos_OT.raw	F2	3.28	1	0.0009662	0.0003097
	FALSE	High	Sequest HT (A2)	Unambiguous	[R].LAEVcTVLLR.[L]	C5(Carbamidomethyl)	2	O35425	A0A087WR00; O35425	0	2	0.487	0	1	1	587.337	1173.67	1173.67	0.61	0.00036	HCD (High Energy Collision Dissociation)	MS2	0	50.821	59.7326	31824	20210331_Caden_phos_OT.raw	F2	3.08	1	0.0009662	0.007822
	FALSE	High	Sequest HT (A2)	Unambiguous	[R].SsVFAAEImDAFDR.[S]	S2(Phospho); M9(Oxidation)	2	O35425	A0A087WR00; O35425	0	2	0.5696	0	1	1	827.846	1654.68	1654.68	1.35	0.00112	HCD (High Energy Collision Dissociation)	MS2	6.08212	100	59.8631	31886	20210331_Caden_phos_OT.raw	F2	2.3	1	0.0009662	0.0004096	S1(Phospho): 50; S2(Phospho): 50
	FALSE	High	Sequest HT (A2)	Unambiguous	[R].AGLSWSAPER.[A]		2	O35425	A0A087WR00; O35425	0	2	0.4007	0	1	1	537.272	1073.54	1073.54	-0.09	-5e-05	HCD (High Energy Collision Dissociation)	MS2	8.6126	83.016	59.9042	31906	20210331_Caden_phos_OT.raw	F2	2.92	1	0.0009662	0.005142
	FALSE	High	Sequest HT (A2)	Unambiguous	[K].cVVSTDPGFR.[S]	C1(Carbamidomethyl)	1	O35425	O35425	0	2	0.413	0	1	1	569.271	1137.54	1137.54	-0.59	-0.00033	HCD (High Energy Collision Dissociation)	MS2	14.5313	52.9	59.943	31925	20210331_Caden_phos_OT.raw	F2	2.47	1	0.004556	0.06524
	FALSE	High	Sequest HT (A2)	Unambiguous	[R].SPTDKELVAQAK.[A]		2	O35425	A0A087WR00; O35425	1	2	0.6553	0	1	1	643.851	1286.69	1286.7	-0.05	-3e-05	HCD (High Energy Collision Dissociation)	MS2	0.878124	98.737	59.9869	31947	20210331_Caden_phos_OT.raw	F2	4.09	1	0.0009662	5.501e-05
	FALSE	High	Sequest HT (A2)	Unambiguous	[R].LGDELEQIRPSVYR.[N]		2	O35425	A0A087WR00; O35425	0	3	0.5377	0	1	1	558.965	1674.88	1674.88	-0.04	-2e-05	HCD (High Energy Collision Dissociation)	MS2	6.05915	85.137	59.9889	31948	20210331_Caden_phos_OT.raw	F2	3.18	1	0.0009662	0.003231
	FALSE	High	Sequest HT (A2)	Unambiguous	[R].LAEVcTVLLR.[L]	C5(Carbamidomethyl)	2	O35425	A0A087WR00; O35425	0	2	0.492	0	1	1	587.337	1173.67	1173.67	0.81	0.00048	HCD (High Energy Collision Dissociation)	MS2	0.626544	52.34	60.0253	31966	20210331_Caden_phos_OT.raw	F2	3.13	1	0.0009662	0.006664
	FALSE	High	Sequest HT (A2)	Unambiguous	[R].SsVFAAEIMDAFDRSPTDKELVAQAK.[A]	S2(Phospho)	2	O35425	A0A087WR00; O35425	2	4	0.6046	0	1	1	727.347	2906.36	2906.36	0.25	0.00018	HCD (High Energy Collision Dissociation)	MS2	0	69.696	60.1816	32042	20210331_Caden_phos_OT.raw	F2	3.92	1	0.0009662	0.0001569	S1(Phospho): 50; S2(Phospho): 50
	FALSE	High	Sequest HT (A2)	Unambiguous	[R].sSVFAAEImDAFDR.[S]	S1(Phospho); M9(Oxidation)	2	O35425	A0A087WR00; O35425	0	2	0.5463	0	1	1	827.845	1654.68	1654.68	0.02	1e-05	HCD (High Energy Collision Dissociation)	MS2	3.61289	100	60.1887	32045	20210331_Caden_phos_OT.raw	F2	2.16	1	0.0009662	0.006256	S1(Phospho): 50; S2(Phospho): 50
	FALSE	High	Sequest HT (A2)	Unambiguous	[R].RSsVFAAEIMDAFDR.[S]	S3(Phospho)	2	O35425	A0A087WR00; O35425	1	2	0.0581	0	1	1	897.898	1794.79	1794.79	-0.09	-8e-05	HCD (High Energy Collision Dissociation)	MS2	17.6291	100	60.1908	32046	20210331_Caden_phos_OT.raw	F2	5.68	1	0.0009662	1.06e-05	S3(Phospho): 100
	FALSE	High	Sequest HT (A2)	Unambiguous	[R].RSsVFAAEIMDAFDR.[S]	S3(Phospho)	2	O35425	A0A087WR00; O35425	1	3	0.0531	0	1	1	598.934	1794.79	1794.79	-0.81	-0.00049	HCD (High Energy Collision Dissociation)	MS2	52.1608	100	60.2112	32056	20210331_Caden_phos_OT.raw	F2	5.65	1	0.0009662	4.564e-05	S3(Phospho): 99.61
	FALSE	High	Sequest HT (A2)	Unambiguous	[R].sSVFAAEIMDAFDRSPTDKELVAQAK.[A]	S1(Phospho)	2	O35425	A0A087WR00; O35425	2	3	0.4484	0	1	1	969.46	2906.37	2906.36	0.68	0.00065	HCD (High Energy Collision Dissociation)	MS2	0	5.481	60.2229	32062	20210331_Caden_phos_OT.raw	F2	2.81	1	0.00417	0.05196	S1(Phospho): 50; S2(Phospho): 50
	FALSE	High	Sequest HT (A2)	Unambiguous	[R].AGLSWSAPER.[A]		2	O35425	A0A087WR00; O35425	0	2	0.4157	0	1	1	537.272	1073.54	1073.54	0.14	7e-05	HCD (High Energy Collision Dissociation)	MS2	10.9096	68.381	60.2285	32066	20210331_Caden_phos_OT.raw	F2	2.55	1	0.0009662	0.006299
	FALSE	High	Sequest HT (A2)	Unambiguous	[K].cVVSTDPGFR.[S]	C1(Carbamidomethyl)	1	O35425	O35425	0	2	0.434	0	1	1	569.272	1137.54	1137.54	0.16	9e-05	HCD (High Energy Collision Dissociation)	MS2	15.6432	52.525	60.2662	32085	20210331_Caden_phos_OT.raw	F2	2.65	1	0.0009662	0.01594
	FALSE	High	Sequest HT (A2)	Unambiguous	[K].VVSLYSVAAGLAVDcVR.[Q]	C15(Carbamidomethyl)	2	O35425	O35425; A0A0J9YUF0	0	2	0.6909	0	1	1	889.98	1778.95	1778.95	2.7	0.0024	HCD (High Energy Collision Dissociation)	MS2	12.6161	100	60.2693	32087	20210331_Caden_phos_OT.raw	F2	4.53	1	0.0009662	2.695e-05
	FALSE	High	Sequest HT (A2)	Unambiguous	[R].SPTDKELVAQAK.[A]		2	O35425	A0A087WR00; O35425	1	2	0.6408	0	1	1	643.851	1286.69	1286.7	-0.53	-0.00034	HCD (High Energy Collision Dissociation)	MS2	11.3709	58.123	60.3082	32106	20210331_Caden_phos_OT.raw	F2	3.48	1	0.0009662	0.0001639
	FALSE	High	Sequest HT (A2)	Unambiguous	[K].VVSLYSVAAGLAVDcVR.[Q]	C15(Carbamidomethyl)	2	O35425	O35425; A0A0J9YUF0	0	3	0.5528	0	1	1	593.654	1778.95	1778.95	-0.02	-1e-05	HCD (High Energy Collision Dissociation)	MS2	8.92511	38.104	60.31	32107	20210331_Caden_phos_OT.raw	F2	5.21	1	0.0009662	5.768e-05
	FALSE	High	Sequest HT (A2)	Unambiguous	[R].LGDELEQIRPSVYR.[N]		2	O35425	A0A087WR00; O35425	0	3	0.4678	0	1	1	558.965	1674.88	1674.88	-0.48	-0.00027	HCD (High Energy Collision Dissociation)	MS2	11.2911	51.398	60.311	32108	20210331_Caden_phos_OT.raw	F2	2.33	1	0.0009662	0.00597
	FALSE	High	Sequest HT (A2)	Unambiguous	[R].LAEVcTVLLR.[L]	C5(Carbamidomethyl)	2	O35425	A0A087WR00; O35425	0	2	0.4542	0	1	1	587.337	1173.67	1173.67	0.08	5e-05	HCD (High Energy Collision Dissociation)	MS2	21.5966	55.399	60.3259	32117	20210331_Caden_phos_OT.raw	F2	3.06	1	0.0009662	0.01652
	FALSE	High	Sequest HT (A2)	Unambiguous	[V].SLYSVAAGLAVDcVR.[Q]	C13(Carbamidomethyl)	2	O35425	O35425; A0A0J9YUF0	0	2	0.6415	0	1	1	790.909	1580.81	1580.81	-0.19	-0.00015	HCD (High Energy Collision Dissociation)	MS2	5.53456	100	60.331	32120	20210331_Caden_phos_OT.raw	F2	3.57	1	0.0009662	0.0001042
	FALSE	High	Sequest HT (A2)	Unambiguous	[L].YSVAAGLAVDcVR.[Q]	C11(Carbamidomethyl)	2	O35425	O35425; A0A0J9YUF0	0	2	0.5819	0	1	1	690.85	1380.69	1380.69	-0.54	-0.00037	HCD (High Energy Collision Dissociation)	MS2	0	100	60.3495	32129	20210331_Caden_phos_OT.raw	F2	3.42	1	0.0009662	0.0007848
	FALSE	High	Sequest HT (A2)	Unambiguous	[V].VSLYSVAAGLAVDcVR.[Q]	C14(Carbamidomethyl)	2	O35425	O35425; A0A0J9YUF0	0	2	0.6502	0	1	1	840.443	1679.88	1679.88	-0.01	-1e-05	HCD (High Energy Collision Dissociation)	MS2	0	100	60.3844	32148	20210331_Caden_phos_OT.raw	F2	3.23	1	0.0009662	0.0002844
	FALSE	High	Sequest HT (A2)	Unambiguous	[R].RSsVFAAEIMDAFDR.[S]	S3(Phospho)	2	O35425	A0A087WR00; O35425	1	2	0.0828	0	1	1	897.897	1794.79	1794.79	-1.05	-0.00094	HCD (High Energy Collision Dissociation)	MS2	1.07773	15.676	60.4595	32186	20210331_Caden_phos_OT.raw	F2	4.35	1	0.0009662	0.004967	S3(Phospho): 100
	FALSE	High	Sequest HT (A2)	Unambiguous	[R].RSsVFAAEIMDAFDR.[S]	S3(Phospho)	2	O35425	A0A087WR00; O35425	1	3	0.0255	0	1	1	598.934	1794.79	1794.79	-0.21	-0.00012	HCD (High Energy Collision Dissociation)	MS2	2.1704	100	60.4803	32196	20210331_Caden_phos_OT.raw	F2	4.31	1	0.0009662	0.000843	S3(Phospho): 99.75
	FALSE	High	Sequest HT (A2)	Unambiguous	[R].AGLSWSAPER.[A]		2	O35425	A0A087WR00; O35425	0	2	0.412	0	1	1	537.273	1073.54	1073.54	0.36	0.00019	HCD (High Energy Collision Dissociation)	MS2	11.9995	100	60.5272	32219	20210331_Caden_phos_OT.raw	F2	2.5	1	0.0009662	0.03403
	FALSE	High	Sequest HT (A2)	Unambiguous	[R].GGWTDVLKcVVSTDPGFR.[S]	C9(Carbamidomethyl)	1	O35425	O35425	1	2	0.6077	0	1	1	997.494	1993.98	1993.98	0.47	0.00047	HCD (High Energy Collision Dissociation)	MS2	0	100	60.5415	32226	20210331_Caden_phos_OT.raw	F2	2.09	1	0.0009662	0.00802
	FALSE	High	Sequest HT (A2)	Unambiguous	[K].VVSLYSVAAGLAVDcVR.[Q]	C15(Carbamidomethyl)	2	O35425	O35425; A0A0J9YUF0	0	2	0.7465	0	1	1	889.978	1778.95	1778.95	1.46	0.0013	HCD (High Energy Collision Dissociation)	MS2	1.34113	26.934	60.5638	32237	20210331_Caden_phos_OT.raw	F2	3.59	1	0.0009662	0.0001422
	FALSE	High	Sequest HT (A2)	Unambiguous	[K].cVVSTDPGFR.[S]	C1(Carbamidomethyl)	1	O35425	O35425	0	2	0.4356	0	1	1	569.272	1137.54	1137.54	0.15	9e-05	HCD (High Energy Collision Dissociation)	MS2	13.7532	53.248	60.566	32238	20210331_Caden_phos_OT.raw	F2	2.02	1	0.00349	0.05058
	FALSE	High	Sequest HT (A2)	Unambiguous	[R].LGDELEQIRPSVYR.[N]		2	O35425	A0A087WR00; O35425	0	3	0.475	0	1	1	558.965	1674.88	1674.88	0.28	0.00016	HCD (High Energy Collision Dissociation)	MS2	0.9983	57.651	60.607	32258	20210331_Caden_phos_OT.raw	F2	3.2	1	0.0009662	0.008568
	FALSE	High	Sequest HT (A2)	Unambiguous	[R].SPTDKELVAQAK.[A]		2	O35425	A0A087WR00; O35425	1	2	0.5972	0	1	1	643.851	1286.7	1286.7	0.13	9e-05	HCD (High Energy Collision Dissociation)	MS2	1.04837	100	60.6089	32259	20210331_Caden_phos_OT.raw	F2	3.55	1	0.0009662	8.464e-05
	FALSE	High	Sequest HT (A2)	Unambiguous	[K].VVSLYSVAAGLAVDcVR.[Q]	C15(Carbamidomethyl)	2	O35425	O35425; A0A0J9YUF0	0	3	0.6294	0	1	1	593.654	1778.95	1778.95	0.18	0.00011	HCD (High Energy Collision Dissociation)	MS2	16.6788	100	60.6123	32261	20210331_Caden_phos_OT.raw	F2	2.86	1	0.0009662	0.002014
	FALSE	High	Sequest HT (A2)	Unambiguous	[R].LAEVcTVLLR.[L]	C5(Carbamidomethyl)	2	O35425	A0A087WR00; O35425	0	2	0.5	0	1	1	587.337	1173.67	1173.67	0.8	0.00047	HCD (High Energy Collision Dissociation)	MS2	0	47.754	60.6494	32279	20210331_Caden_phos_OT.raw	F2	3.08	1	0.0009662	0.003694
	FALSE	High	Sequest HT (A2)	Unambiguous	[R].RSsVFAAEIMDAFDR.[S]	S3(Phospho)	2	O35425	A0A087WR00; O35425	1	2	0.092	0	1	1	897.898	1794.79	1794.79	0.51	0.00046	HCD (High Energy Collision Dissociation)	MS2	1.65491	64.163	60.7534	32331	20210331_Caden_phos_OT.raw	F2	4.13	1	0.0009662	0.000312	S3(Phospho): 100
	FALSE	High	Sequest HT (A2)	Unambiguous	[R].sSVFAAEImDAFDR.[S]	S1(Phospho); M9(Oxidation)	2	O35425	A0A087WR00; O35425	0	2	0.4714	0	1	1	827.845	1654.68	1654.68	0.75	0.00062	HCD (High Energy Collision Dissociation)	MS2	0	100	60.7582	32333	20210331_Caden_phos_OT.raw	F2	1.4	1	0.00349	0.04436	S1(Phospho): 50; S2(Phospho): 50
	FALSE	High	Sequest HT (A2)	Unambiguous	[R].RsSVFAAEIMDAFDR.[S]	S2(Phospho)	2	O35425	A0A087WR00; O35425	1	3	0.5503	0	1	1	598.935	1794.79	1794.79	0.71	0.00042	HCD (High Energy Collision Dissociation)	MS2	21.2663	100	60.7973	32352	20210331_Caden_phos_OT.raw	F2	3.18	1	0.0009662	0.003883	S2(Phospho): 50; S3(Phospho): 50
	FALSE	High	Sequest HT (A2)	Unambiguous	[K].cVVSTDPGFR.[S]	C1(Carbamidomethyl)	1	O35425	O35425	0	2	0.5046	0	1	1	569.271	1137.54	1137.54	-0.28	-0.00016	HCD (High Energy Collision Dissociation)	MS2	12.4688	41.807	60.8657	32387	20210331_Caden_phos_OT.raw	F2	2.18	1	0.0009662	0.02377
	FALSE	High	Sequest HT (A2)	Unambiguous	[K].VVSLYSVAAGLAVDcVR.[Q]	C15(Carbamidomethyl)	2	O35425	O35425; A0A0J9YUF0	0	2	0.7697	0	1	1	889.978	1778.95	1778.95	0.57	0.0005	HCD (High Energy Collision Dissociation)	MS2	1.4723	52.124	60.8705	32389	20210331_Caden_phos_OT.raw	F2	3.43	1	0.0009662	9.679e-05
	FALSE	High	Sequest HT (A2)	Unambiguous	[R].SPTDKELVAQAK.[A]		2	O35425	A0A087WR00; O35425	1	2	0.6111	0	1	1	643.851	1286.7	1286.7	0.13	8e-05	HCD (High Energy Collision Dissociation)	MS2	0	100	60.9027	32405	20210331_Caden_phos_OT.raw	F2	3.78	1	0.0009662	0.0001148
	FALSE	High	Sequest HT (A2)	Unambiguous	[R].LAEVcTVLLR.[L]	C5(Carbamidomethyl)	2	O35425	A0A087WR00; O35425	0	2	0.4516	0	1	1	587.337	1173.67	1173.67	0.07	4e-05	HCD (High Energy Collision Dissociation)	MS2	0	63.707	60.9313	32419	20210331_Caden_phos_OT.raw	F2	3.1	1	0.0009662	0.01903
	FALSE	High	Sequest HT (A2)	Unambiguous	[R].LGDELEQIRPSVYR.[N]		2	O35425	A0A087WR00; O35425	0	3	0.513	0	1	1	558.965	1674.88	1674.88	0.28	0.00015	HCD (High Energy Collision Dissociation)	MS2	3.32021	71.742	60.9358	32422	20210331_Caden_phos_OT.raw	F2	3.08	1	0.0009662	0.0006335
	FALSE	High	Sequest HT (A2)	Unambiguous	[R].RSsVFAAEIMDAFDRSPTD.[K]	S3(Phospho)	2	O35425	A0A087WR00; O35425	2	2	0.1061	0	1	1	1097.98	2194.95	2194.95	0.49	0.00054	HCD (High Energy Collision Dissociation)	MS2	0	100	61.0085	32457	20210331_Caden_phos_OT.raw	F2	2.45	1	0.0009662	0.0268	S3(Phospho): 99.6
	FALSE	High	Sequest HT (A2)	Unambiguous	[R].RSsVFAAEIMDAFDRSPTD.[K]	S3(Phospho)	2	O35425	A0A087WR00; O35425	2	3	0.0414	0	1	1	732.321	2194.95	2194.95	0.15	0.00011	HCD (High Energy Collision Dissociation)	MS2	4.45666	100	61.0127	32459	20210331_Caden_phos_OT.raw	F2	4.11	1	0.0009662	0.004502	S3(Phospho): 99.66
	FALSE	High	Sequest HT (A2)	Unambiguous	[R].RSsVFAAEIMDAFDR.[S]	S3(Phospho)	2	O35425	A0A087WR00; O35425	1	2	0.1293	0	1	1	897.898	1794.79	1794.79	0.44	0.0004	HCD (High Energy Collision Dissociation)	MS2	1.07975	86.805	61.0392	32472	20210331_Caden_phos_OT.raw	F2	2.94	1	0.0009662	0.005976	S3(Phospho): 100
	FALSE	High	Sequest HT (A2)	Unambiguous	[R].SsVFAAEIMDAFDRSPTDK.[E]	S2(Phospho)	2	O35425	A0A087WR00; O35425	1	2	0.6625	0	1	1	1083.97	2166.94	2166.94	-0.14	-0.00015	HCD (High Energy Collision Dissociation)	MS2	0	100	61.118	32510	20210331_Caden_phos_OT.raw	F2	4.03	1	0.0009662	0.0001756	S1(Phospho): 50; S2(Phospho): 50
	FALSE	High	Sequest HT (A2)	Unambiguous	[R].SsVFAAEIMDAFDRSPTDK.[E]	S2(Phospho)	2	O35425	A0A087WR00; O35425	1	3	0.7141	0	1	1	722.986	2166.94	2166.94	0.84	0.00061	HCD (High Energy Collision Dissociation)	MS2	0	100	61.1222	32512	20210331_Caden_phos_OT.raw	F2	6.33	1	0.0009662	3.932e-07	S1(Phospho): 50; S2(Phospho): 50
	FALSE	High	Sequest HT (A2)	Unambiguous	[K].cVVSTDPGFR.[S]	C1(Carbamidomethyl)	1	O35425	O35425	0	2	0.5213	0	1	1	569.271	1137.54	1137.54	-0.39	-0.00022	HCD (High Energy Collision Dissociation)	MS2	16.9729	47.815	61.1531	32527	20210331_Caden_phos_OT.raw	F2	2.82	1	0.0009662	0.01031
	FALSE	High	Sequest HT (A2)	Unambiguous	[R].AGLSWSAPER.[A]		2	O35425	A0A087WR00; O35425	0	2	0.3854	0	1	1	537.272	1073.54	1073.54	0.13	7e-05	HCD (High Energy Collision Dissociation)	MS2	11.6075	72.857	61.1543	32528	20210331_Caden_phos_OT.raw	F2	2.88	1	0.0009662	0.02154
	FALSE	High	Sequest HT (A2)	Unambiguous	[R].SPTDKELVAQAK.[A]		2	O35425	A0A087WR00; O35425	1	2	0.6859	0	1	1	643.851	1286.69	1286.7	-0.72	-0.00047	HCD (High Energy Collision Dissociation)	MS2	0	88.993	61.1802	32541	20210331_Caden_phos_OT.raw	F2	4.17	1	0.0009662	0.0001101
	FALSE	High	Sequest HT (A2)	Unambiguous	[K].VVSLYSVAAGLAVDcVR.[Q]	C15(Carbamidomethyl)	2	O35425	O35425; A0A0J9YUF0	0	2	0.5797	0	1	1	889.976	1778.94	1778.95	-1.08	-0.00096	HCD (High Energy Collision Dissociation)	MS2	2.68432	100	61.1826	32542	20210331_Caden_phos_OT.raw	F2	2.95	1	0.0009662	0.0003626
	FALSE	High	Sequest HT (A2)	Unambiguous	[R].LAEVcTVLLR.[L]	C5(Carbamidomethyl)	2	O35425	A0A087WR00; O35425	0	2	0.4474	0	1	1	587.337	1173.67	1173.67	-0.24	-0.00014	HCD (High Energy Collision Dissociation)	MS2	0	56.623	61.2218	32561	20210331_Caden_phos_OT.raw	F2	3.04	1	0.0009662	0.004772
	FALSE	High	Sequest HT (A2)	Unambiguous	[R].LGDELEQIRPSVYR.[N]		2	O35425	A0A087WR00; O35425	0	3	0.5331	0	1	1	558.965	1674.88	1674.88	-0.16	-9e-05	HCD (High Energy Collision Dissociation)	MS2	2.44496	68.768	61.2507	32576	20210331_Caden_phos_OT.raw	F2	3.17	1	0.0009662	0.001071
	FALSE	High	Sequest HT (A2)	Unambiguous	[R].RsSVFAAEIMDAFDR.[S]	S2(Phospho)	2	O35425	A0A087WR00; O35425	1	2	0.5163	0	1	1	897.898	1794.79	1794.79	-0.17	-0.00015	HCD (High Energy Collision Dissociation)	MS2	2.47092	100	61.3204	32610	20210331_Caden_phos_OT.raw	F2	2.15	1	0.00349	0.04389	S2(Phospho): 50; S3(Phospho): 50
	FALSE	High	Sequest HT (A2)	Unambiguous	[R].SSVFAAEIMDAFDRSPTDKEL.[V]		2	O35425	A0A087WR00; O35425	2	3	0.3977	0	1	1	777.04	2329.1	2329.1	1.42	0.00111	HCD (High Energy Collision Dissociation)	MS2	0	100	61.3267	32613	20210331_Caden_phos_OT.raw	F2	2.59	1	0.0009662	0.001648
	FALSE	High	Sequest HT (A2)	Unambiguous	[R].sSVFAAEIMDAFDRSPTDK.[E]	S1(Phospho)	2	O35425	A0A087WR00; O35425	1	2	0.63	0	1	1	1083.97	2166.94	2166.94	0.31	0.00034	HCD (High Energy Collision Dissociation)	MS2	0	100	61.4214	32659	20210331_Caden_phos_OT.raw	F2	2	1	0.0009662	0.02694	S1(Phospho): 50; S2(Phospho): 50
	FALSE	High	Sequest HT (A2)	Unambiguous	[R].SsVFAAEIMDAFDRSPTDK.[E]	S2(Phospho)	2	O35425	A0A087WR00; O35425	1	3	0.5185	0	1	1	722.986	2166.94	2166.94	0.84	0.00061	HCD (High Energy Collision Dissociation)	MS2	0	100	61.4235	32660	20210331_Caden_phos_OT.raw	F2	1.89	1	0.0009662	0.01063	S1(Phospho): 50; S2(Phospho): 50
	FALSE	High	Sequest HT (A2)	Unambiguous	[K].cVVSTDPGFR.[S]	C1(Carbamidomethyl)	1	O35425	O35425	0	2	0.4389	0	1	1	569.272	1137.54	1137.54	0.15	9e-05	HCD (High Energy Collision Dissociation)	MS2	15.9359	61.939	61.4565	32676	20210331_Caden_phos_OT.raw	F2	2.21	1	0.0009662	0.01671
	FALSE	High	Sequest HT (A2)	Unambiguous	[R].AGLSWSAPER.[A]		2	O35425	A0A087WR00; O35425	0	2	0.3993	0	1	1	537.273	1073.54	1073.54	0.7	0.00037	HCD (High Energy Collision Dissociation)	MS2	9.90836	100	61.4596	32678	20210331_Caden_phos_OT.raw	F2	2.68	1	0.0009662	0.01575
	FALSE	High	Sequest HT (A2)	Unambiguous	[R].SPTDKELVAQAK.[A]		2	O35425	A0A087WR00; O35425	1	2	0.6203	0	1	1	643.851	1286.69	1286.7	-0.25	-0.00016	HCD (High Energy Collision Dissociation)	MS2	1.08272	67.361	61.4964	32696	20210331_Caden_phos_OT.raw	F2	3.74	1	0.0009662	5.841e-05
	FALSE	High	Sequest HT (A2)	Unambiguous	[K].VVSLYSVAAGLAVDcVR.[Q]	C15(Carbamidomethyl)	2	O35425	O35425; A0A0J9YUF0	0	2	0.6008	0	1	1	889.977	1778.95	1778.95	0.22	0.0002	HCD (High Energy Collision Dissociation)	MS2	57.7633	87.99	61.498	32697	20210331_Caden_phos_OT.raw	F2	2.63	1	0.0009662	0.003146
	FALSE	High	Sequest HT (A2)	Unambiguous	[R].SPTDKELVAQ.[A]		2	O35425	A0A087WR00; O35425	1	2	0.1846	0	1	1	544.285	1087.56	1087.56	-0.15	-8e-05	HCD (High Energy Collision Dissociation)	MS2	7.34724	100	61.4999	32698	20210331_Caden_phos_OT.raw	F2	1.95	1	0.0009662	0.03521
	FALSE	High	Sequest HT (A2)	Unambiguous	[R].LAEVcTVLLR.[L]	C5(Carbamidomethyl)	2	O35425	A0A087WR00; O35425	0	2	0.5049	0	1	1	587.337	1173.67	1173.67	0.07	4e-05	HCD (High Energy Collision Dissociation)	MS2	0.706832	53.846	61.5319	32714	20210331_Caden_phos_OT.raw	F2	3.09	1	0.0009662	0.003062
	FALSE	High	Sequest HT (A2)	Unambiguous	[R].LGDELEQIRPSVYR.[N]		2	O35425	A0A087WR00; O35425	0	3	0.5452	0	1	1	558.965	1674.88	1674.88	0.06	3e-05	HCD (High Energy Collision Dissociation)	MS2	3.42163	100	61.5735	32735	20210331_Caden_phos_OT.raw	F2	3.54	1	0.0009662	0.004623
	FALSE	High	Sequest HT (A2)	Unambiguous	[R].RSsVFAAEIMDAFDR.[S]	S3(Phospho)	2	O35425	A0A087WR00; O35425	1	2	0.0565	0	1	1	897.898	1794.79	1794.79	-0.1	-9e-05	HCD (High Energy Collision Dissociation)	MS2	0	100	61.6019	32749	20210331_Caden_phos_OT.raw	F2	1.77	1	0.0009662	0.01447	S3(Phospho): 99.67
	FALSE	High	Sequest HT (A2)	Unambiguous	[K].cVVSTDPGFR.[S]	C1(Carbamidomethyl)	1	O35425	O35425	0	2	0.3915	0	1	1	569.271	1137.54	1137.54	-0.6	-0.00034	HCD (High Energy Collision Dissociation)	MS2	18.627	50.409	61.7674	32830	20210331_Caden_phos_OT.raw	F2	2.12	1	0.004556	0.07569
	FALSE	High	Sequest HT (A2)	Unambiguous	[R].AGLSWSAPER.[A]		2	O35425	A0A087WR00; O35425	0	2	0.3694	0	1	1	537.272	1073.54	1073.54	-0.1	-5e-05	HCD (High Energy Collision Dissociation)	MS2	9.54189	58.695	61.7687	32831	20210331_Caden_phos_OT.raw	F2	2.22	1	0.005844	0.09484
	FALSE	High	Sequest HT (A2)	Unambiguous	[R].SPTDKELVAQAK.[A]		2	O35425	A0A087WR00; O35425	1	2	0.6463	0	1	1	643.851	1286.7	1286.7	0.42	0.00027	HCD (High Energy Collision Dissociation)	MS2	0	80.535	61.8088	32851	20210331_Caden_phos_OT.raw	F2	3.93	1	0.0009662	7.026e-05
	FALSE	High	Sequest HT (A2)	Unambiguous	[K].VVSLYSVAAGLAVDcVR.[Q]	C15(Carbamidomethyl)	2	O35425	O35425; A0A0J9YUF0	0	2	0.645	0	1	1	889.977	1778.95	1778.95	0.43	0.00038	HCD (High Energy Collision Dissociation)	MS2	72.1046	84.562	61.811	32852	20210331_Caden_phos_OT.raw	F2	2.62	1	0.0009662	0.0008001
	FALSE	High	Sequest HT (A2)	Unambiguous	[R].LAEVcTVLLR.[L]	C5(Carbamidomethyl)	2	O35425	A0A087WR00; O35425	0	2	0.4669	0	1	1	587.337	1173.67	1173.67	0.07	4e-05	HCD (High Energy Collision Dissociation)	MS2	0	48.88	61.8323	32863	20210331_Caden_phos_OT.raw	F2	3.02	1	0.0009662	0.006884
	FALSE	High	Sequest HT (A2)	Unambiguous	[R].LGDELEQIRPSVYR.[N]		2	O35425	A0A087WR00; O35425	0	3	0.4142	0	1	1	558.965	1674.88	1674.88	0.39	0.00022	HCD (High Energy Collision Dissociation)	MS2	2.20715	83.361	61.8722	32883	20210331_Caden_phos_OT.raw	F2	3.09	1	0.0009662	0.001117
	FALSE	High	Sequest HT (A2)	Unambiguous	[R].SSVFAAEIMDAFDR.[S]		2	O35425	A0A087WR00; O35425	0	2	0.6718	0	1	1	779.864	1558.72	1558.72	-0.01	-1e-05	HCD (High Energy Collision Dissociation)	MS2	0	95.718	62.0045	32947	20210331_Caden_phos_OT.raw	F2	3.87	1	0.0009662	2.894e-05
	FALSE	High	Sequest HT (A2)	Unambiguous	[K].cVVSTDPGFR.[S]	C1(Carbamidomethyl)	1	O35425	O35425	0	2	0.2368	0	1	1	569.271	1137.54	1137.54	-0.59	-0.00034	HCD (High Energy Collision Dissociation)	MS2	15.7424	63.578	62.0519	32970	20210331_Caden_phos_OT.raw	F2	1.9	1	0.0009662	0.02484
	FALSE	High	Sequest HT (A2)	Unambiguous	[R].AGLSWSAPER.[A]		2	O35425	A0A087WR00; O35425	0	2	0.3949	0	1	1	537.272	1073.54	1073.54	-0.32	-0.00017	HCD (High Energy Collision Dissociation)	MS2	9.6597	100	62.0551	32972	20210331_Caden_phos_OT.raw	F2	2.76	1	0.0009662	0.02443
	FALSE	High	Sequest HT (A2)	Unambiguous	[R].LAEVcTVLLR.[L]	C5(Carbamidomethyl)	2	O35425	A0A087WR00; O35425	0	2	0.4968	0	1	1	587.337	1173.67	1173.67	0.7	0.00041	HCD (High Energy Collision Dissociation)	MS2	0.821535	92.225	62.1149	33002	20210331_Caden_phos_OT.raw	F2	3.16	1	0.0009662	0.006775
	FALSE	High	Sequest HT (A2)	Unambiguous	[R].SPTDKELVAQAK.[A]		2	O35425	A0A087WR00; O35425	1	2	0.5562	0	1	1	643.851	1286.7	1286.7	0.52	0.00033	HCD (High Energy Collision Dissociation)	MS2	2.87023	100	62.1182	33004	20210331_Caden_phos_OT.raw	F2	3.38	1	0.0009662	0.0007951
	FALSE	High	Sequest HT (A2)	Unambiguous	[K].VVSLYSVAAGLAVDcVR.[Q]	C15(Carbamidomethyl)	2	O35425	O35425; A0A0J9YUF0	0	2	0.5525	0	1	1	889.977	1778.95	1778.95	-0.05	-4e-05	HCD (High Energy Collision Dissociation)	MS2	8.37216	100	62.1223	33006	20210331_Caden_phos_OT.raw	F2	2.19	1	0.0009662	0.03056
	FALSE	High	Sequest HT (A2)	Unambiguous	[R].LGDELEQIRPSVYR.[N]		2	O35425	A0A087WR00; O35425	0	3	0.5127	0	1	1	558.965	1674.88	1674.88	0.5	0.00028	HCD (High Energy Collision Dissociation)	MS2	1.73348	58.066	62.1678	33028	20210331_Caden_phos_OT.raw	F2	3.16	1	0.0009662	0.001481
	FALSE	High	Sequest HT (A2)	Unambiguous	[R].SSVFAAEIMDAFDR.[S]		2	O35425	A0A087WR00; O35425	0	2	0.6677	0	1	1	779.864	1558.72	1558.72	0.15	0.00012	HCD (High Energy Collision Dissociation)	MS2	2.26677	74.038	62.2957	33090	20210331_Caden_phos_OT.raw	F2	3.22	1	0.0009662	0.0002104
	FALSE	High	Sequest HT (A2)	Unambiguous	[R].AGLSWSAPER.[A]		2	O35425	A0A087WR00; O35425	0	2	0.4055	0	1	1	537.272	1073.54	1073.54	0.03	1e-05	HCD (High Energy Collision Dissociation)	MS2	11.66	90.804	62.3586	33121	20210331_Caden_phos_OT.raw	F2	2.91	1	0.0009662	0.009185
	FALSE	High	Sequest HT (A2)	Unambiguous	[R].LAEVcTVLLR.[L]	C5(Carbamidomethyl)	2	O35425	A0A087WR00; O35425	0	2	0.4984	0	1	1	587.337	1173.67	1173.67	-0.12	-7e-05	HCD (High Energy Collision Dissociation)	MS2	0	100	62.4309	33157	20210331_Caden_phos_OT.raw	F2	3.15	1	0.0009662	0.005344
	FALSE	High	Sequest HT (A2)	Unambiguous	[R].SPTDKELVAQAK.[A]		2	O35425	A0A087WR00; O35425	1	2	0.6427	0	1	1	643.851	1286.69	1286.7	-0.24	-0.00015	HCD (High Energy Collision Dissociation)	MS2	0	71.124	62.4342	33159	20210331_Caden_phos_OT.raw	F2	3.89	1	0.0009662	5.513e-05
	FALSE	High	Sequest HT (A2)	Unambiguous	[K].VVSLYSVAAGLAVDcVR.[Q]	C15(Carbamidomethyl)	2	O35425	O35425; A0A0J9YUF0	0	2	0.6406	0	1	1	889.977	1778.95	1778.95	-0.38	-0.00034	HCD (High Energy Collision Dissociation)	MS2	6.26601	100	62.4421	33163	20210331_Caden_phos_OT.raw	F2	2.56	1	0.0009662	0.00259
	FALSE	High	Sequest HT (A2)	Unambiguous	[R].LGDELEQIRPSVYR.[N]		2	O35425	A0A087WR00; O35425	0	3	0.5556	0	1	1	558.965	1674.88	1674.88	-0.15	-8e-05	HCD (High Energy Collision Dissociation)	MS2	3.95653	58.745	62.4609	33172	20210331_Caden_phos_OT.raw	F2	3.15	1	0.0009662	0.001726
	FALSE	High	Sequest HT (A2)	Unambiguous	[R].QLHIPLQSEPVVTDAFLAVAGH.[I]		2	O35425	A0A087WR00; O35425	0	3	0.5602	0	1	1	781.421	2342.25	2342.25	-1.4	-0.0011	HCD (High Energy Collision Dissociation)	MS2	17.9879	100	62.4665	33175	20210331_Caden_phos_OT.raw	F2	3.32	1	0.0009662	0.01488
	FALSE	High	Sequest HT (A2)	Unambiguous	[K].cVVSTDPGFR.[S]	C1(Carbamidomethyl)	1	O35425	O35425	0	2	0.447	0	1	1	569.271	1137.54	1137.54	-0.04	-2e-05	HCD (High Energy Collision Dissociation)	MS2	13.0229	53.586	62.6479	33262	20210331_Caden_phos_OT.raw	F2	2.17	1	0.00417	0.0616
	FALSE	High	Sequest HT (A2)	Unambiguous	[R].AGLSWSAPER.[A]		2	O35425	A0A087WR00; O35425	0	2	0.4254	0	1	1	537.273	1073.54	1073.54	0.38	0.0002	HCD (High Energy Collision Dissociation)	MS2	8.46462	82.566	62.6496	33263	20210331_Caden_phos_OT.raw	F2	2.68	1	0.0009662	0.003387
	FALSE	High	Sequest HT (A2)	Unambiguous	[R].SSVFAAEIMDAFDR.[S]		2	O35425	A0A087WR00; O35425	0	2	0.4937	0	1	1	779.865	1558.72	1558.72	0.78	0.00061	HCD (High Energy Collision Dissociation)	MS2	10.0028	100	62.6568	33267	20210331_Caden_phos_OT.raw	F2	2.37	1	0.0009662	0.0016
	FALSE	High	Sequest HT (A2)	Unambiguous	[R].LAEVcTVLLR.[L]	C5(Carbamidomethyl)	2	O35425	A0A087WR00; O35425	0	2	0.4951	0	1	1	587.337	1173.67	1173.67	0.09	5e-05	HCD (High Energy Collision Dissociation)	MS2	1.22608	74.332	62.7147	33296	20210331_Caden_phos_OT.raw	F2	3.09	1	0.0009662	0.01236
	FALSE	High	Sequest HT (A2)	Unambiguous	[R].SPTDKELVAQAK.[A]		2	O35425	A0A087WR00; O35425	1	2	0.632	0	1	1	643.851	1286.7	1286.7	-0.04	-2e-05	HCD (High Energy Collision Dissociation)	MS2	1.30321	100	62.7164	33297	20210331_Caden_phos_OT.raw	F2	3.94	1	0.0009662	8.25e-05
	FALSE	High	Sequest HT (A2)	Unambiguous	[R].SPTDKELVAQ.[A]		2	O35425	A0A087WR00; O35425	1	2	0.3372	0	1	1	544.285	1087.56	1087.56	-0.01	-1e-05	HCD (High Energy Collision Dissociation)	MS2	12.6442	100	62.7185	33298	20210331_Caden_phos_OT.raw	F2	1.72	1	0.00349	0.04625
	FALSE	High	Sequest HT (A2)	Unambiguous	[K].VVSLYSVAAGLAVDcVR.[Q]	C15(Carbamidomethyl)	2	O35425	O35425; A0A0J9YUF0	0	2	0.5482	0	1	1	889.977	1778.95	1778.95	-0.1	-9e-05	HCD (High Energy Collision Dissociation)	MS2	13.0247	100	62.7247	33301	20210331_Caden_phos_OT.raw	F2	2.28	1	0.00349	0.05146
	FALSE	High	Sequest HT (A2)	Unambiguous	[R].LGDELEQIRPSVYR.[N]		2	O35425	A0A087WR00; O35425	0	3	0.5015	0	1	1	558.966	1674.88	1674.88	0.74	0.00041	HCD (High Energy Collision Dissociation)	MS2	3.12587	86.349	62.756	33316	20210331_Caden_phos_OT.raw	F2	3.43	1	0.0009662	0.0003116
	FALSE	High	Sequest HT (A2)	Unambiguous	[K].cVVSTDPGFR.[S]	C1(Carbamidomethyl)	1	O35425	O35425	0	2	0.4868	0	1	1	569.271	1137.54	1137.54	-0.36	-0.0002	HCD (High Energy Collision Dissociation)	MS2	11.7604	52.226	62.9489	33409	20210331_Caden_phos_OT.raw	F2	2.28	1	0.0009662	0.03136
	FALSE	High	Sequest HT (A2)	Unambiguous	[R].AGLSWSAPER.[A]		2	O35425	A0A087WR00; O35425	0	2	0.3242	0	1	1	537.273	1073.54	1073.54	0.38	0.00021	HCD (High Energy Collision Dissociation)	MS2	10.0649	77.725	62.9517	33411	20210331_Caden_phos_OT.raw	F2	2.56	1	0.0009662	0.03609
	FALSE	High	Sequest HT (A2)	Unambiguous	[R].SSVFAAEIMDAFDR.[S]		2	O35425	A0A087WR00; O35425	0	2	0.4811	0	1	1	779.864	1558.72	1558.72	0.48	0.00038	HCD (High Energy Collision Dissociation)	MS2	8.97268	100	62.9613	33416	20210331_Caden_phos_OT.raw	F2	1.85	1	0.0009662	0.003826
	FALSE	High	Sequest HT (A2)	Unambiguous	[R].LAEVcTVLLR.[L]	C5(Carbamidomethyl)	2	O35425	A0A087WR00; O35425	0	2	0.4656	0	1	1	587.337	1173.67	1173.67	0.1	6e-05	HCD (High Energy Collision Dissociation)	MS2	0	69.036	63.0107	33441	20210331_Caden_phos_OT.raw	F2	3.05	1	0.0009662	0.005042
	FALSE	High	Sequest HT (A2)	Unambiguous	[R].SPTDKELVAQAK.[A]		2	O35425	A0A087WR00; O35425	1	2	0.6413	0	1	1	643.851	1286.7	1286.7	0.07	4e-05	HCD (High Energy Collision Dissociation)	MS2	1.27266	93.559	63.0123	33442	20210331_Caden_phos_OT.raw	F2	3.68	1	0.0009662	0.0001456
	FALSE	High	Sequest HT (A2)	Unambiguous	[R].LGDELEQIRPSVYR.[N]		2	O35425	A0A087WR00; O35425	0	3	0.5016	0	1	1	558.965	1674.88	1674.88	0.2	0.00011	HCD (High Energy Collision Dissociation)	MS2	5.10665	99.803	63.0373	33454	20210331_Caden_phos_OT.raw	F2	3.15	1	0.0009662	0.0009536
	FALSE	High	Sequest HT (A2)	Unambiguous	[K].VVSLYSVAAGLAVDcVR.[Q]	C15(Carbamidomethyl)	2	O35425	O35425; A0A0J9YUF0	0	2	0.4191	0	1	1	889.977	1778.95	1778.95	0.12	0.0001	HCD (High Energy Collision Dissociation)	MS2	5.71816	100	63.0414	33456	20210331_Caden_phos_OT.raw	F2	1.36	1	0.0009662	0.009873
	FALSE	High	Sequest HT (A2)	Unambiguous	[K].cVVSTDPGFR.[S]	C1(Carbamidomethyl)	1	O35425	O35425	0	2	0.4038	0	1	1	569.271	1137.54	1137.54	-0.56	-0.00032	HCD (High Energy Collision Dissociation)	MS2	13.762	54.806	63.2079	33536	20210331_Caden_phos_OT.raw	F2	2.08	1	0.00417	0.06179
	FALSE	High	Sequest HT (A2)	Unambiguous	[R].AGLSWSAPER.[A]		2	O35425	A0A087WR00; O35425	0	2	0.3887	0	1	1	537.272	1073.54	1073.54	-0.29	-0.00015	HCD (High Energy Collision Dissociation)	MS2	9.13465	92.522	63.248	33556	20210331_Caden_phos_OT.raw	F2	2.83	1	0.0009662	0.01215
	FALSE	High	Sequest HT (A2)	Unambiguous	[R].LAEVcTVLLR.[L]	C5(Carbamidomethyl)	2	O35425	A0A087WR00; O35425	0	2	0.4878	0	1	1	587.337	1173.67	1173.67	0.01	1e-05	HCD (High Energy Collision Dissociation)	MS2	0	67.06	63.2977	33581	20210331_Caden_phos_OT.raw	F2	2.87	1	0.0009662	0.007659
	FALSE	High	Sequest HT (A2)	Unambiguous	[R].SPTDKELVAQAK.[A]		2	O35425	A0A087WR00; O35425	1	2	0.6357	0	1	1	643.851	1286.7	1286.7	0.08	5e-05	HCD (High Energy Collision Dissociation)	MS2	0	70.223	63.2992	33582	20210331_Caden_phos_OT.raw	F2	3.87	1	0.0009662	5.013e-05
	FALSE	High	Sequest HT (A2)	Unambiguous	[R].LGDELEQIRPSVYR.[N]		2	O35425	A0A087WR00; O35425	0	3	0.404	0	1	1	558.965	1674.88	1674.88	-0.01	0	HCD (High Energy Collision Dissociation)	MS2	5.08028	100	63.3343	33599	20210331_Caden_phos_OT.raw	F2	2.97	1	0.0009662	0.01881
	FALSE	High	Sequest HT (A2)	Unambiguous	[R].SSVFAAEIMDAFDR.[S]		2	O35425	A0A087WR00; O35425	0	2	0.2059	0	1	1	779.864	1558.72	1558.72	-0.13	-0.0001	HCD (High Energy Collision Dissociation)	MS2	22.7711	100	63.3426	33603	20210331_Caden_phos_OT.raw	F2	1.02	1	0.004556	0.08387
	FALSE	High	Sequest HT (A2)	Unambiguous	[K].cVVSTDPGFR.[S]	C1(Carbamidomethyl)	1	O35425	O35425	0	2	0.4748	0	1	1	569.271	1137.54	1137.54	-0.33	-0.00019	HCD (High Energy Collision Dissociation)	MS2	13.597	74.108	63.4918	33675	20210331_Caden_phos_OT.raw	F2	2.38	1	0.0009662	0.01668
	FALSE	High	Sequest HT (A2)	Unambiguous	[R].AGLSWSAPER.[A]		2	O35425	A0A087WR00; O35425	0	2	0.4189	0	1	1	537.272	1073.54	1073.54	-0.39	-0.00021	HCD (High Energy Collision Dissociation)	MS2	11.1696	100	63.539	33698	20210331_Caden_phos_OT.raw	F2	2.96	1	0.0009662	0.007001
	FALSE	High	Sequest HT (A2)	Unambiguous	[R].LAEVcTVLLR.[L]	C5(Carbamidomethyl)	2	O35425	A0A087WR00; O35425	0	2	0.4776	0	1	1	587.337	1173.67	1173.67	-0.18	-0.00011	HCD (High Energy Collision Dissociation)	MS2	0.688428	65.843	63.5866	33721	20210331_Caden_phos_OT.raw	F2	3.12	1	0.0009662	0.009433
	FALSE	High	Sequest HT (A2)	Unambiguous	[R].SPTDKELVAQAK.[A]		2	O35425	A0A087WR00; O35425	1	2	0.6308	0	1	1	643.851	1286.69	1286.7	-0.19	-0.00012	HCD (High Energy Collision Dissociation)	MS2	0.913122	67.339	63.5896	33723	20210331_Caden_phos_OT.raw	F2	3.9	1	0.0009662	1.049e-05
	FALSE	High	Sequest HT (A2)	Unambiguous	[R].LGDELEQIRPSVYR.[N]		2	O35425	A0A087WR00; O35425	0	3	0.5486	0	1	1	558.965	1674.88	1674.88	-0.1	-6e-05	HCD (High Energy Collision Dissociation)	MS2	2.12266	99.359	63.6371	33746	20210331_Caden_phos_OT.raw	F2	3.19	1	0.0009662	0.00929
	FALSE	High	Sequest HT (A2)	Unambiguous	[K].VVSLYSVAAGLAVDcVR.[Q]	C15(Carbamidomethyl)	2	O35425	O35425; A0A0J9YUF0	0	2	0.6638	0	1	1	889.977	1778.95	1778.95	-0.13	-0.00012	HCD (High Energy Collision Dissociation)	MS2	17.8147	100	63.6413	33748	20210331_Caden_phos_OT.raw	F2	2.32	1	0.0009662	0.008875
	FALSE	High	Sequest HT (A2)	Unambiguous	[K].cVVSTDPGFR.[S]	C1(Carbamidomethyl)	1	O35425	O35425	0	2	0.4299	0	1	1	569.271	1137.53	1137.54	-0.64	-0.00036	HCD (High Energy Collision Dissociation)	MS2	14.1211	57.255	63.763	33807	20210331_Caden_phos_OT.raw	F2	2.14	1	0.0009662	0.01632
	FALSE	High	Sequest HT (A2)	Unambiguous	[R].AGLSWSAPER.[A]		2	O35425	A0A087WR00; O35425	0	2	0.3904	0	1	1	537.272	1073.54	1073.54	-0.26	-0.00014	HCD (High Energy Collision Dissociation)	MS2	8.94842	62.238	63.8241	33837	20210331_Caden_phos_OT.raw	F2	2.28	1	0.004556	0.07955
	FALSE	High	Sequest HT (A2)	Unambiguous	[R].LAEVcTVLLR.[L]	C5(Carbamidomethyl)	2	O35425	A0A087WR00; O35425	0	2	0.4919	0	1	1	587.337	1173.67	1173.67	0.04	2e-05	HCD (High Energy Collision Dissociation)	MS2	0	60.01	63.8787	33864	20210331_Caden_phos_OT.raw	F2	3.09	1	0.0009662	0.003336
	FALSE	High	Sequest HT (A2)	Unambiguous	[R].SPTDKELVAQAK.[A]		2	O35425	A0A087WR00; O35425	1	2	0.6215	0	1	1	643.851	1286.69	1286.7	-0.18	-0.00011	HCD (High Energy Collision Dissociation)	MS2	0	67.986	63.8801	33865	20210331_Caden_phos_OT.raw	F2	3.62	1	0.0009662	4.028e-05
	FALSE	High	Sequest HT (A2)	Unambiguous	[R].LGDELEQIRPSVYR.[N]		2	O35425	A0A087WR00; O35425	0	3	0.4551	0	1	1	558.965	1674.88	1674.88	-0.09	-5e-05	HCD (High Energy Collision Dissociation)	MS2	0	75.013	63.9285	33889	20210331_Caden_phos_OT.raw	F2	3.23	1	0.0009662	0.02894
	FALSE	High	Sequest HT (A2)	Unambiguous	[K].VVSLYSVAAGLAVDcVR.[Q]	C15(Carbamidomethyl)	2	O35425	O35425; A0A0J9YUF0	0	2	0.6011	0	1	1	889.977	1778.95	1778.95	0.16	0.00014	HCD (High Energy Collision Dissociation)	MS2	15.1965	100	63.9897	33918	20210331_Caden_phos_OT.raw	F2	1.78	1	0.00188	0.03696
	FALSE	High	Sequest HT (A2)	Unambiguous	[K].cVVSTDPGFR.[S]	C1(Carbamidomethyl)	1	O35425	O35425	0	2	0.2449	0	1	1	569.271	1137.54	1137.54	-0.52	-0.00029	HCD (High Energy Collision Dissociation)	MS2	15.3236	54.015	64.0745	33959	20210331_Caden_phos_OT.raw	F2	1.96	1	0.00349	0.04906
	FALSE	High	Sequest HT (A2)	Unambiguous	[R].AGLSWSAPER.[A]		2	O35425	A0A087WR00; O35425	0	2	0.4041	0	1	1	537.272	1073.54	1073.54	-0.13	-7e-05	HCD (High Energy Collision Dissociation)	MS2	10.1414	90.737	64.1045	33974	20210331_Caden_phos_OT.raw	F2	2.92	1	0.0009662	0.004852
	FALSE	High	Sequest HT (A2)	Unambiguous	[R].LAEVcTVLLR.[L]	C5(Carbamidomethyl)	2	O35425	A0A087WR00; O35425	0	2	0.3885	0	1	1	587.336	1173.67	1173.67	-0.26	-0.00015	HCD (High Energy Collision Dissociation)	MS2	0	52.555	64.168	34005	20210331_Caden_phos_OT.raw	F2	2.96	1	0.0009662	0.01603
	FALSE	High	Sequest HT (A2)	Unambiguous	[R].SsVFAAEIMDAFDRSPTDKEL.[V]	S2(Phospho)	2	O35425	A0A087WR00; O35425	2	3	0.6493	0	1	1	803.695	2409.07	2409.07	0.6	0.00048	HCD (High Energy Collision Dissociation)	MS2	0	100	64.1713	34007	20210331_Caden_phos_OT.raw	F2	3.65	1	0.0009662	0.0008591	S1(Phospho): 50; S2(Phospho): 50
	FALSE	High	Sequest HT (A2)	Unambiguous	[R].SPTDKELVAQAK.[A]		2	O35425	A0A087WR00; O35425	1	2	0.6302	0	1	1	643.851	1286.7	1286.7	0.41	0.00026	HCD (High Energy Collision Dissociation)	MS2	0	84.204	64.1962	34019	20210331_Caden_phos_OT.raw	F2	3.84	1	0.0009662	4.419e-05
	FALSE	High	Sequest HT (A2)	Unambiguous	[R].LGDELEQIRPSVYR.[N]		2	O35425	A0A087WR00; O35425	0	3	0.5542	0	1	1	558.965	1674.88	1674.88	0.48	0.00027	HCD (High Energy Collision Dissociation)	MS2	4.61266	78.073	64.2246	34033	20210331_Caden_phos_OT.raw	F2	3.23	1	0.0009662	0.0005045
	FALSE	High	Sequest HT (A2)	Unambiguous	[K].VVSLYSVAAGLAVDcVR.[Q]	C15(Carbamidomethyl)	2	O35425	O35425; A0A0J9YUF0	0	2	0.4414	0	1	1	889.978	1778.95	1778.95	0.66	0.00059	HCD (High Energy Collision Dissociation)	MS2	73.4076	100	64.3363	34087	20210331_Caden_phos_OT.raw	F2	1.45	1	0.004556	0.07099
	FALSE	High	Sequest HT (A2)	Unambiguous	[K].cVVSTDPGFR.[S]	C1(Carbamidomethyl)	1	O35425	O35425	0	2	0.4955	0	1	1	569.271	1137.54	1137.54	-0.07	-4e-05	HCD (High Energy Collision Dissociation)	MS2	13.2514	42.192	64.3623	34100	20210331_Caden_phos_OT.raw	F2	2.24	1	0.004556	0.06851
	FALSE	High	Sequest HT (A2)	Unambiguous	[R].AGLSWSAPER.[A]		2	O35425	A0A087WR00; O35425	0	2	0.4127	0	1	1	537.272	1073.54	1073.54	0.23	0.00012	HCD (High Energy Collision Dissociation)	MS2	9.77432	73.556	64.3733	34106	20210331_Caden_phos_OT.raw	F2	2.52	1	0.0009662	0.01396
	FALSE	High	Sequest HT (A2)	Unambiguous	[R].LAEVcTVLLR.[L]	C5(Carbamidomethyl)	2	O35425	A0A087WR00; O35425	0	2	0.5016	0	1	1	587.337	1173.67	1173.67	-0.24	-0.00014	HCD (High Energy Collision Dissociation)	MS2	0.842453	86.452	64.4477	34142	20210331_Caden_phos_OT.raw	F2	3.17	1	0.0009662	0.0112
	FALSE	High	Sequest HT (A2)	Unambiguous	[R].SPTDKELVAQAK.[A]		2	O35425	A0A087WR00; O35425	1	2	0.605	0	1	1	643.851	1286.69	1286.7	-0.05	-3e-05	HCD (High Energy Collision Dissociation)	MS2	0	86.081	64.4843	34160	20210331_Caden_phos_OT.raw	F2	4	1	0.0009662	4.749e-05
	FALSE	High	Sequest HT (A2)	Unambiguous	[R].LGDELEQIRPSVYR.[N]		2	O35425	A0A087WR00; O35425	0	3	0.5311	0	1	1	558.965	1674.88	1674.88	0.38	0.00021	HCD (High Energy Collision Dissociation)	MS2	3.28194	91.854	64.5021	34169	20210331_Caden_phos_OT.raw	F2	3.22	1	0.0009662	0.00895
	FALSE	High	Sequest HT (A2)	Unambiguous	[K].cVVSTDPGFR.[S]	C1(Carbamidomethyl)	1	O35425	O35425	0	2	0.4534	0	1	1	569.271	1137.54	1137.54	-0.48	-0.00027	HCD (High Energy Collision Dissociation)	MS2	16.7978	60.13	64.6494	34240	20210331_Caden_phos_OT.raw	F2	2.36	1	0.00349	0.04882
	FALSE	High	Sequest HT (A2)	Unambiguous	[R].AGLSWSAPER.[A]		2	O35425	A0A087WR00; O35425	0	2	0.3625	0	1	1	537.272	1073.54	1073.54	0.13	7e-05	HCD (High Energy Collision Dissociation)	MS2	10.0182	100	64.6711	34251	20210331_Caden_phos_OT.raw	F2	2.4	1	0.0009662	0.02624
	FALSE	High	Sequest HT (A2)	Unambiguous	[R].LAEVcTVLLR.[L]	C5(Carbamidomethyl)	2	O35425	A0A087WR00; O35425	0	2	0.4645	0	1	1	587.337	1173.67	1173.67	-0.22	-0.00013	HCD (High Energy Collision Dissociation)	MS2	1.12507	84.083	64.7262	34278	20210331_Caden_phos_OT.raw	F2	3.1	1	0.0009662	0.004546
	FALSE	High	Sequest HT (A2)	Unambiguous	[R].SPTDKELVAQAK.[A]		2	O35425	A0A087WR00; O35425	1	2	0.6253	0	1	1	643.851	1286.7	1286.7	0.07	4e-05	HCD (High Energy Collision Dissociation)	MS2	0	100	64.7629	34296	20210331_Caden_phos_OT.raw	F2	3.95	1	0.0009662	5.345e-05
	FALSE	High	Sequest HT (A2)	Unambiguous	[R].LGDELEQIRPSVYR.[N]		2	O35425	A0A087WR00; O35425	0	3	0.5	0	1	1	558.966	1674.88	1674.88	0.73	0.00041	HCD (High Energy Collision Dissociation)	MS2	3.91779	70.736	64.7832	34306	20210331_Caden_phos_OT.raw	F2	3.38	1	0.0009662	0.00257
	FALSE	High	Sequest HT (A2)	Unambiguous	[K].cVVSTDPGFR.[S]	C1(Carbamidomethyl)	1	O35425	O35425	0	2	0.295	0	1	1	569.271	1137.54	1137.54	-0.14	-8e-05	HCD (High Energy Collision Dissociation)	MS2	11.9402	59.102	64.9281	34376	20210331_Caden_phos_OT.raw	F2	2	1	0.00349	0.05009
	FALSE	High	Sequest HT (A2)	Unambiguous	[R].AGLSWSAPER.[A]		2	O35425	A0A087WR00; O35425	0	2	0.3913	0	1	1	537.272	1073.54	1073.54	0.04	2e-05	HCD (High Energy Collision Dissociation)	MS2	9.42996	77.238	64.9457	34385	20210331_Caden_phos_OT.raw	F2	2.3	1	0.0009662	0.0201
	FALSE	High	Sequest HT (A2)	Unambiguous	[R].LAEVcTVLLR.[L]	C5(Carbamidomethyl)	2	O35425	A0A087WR00; O35425	0	2	0.4718	0	1	1	587.337	1173.67	1173.67	0.32	0.00019	HCD (High Energy Collision Dissociation)	MS2	0.697057	54.111	65.0025	34413	20210331_Caden_phos_OT.raw	F2	3.01	1	0.0009662	0.004848
	FALSE	High	Sequest HT (A2)	Unambiguous	[R].SPTDKELVAQAK.[A]		2	O35425	A0A087WR00; O35425	1	2	0.6186	0	1	1	643.851	1286.7	1286.7	-0.01	-1e-05	HCD (High Energy Collision Dissociation)	MS2	0.565586	100	65.0508	34437	20210331_Caden_phos_OT.raw	F2	4.3	1	0.0009662	4.139e-05
	FALSE	High	Sequest HT (A2)	Unambiguous	[R].LGDELEQIRPSVYR.[N]		2	O35425	A0A087WR00; O35425	0	3	0.5351	0	1	1	558.965	1674.88	1674.88	0.2	0.00011	HCD (High Energy Collision Dissociation)	MS2	2.88455	47.018	65.0753	34449	20210331_Caden_phos_OT.raw	F2	2.99	1	0.0009662	0.001994
	FALSE	High	Sequest HT (A2)	Unambiguous	[K].cVVSTDPGFR.[S]	C1(Carbamidomethyl)	1	O35425	O35425	0	2	0.4173	0	1	1	569.271	1137.54	1137.54	-0.44	-0.00025	HCD (High Energy Collision Dissociation)	MS2	10.6795	62.759	65.2032	34511	20210331_Caden_phos_OT.raw	F2	2.66	1	0.0009662	0.02526
	FALSE	High	Sequest HT (A2)	Unambiguous	[R].AGLSWSAPER.[A]		2	O35425	A0A087WR00; O35425	0	2	0.4108	0	1	1	537.272	1073.54	1073.54	0.06	3e-05	HCD (High Energy Collision Dissociation)	MS2	9.39813	87.223	65.223	34521	20210331_Caden_phos_OT.raw	F2	2.97	1	0.0009662	0.003298
	FALSE	High	Sequest HT (A2)	Unambiguous	[R].LAEVcTVLLR.[L]	C5(Carbamidomethyl)	2	O35425	A0A087WR00; O35425	0	2	0.4824	0	1	1	587.337	1173.67	1173.67	0.76	0.00044	HCD (High Energy Collision Dissociation)	MS2	0	63.717	65.2966	34557	20210331_Caden_phos_OT.raw	F2	3.13	1	0.0009662	0.004799
	FALSE	High	Sequest HT (A2)	Unambiguous	[R].SPTDKELVAQAK.[A]		2	O35425	A0A087WR00; O35425	1	2	0.631	0	1	1	643.851	1286.69	1286.7	-0.18	-0.00011	HCD (High Energy Collision Dissociation)	MS2	0.698685	79.147	65.347	34582	20210331_Caden_phos_OT.raw	F2	3.93	1	0.0009662	8.346e-05
	FALSE	High	Sequest HT (A2)	Unambiguous	[R].LGDELEQIRPSVYR.[N]		2	O35425	A0A087WR00; O35425	0	3	0.5342	0	1	1	558.965	1674.88	1674.88	0.12	7e-05	HCD (High Energy Collision Dissociation)	MS2	3.21359	77.01	65.3488	34583	20210331_Caden_phos_OT.raw	F2	2.92	1	0.00349	0.04478
	FALSE	High	Sequest HT (A2)	Unambiguous	[R].AGLSWSAPER.[A]		2	O35425	A0A087WR00; O35425	0	2	0.4305	0	1	1	537.273	1073.54	1073.54	0.31	0.00017	HCD (High Energy Collision Dissociation)	MS2	9.18432	69.307	65.5058	34660	20210331_Caden_phos_OT.raw	F2	3.02	1	0.0009662	0.01063
	FALSE	High	Sequest HT (A2)	Unambiguous	[R].LAEVcTVLLR.[L]	C5(Carbamidomethyl)	2	O35425	A0A087WR00; O35425	0	2	0.4887	0	1	1	587.337	1173.67	1173.67	1.09	0.00064	HCD (High Energy Collision Dissociation)	MS2	0.680052	67.458	65.5645	34689	20210331_Caden_phos_OT.raw	F2	3.09	1	0.0009662	0.00356
	FALSE	High	Sequest HT (A2)	Unambiguous	[R].SPTDKELVAQAK.[A]		2	O35425	A0A087WR00; O35425	1	2	0.6196	0	1	1	643.851	1286.69	1286.7	-0.35	-0.00022	HCD (High Energy Collision Dissociation)	MS2	0.976506	81.491	65.6259	34719	20210331_Caden_phos_OT.raw	F2	3.68	1	0.0009662	0.0001397
	FALSE	High	Sequest HT (A2)	Unambiguous	[R].SsVFAAEIMDAFDR.[S]	S2(Phospho)	2	O35425	A0A087WR00; O35425	0	2	0.6667	0	1	1	819.848	1638.69	1638.69	1.36	0.00111	HCD (High Energy Collision Dissociation)	MS2	0	18.291	65.6457	34729	20210331_Caden_phos_OT.raw	F2	3.54	1	0.0009662	0.002625	S1(Phospho): 50; S2(Phospho): 50
	FALSE	High	Sequest HT (A2)	Unambiguous	[R].LGDELEQIRPSVYR.[N]		2	O35425	A0A087WR00; O35425	0	3	0.5431	0	1	1	558.965	1674.88	1674.88	0.47	0.00026	HCD (High Energy Collision Dissociation)	MS2	5.72224	89.706	65.6504	34731	20210331_Caden_phos_OT.raw	F2	3.13	1	0.0009662	0.001722
	FALSE	High	Sequest HT (A2)	Unambiguous	[K].cVVSTDPGFR.[S]	C1(Carbamidomethyl)	1	O35425	O35425	0	2	0.2677	0	1	1	569.271	1137.54	1137.54	-0.08	-4e-05	HCD (High Energy Collision Dissociation)	MS2	7.83791	41.329	65.7666	34788	20210331_Caden_phos_OT.raw	F2	1.98	1	0.00417	0.05378
	FALSE	High	Sequest HT (A2)	Unambiguous	[R].AGLSWSAPER.[A]		2	O35425	A0A087WR00; O35425	0	2	0.4122	0	1	1	537.272	1073.54	1073.54	-0.13	-7e-05	HCD (High Energy Collision Dissociation)	MS2	8.54923	48.444	65.7942	34802	20210331_Caden_phos_OT.raw	F2	2.62	1	0.0009662	0.02219
	FALSE	High	Sequest HT (A2)	Unambiguous	[R].LAEVcTVLLR.[L]	C5(Carbamidomethyl)	2	O35425	A0A087WR00; O35425	0	2	0.4889	0	1	1	587.337	1173.67	1173.67	0.07	4e-05	HCD (High Energy Collision Dissociation)	MS2	3.01774	53.365	65.8466	34828	20210331_Caden_phos_OT.raw	F2	3.15	1	0.0009662	0.004375
	FALSE	High	Sequest HT (A2)	Unambiguous	[R].SPTDKELVAQAK.[A]		2	O35425	A0A087WR00; O35425	1	2	0.6168	0	1	1	643.851	1286.7	1286.7	0.15	0.0001	HCD (High Energy Collision Dissociation)	MS2	0	47.75	65.9243	34866	20210331_Caden_phos_OT.raw	F2	3.81	1	0.0009662	0.0001053
	FALSE	High	Sequest HT (A2)	Unambiguous	[R].SsVFAAEIMDAFDR.[S]	S2(Phospho)	2	O35425	A0A087WR00; O35425	0	2	0.6623	0	1	1	819.847	1638.69	1638.69	0.19	0.00015	HCD (High Energy Collision Dissociation)	MS2	21.1223	100	65.927	34868	20210331_Caden_phos_OT.raw	F2	3.02	1	0.0009662	0.00385	S1(Phospho): 50; S2(Phospho): 50
	FALSE	High	Sequest HT (A2)	Unambiguous	[R].LGDELEQIRPSVYR.[N]		2	O35425	A0A087WR00; O35425	0	3	0.4489	0	1	1	558.965	1674.88	1674.88	0.16	9e-05	HCD (High Energy Collision Dissociation)	MS2	4.26731	100	65.962	34885	20210331_Caden_phos_OT.raw	F2	3.23	1	0.0009662	0.0006518
	FALSE	High	Sequest HT (A2)	Unambiguous	[R].sSVFAAEIMDAFDRSPTD.[K]	S1(Phospho)	2	O35425	A0A087WR00; O35425	1	2	0.5805	0	1	1	1019.93	2038.85	2038.85	-0.56	-0.00057	HCD (High Energy Collision Dissociation)	MS2	0	100	65.9815	34894	20210331_Caden_phos_OT.raw	F2	2.05	1	0.0009662	0.0009529	S1(Phospho): 50; S2(Phospho): 50
	FALSE	High	Sequest HT (A2)	Unambiguous	[K].cVVSTDPGFR.[S]	C1(Carbamidomethyl)	1	O35425	O35425	0	2	0.5042	0	1	1	569.271	1137.54	1137.54	-0.16	-9e-05	HCD (High Energy Collision Dissociation)	MS2	8.07338	32.35	66.0416	34924	20210331_Caden_phos_OT.raw	F2	2.4	1	0.0009662	0.01637
	FALSE	High	Sequest HT (A2)	Unambiguous	[R].AGLSWSAPER.[A]		2	O35425	A0A087WR00; O35425	0	2	0.4051	0	1	1	537.273	1073.54	1073.54	0.35	0.00019	HCD (High Energy Collision Dissociation)	MS2	5.70943	59.993	66.1027	34954	20210331_Caden_phos_OT.raw	F2	2.74	1	0.0009662	0.02525
	FALSE	High	Sequest HT (A2)	Unambiguous	[R].LAEVcTVLLR.[L]	C5(Carbamidomethyl)	2	O35425	A0A087WR00; O35425	0	2	0.456	0	1	1	587.337	1173.67	1173.67	0.4	0.00024	HCD (High Energy Collision Dissociation)	MS2	1.11308	51.547	66.1385	34972	20210331_Caden_phos_OT.raw	F2	3.07	1	0.0009662	0.005654
	FALSE	High	Sequest HT (A2)	Unambiguous	[K].VVSLYSVAAGLAVDcVR.[Q]	C15(Carbamidomethyl)	2	O35425	O35425; A0A0J9YUF0	0	2	0.6734	0	1	1	889.977	1778.95	1778.95	0.25	0.00022	HCD (High Energy Collision Dissociation)	MS2	13.0441	100	66.1746	34990	20210331_Caden_phos_OT.raw	F2	2.48	1	0.0009662	0.0124
	FALSE	High	Sequest HT (A2)	Unambiguous	[R].SPTDKELVAQAK.[A]		2	O35425	A0A087WR00; O35425	1	2	0.6172	0	1	1	643.852	1286.7	1286.7	0.75	0.00048	HCD (High Energy Collision Dissociation)	MS2	0.552091	57.548	66.2285	35016	20210331_Caden_phos_OT.raw	F2	4.18	1	0.0009662	0.0002204
	FALSE	High	Sequest HT (A2)	Unambiguous	[R].sSVFAAEIMDAFDR.[S]	S1(Phospho)	2	O35425	A0A087WR00; O35425	0	2	0.4899	0	1	1	819.849	1638.69	1638.69	2.37	0.00194	HCD (High Energy Collision Dissociation)	MS2	10.5729	100	66.2358	35020	20210331_Caden_phos_OT.raw	F2	1.49	1	0.004556	0.07075	S1(Phospho): 50; S2(Phospho): 50
	FALSE	High	Sequest HT (A2)	Unambiguous	[R].LGDELEQIRPSVYR.[N]		2	O35425	A0A087WR00; O35425	0	3	0.5086	0	1	1	558.965	1674.88	1674.88	0.08	4e-05	HCD (High Energy Collision Dissociation)	MS2	3.97597	64.546	66.2624	35033	20210331_Caden_phos_OT.raw	F2	2.91	1	0.0009662	0.004396
	FALSE	High	Sequest HT (A2)	Unambiguous	[R].SPTDKELVAQAK.[A]		2	O35425	A0A087WR00; O35425	1	3	0.4162	0	1	1	429.57	1286.69	1286.7	-0.3	-0.00013	HCD (High Energy Collision Dissociation)	MS2	45.8711	43.567	66.3346	35069	20210331_Caden_phos_OT.raw	F2	1.73	1	0.005201	0.08713
	FALSE	High	Sequest HT (A2)	Unambiguous	[R].LAEVcTVLLR.[L]	C5(Carbamidomethyl)	2	O35425	A0A087WR00; O35425	0	2	0.4952	0	1	1	587.337	1173.67	1173.67	0.22	0.00013	HCD (High Energy Collision Dissociation)	MS2	0.911177	48.719	66.4354	35119	20210331_Caden_phos_OT.raw	F2	3.11	1	0.0009662	0.005734
	FALSE	High	Sequest HT (A2)	Unambiguous	[K].VVSLYSVAAGLAVDcVR.[Q]	C15(Carbamidomethyl)	2	O35425	O35425; A0A0J9YUF0	0	2	0.6306	0	1	1	889.977	1778.95	1778.95	0.13	0.00012	HCD (High Energy Collision Dissociation)	MS2	6.09312	100	66.4718	35137	20210331_Caden_phos_OT.raw	F2	2.22	1	0.0009662	0.001284
	FALSE	High	Sequest HT (A2)	Unambiguous	[R].SPTDKELVAQAK.[A]		2	O35425	A0A087WR00; O35425	1	2	0.6164	0	1	1	643.851	1286.7	1286.7	0.49	0.00031	HCD (High Energy Collision Dissociation)	MS2	0	66.941	66.5229	35162	20210331_Caden_phos_OT.raw	F2	3.65	1	0.0009662	0.000226
	FALSE	High	Sequest HT (A2)	Unambiguous	[R].SPTDKELVAQ.[A]		2	O35425	A0A087WR00; O35425	1	2	0.3482	0	1	1	544.285	1087.56	1087.56	0.45	0.00024	HCD (High Energy Collision Dissociation)	MS2	7.42823	100	66.535	35168	20210331_Caden_phos_OT.raw	F2	2.24	1	0.00417	0.06012
	FALSE	High	Sequest HT (A2)	Unambiguous	[R].LGDELEQIRPSVYR.[N]		2	O35425	A0A087WR00; O35425	0	3	0.4756	0	1	1	558.965	1674.88	1674.88	-0.23	-0.00013	HCD (High Energy Collision Dissociation)	MS2	8.31478	70.667	66.5616	35181	20210331_Caden_phos_OT.raw	F2	3.07	1	0.0009662	0.01544
	FALSE	High	Sequest HT (A2)	Unambiguous	[K].cVVSTDPGFR.[S]	C1(Carbamidomethyl)	1	O35425	O35425	0	2	0.5085	0	1	1	569.271	1137.54	1137.54	-0.01	-1e-05	HCD (High Energy Collision Dissociation)	MS2	7.44951	34.282	66.6415	35220	20210331_Caden_phos_OT.raw	F2	2.34	1	0.002757	0.04112
	FALSE	High	Sequest HT (A2)	Unambiguous	[R].AGLSWSAPER.[A]		2	O35425	A0A087WR00; O35425	0	2	0.3712	0	1	1	537.272	1073.54	1073.54	0.17	9e-05	HCD (High Energy Collision Dissociation)	MS2	5.08716	70.118	66.6847	35242	20210331_Caden_phos_OT.raw	F2	2.99	1	0.0009662	0.01051
	FALSE	High	Sequest HT (A2)	Unambiguous	[R].LAEVcTVLLR.[L]	C5(Carbamidomethyl)	2	O35425	A0A087WR00; O35425	0	2	0.4855	0	1	1	587.337	1173.67	1173.67	0.45	0.00027	HCD (High Energy Collision Dissociation)	MS2	0	54.4	66.7553	35278	20210331_Caden_phos_OT.raw	F2	3.11	1	0.0009662	0.005346
	FALSE	High	Sequest HT (A2)	Unambiguous	[R].SPTDKELVAQAK.[A]		2	O35425	A0A087WR00; O35425	1	2	0.6635	0	1	1	643.851	1286.69	1286.7	-0.15	-0.0001	HCD (High Energy Collision Dissociation)	MS2	0	54.638	66.833	35316	20210331_Caden_phos_OT.raw	F2	4.22	1	0.0009662	8.826e-05
	FALSE	High	Sequest HT (A2)	Unambiguous	[R].SsVFAAEIMDAFDR.[S]	S2(Phospho)	2	O35425	A0A087WR00; O35425	0	2	1	0	1	1	819.848	1638.69	1638.69	0.56	0.00046	HCD (High Energy Collision Dissociation)	MS2	17.4628	100	66.8624	35331	20210331_Caden_phos_OT.raw	F2	1.58	1	0.004556	0.06959	S1(Phospho): 50; S2(Phospho): 50
	FALSE	High	Sequest HT (A2)	Unambiguous	[R].LGDELEQIRPSVYR.[N]		2	O35425	A0A087WR00; O35425	0	3	0.5556	0	1	1	558.965	1674.88	1674.88	0.35	0.00019	HCD (High Energy Collision Dissociation)	MS2	4.22652	65.638	66.8721	35336	20210331_Caden_phos_OT.raw	F2	3.33	1	0.0009662	0.003892
	FALSE	High	Sequest HT (A2)	Unambiguous	[K].cVVSTDPGFR.[S]	C1(Carbamidomethyl)	1	O35425	O35425	0	2	0.515	0	1	1	569.271	1137.53	1137.54	-0.73	-0.00042	HCD (High Energy Collision Dissociation)	MS2	6.61986	24.541	66.9521	35375	20210331_Caden_phos_OT.raw	F2	2.33	1	0.0009662	0.03129
	FALSE	High	Sequest HT (A2)	Unambiguous	[R].LGDELEQIRPSVYR.[N]		2	O35425	A0A087WR00; O35425	0	2	0.3468	0	1	1	837.944	1674.88	1674.88	-0.08	-6e-05	HCD (High Energy Collision Dissociation)	MS2	0	100	66.9547	35377	20210331_Caden_phos_OT.raw	F2	1.73	1	0.0009662	0.03238
	FALSE	High	Sequest HT (A2)	Unambiguous	[R].AGLSWSAPER.[A]		2	O35425	A0A087WR00; O35425	0	2	0.3498	0	1	1	537.272	1073.54	1073.54	-0.14	-8e-05	HCD (High Energy Collision Dissociation)	MS2	13.8726	39.142	66.9767	35388	20210331_Caden_phos_OT.raw	F2	2.63	1	0.0009662	0.01359
	FALSE	High	Sequest HT (A2)	Unambiguous	[R].LAEVcTVLLR.[L]	C5(Carbamidomethyl)	2	O35425	A0A087WR00; O35425	0	2	0.5016	0	1	1	587.337	1173.67	1173.67	0.06	4e-05	HCD (High Energy Collision Dissociation)	MS2	15.2584	50.914	67.0504	35424	20210331_Caden_phos_OT.raw	F2	3.13	1	0.0009662	0.01439
	FALSE	High	Sequest HT (A2)	Unambiguous	[R].SPTDKELVAQAK.[A]		2	O35425	A0A087WR00; O35425	1	2	0.6492	0	1	1	643.851	1286.7	1286.7	-0.04	-2e-05	HCD (High Energy Collision Dissociation)	MS2	1.45283	42.205	67.1067	35452	20210331_Caden_phos_OT.raw	F2	3.62	1	0.0009662	0.0001348
	FALSE	High	Sequest HT (A2)	Unambiguous	[R].SPTDKELVAQAK.[A]		2	O35425	A0A087WR00; O35425	1	3	0.31	0	1	1	429.57	1286.69	1286.7	-0.66	-0.00028	HCD (High Energy Collision Dissociation)	MS2	50.9361	55.883	67.1104	35454	20210331_Caden_phos_OT.raw	F2	2	1	0.002757	0.04343
	FALSE	High	Sequest HT (A2)	Unambiguous	[R].LGDELEQIRPSVYR.[N]		2	O35425	A0A087WR00; O35425	0	3	0.5088	0	1	1	558.965	1674.88	1674.88	0.26	0.00015	HCD (High Energy Collision Dissociation)	MS2	3.4036	52.274	67.1786	35488	20210331_Caden_phos_OT.raw	F2	2.83	1	0.0009662	0.002467
	FALSE	High	Sequest HT (A2)	Unambiguous	[R].AGLSWSAPER.[A]		2	O35425	A0A087WR00; O35425	0	2	0.3939	0	1	1	537.273	1073.54	1073.54	0.56	0.0003	HCD (High Energy Collision Dissociation)	MS2	6.14751	57.635	67.2767	35537	20210331_Caden_phos_OT.raw	F2	2.97	1	0.0009662	0.02026
	FALSE	High	Sequest HT (A2)	Unambiguous	[R].LAEVcTVLLR.[L]	C5(Carbamidomethyl)	2	O35425	A0A087WR00; O35425	0	2	0.4873	0	1	1	587.337	1173.67	1173.67	0.5	0.00029	HCD (High Energy Collision Dissociation)	MS2	1.92848	73.821	67.3376	35567	20210331_Caden_phos_OT.raw	F2	3.14	1	0.0009662	0.007403
	FALSE	High	Sequest HT (A2)	Unambiguous	[R].SPTDKELVAQAK.[A]		2	O35425	A0A087WR00; O35425	1	2	0.6495	0	1	1	643.851	1286.7	1286.7	0.18	0.00011	HCD (High Energy Collision Dissociation)	MS2	1.43881	50.18	67.4089	35602	20210331_Caden_phos_OT.raw	F2	4.08	1	0.0009662	0.0001451
	FALSE	High	Sequest HT (A2)	Unambiguous	[K].VVSLYSVAAGLAVDcVR.[Q]	C15(Carbamidomethyl)	2	O35425	O35425; A0A0J9YUF0	0	2	0.4699	0	1	1	889.976	1778.94	1778.95	-1.23	-0.00109	HCD (High Energy Collision Dissociation)	MS2	26.3327	100	67.4549	35625	20210331_Caden_phos_OT.raw	F2	1.66	1	0.004556	0.0737
	FALSE	High	Sequest HT (A2)	Unambiguous	[R].LGDELEQIRPSVYR.[N]		2	O35425	A0A087WR00; O35425	0	3	0.541	0	1	1	558.965	1674.88	1674.88	0.28	0.00016	HCD (High Energy Collision Dissociation)	MS2	6.14786	64.264	67.4731	35634	20210331_Caden_phos_OT.raw	F2	3.05	1	0.0009662	0.002067
	FALSE	High	Sequest HT (A2)	Unambiguous	[K].cVVSTDPGFR.[S]	C1(Carbamidomethyl)	1	O35425	O35425	0	2	0.4488	0	1	1	569.271	1137.54	1137.54	-0.37	-0.00021	HCD (High Energy Collision Dissociation)	MS2	3.25832	30.353	67.5358	35665	20210331_Caden_phos_OT.raw	F2	2.05	1	0.00188	0.03833
	FALSE	High	Sequest HT (A2)	Unambiguous	[R].AGLSWSAPER.[A]		2	O35425	A0A087WR00; O35425	0	2	0.4015	0	1	1	537.272	1073.54	1073.54	0.13	7e-05	HCD (High Energy Collision Dissociation)	MS2	6.79112	42.357	67.5569	35676	20210331_Caden_phos_OT.raw	F2	2.69	1	0.0009662	0.02976
	FALSE	High	Sequest HT (A2)	Unambiguous	[R].LAEVcTVLLR.[L]	C5(Carbamidomethyl)	2	O35425	A0A087WR00; O35425	0	2	0.431	0	1	1	587.337	1173.67	1173.67	0.63	0.00037	HCD (High Energy Collision Dissociation)	MS2	2.00598	34.583	67.6107	35703	20210331_Caden_phos_OT.raw	F2	2.97	1	0.0009662	0.008947
	FALSE	High	Sequest HT (A2)	Unambiguous	[R].SPTDKELVAQAK.[A]		2	O35425	A0A087WR00; O35425	1	2	0.6119	0	1	1	643.851	1286.7	1286.7	0.48	0.00031	HCD (High Energy Collision Dissociation)	MS2	1.30236	40.494	67.6965	35745	20210331_Caden_phos_OT.raw	F2	4.02	1	0.0009662	0.0002304
	FALSE	High	Sequest HT (A2)	Unambiguous	[R].SPTDKELVAQ.[A]		2	O35425	A0A087WR00; O35425	1	2	0.2324	0	1	1	544.285	1087.56	1087.56	-0.13	-7e-05	HCD (High Energy Collision Dissociation)	MS2	11.0519	100	67.7225	35758	20210331_Caden_phos_OT.raw	F2	2.41	1	0.00188	0.0383
	FALSE	High	Sequest HT (A2)	Unambiguous	[R].LGDELEQIRPSVYR.[N]		2	O35425	A0A087WR00; O35425	0	3	0.5267	0	1	1	558.965	1674.88	1674.88	0.31	0.00017	HCD (High Energy Collision Dissociation)	MS2	3.4117	49.804	67.7575	35775	20210331_Caden_phos_OT.raw	F2	3	1	0.0009662	0.002514
	FALSE	High	Sequest HT (A2)	Unambiguous	[K].cVVSTDPGFR.[S]	C1(Carbamidomethyl)	1	O35425	O35425	0	2	0.4577	0	1	1	569.271	1137.54	1137.54	-0.24	-0.00013	HCD (High Energy Collision Dissociation)	MS2	5.02419	35.942	67.813	35802	20210331_Caden_phos_OT.raw	F2	2.01	1	0.0009662	0.006848
	FALSE	High	Sequest HT (A2)	Unambiguous	[R].SPTDKELVAQAK.[A]		2	O35425	A0A087WR00; O35425	1	3	0.4061	0	1	1	429.57	1286.69	1286.7	-0.47	-0.0002	HCD (High Energy Collision Dissociation)	MS2	47.2498	41.435	67.814	35803	20210331_Caden_phos_OT.raw	F2	1.65	1	0.004556	0.06461
	FALSE	High	Sequest HT (A2)	Unambiguous	[R].AGLSWSAPER.[A]		2	O35425	A0A087WR00; O35425	0	2	0.3348	0	1	1	537.272	1073.54	1073.54	-0.19	-0.0001	HCD (High Energy Collision Dissociation)	MS2	6.02068	37.494	67.834	35814	20210331_Caden_phos_OT.raw	F2	2.21	1	0.002757	0.04252
	FALSE	High	Sequest HT (A2)	Unambiguous	[R].LAEVcTVLLR.[L]	C5(Carbamidomethyl)	2	O35425	A0A087WR00; O35425	0	2	0.4904	0	1	1	587.337	1173.67	1173.67	0.23	0.00014	HCD (High Energy Collision Dissociation)	MS2	0	67.381	67.884	35839	20210331_Caden_phos_OT.raw	F2	3.12	1	0.0009662	0.01139
	FALSE	High	Sequest HT (A2)	Unambiguous	[R].SPTDKELVAQAK.[A]		2	O35425	A0A087WR00; O35425	1	2	0.6481	0	1	1	643.851	1286.7	1286.7	0.13	8e-05	HCD (High Energy Collision Dissociation)	MS2	0.490857	43.475	67.9696	35882	20210331_Caden_phos_OT.raw	F2	3.95	1	0.0009662	0.0001138
	FALSE	High	Sequest HT (A2)	Unambiguous	[R].LGDELEQIRPSVYR.[N]		2	O35425	A0A087WR00; O35425	0	3	0.543	0	1	1	558.965	1674.88	1674.88	0.22	0.00012	HCD (High Energy Collision Dissociation)	MS2	5.26608	54.289	68.0375	35915	20210331_Caden_phos_OT.raw	F2	2.91	1	0.0009662	0.01369
	FALSE	High	Sequest HT (A2)	Unambiguous	[K].VVSLYSVAAGLAVDcVR.[Q]	C15(Carbamidomethyl)	2	O35425	O35425; A0A0J9YUF0	0	2	0.6726	0	1	1	889.977	1778.95	1778.95	-0.36	-0.00032	HCD (High Energy Collision Dissociation)	MS2	9.98253	100	68.0398	35916	20210331_Caden_phos_OT.raw	F2	2.26	1	0.0009662	0.03065
	FALSE	High	Sequest HT (A2)	Unambiguous	[K].cVVSTDPGFR.[S]	C1(Carbamidomethyl)	1	O35425	O35425	0	2	0.5184	0	1	1	569.271	1137.54	1137.54	0	0	HCD (High Energy Collision Dissociation)	MS2	2.97835	39.454	68.0845	35938	20210331_Caden_phos_OT.raw	F2	2.45	1	0.0009662	0.01938
	FALSE	High	Sequest HT (A2)	Unambiguous	[R].SPTDKELVAQAK.[A]		2	O35425	A0A087WR00; O35425	1	3	0.3371	0	1	1	429.57	1286.69	1286.7	-0.37	-0.00016	HCD (High Energy Collision Dissociation)	MS2	48.9427	51.826	68.0856	35939	20210331_Caden_phos_OT.raw	F2	1.75	1	0.00188	0.03979
	FALSE	High	Sequest HT (A2)	Unambiguous	[R].AGLSWSAPER.[A]		2	O35425	A0A087WR00; O35425	0	2	0.3846	0	1	1	537.272	1073.54	1073.54	0.17	9e-05	HCD (High Energy Collision Dissociation)	MS2	5.16029	52.5	68.107	35950	20210331_Caden_phos_OT.raw	F2	2.47	1	0.0009662	0.01666
	FALSE	High	Sequest HT (A2)	Unambiguous	[R].LGDELEQIRPSVYR.[N]		2	O35425	A0A087WR00; O35425	0	2	0.328	0	1	1	837.945	1674.88	1674.88	0.53	0.00044	HCD (High Energy Collision Dissociation)	MS2	0	100	68.1327	35963	20210331_Caden_phos_OT.raw	F2	1.86	1	0.00349	0.0463
	FALSE	High	Sequest HT (A2)	Unambiguous	[R].LAEVcTVLLR.[L]	C5(Carbamidomethyl)	2	O35425	A0A087WR00; O35425	0	2	0.4724	0	1	1	587.337	1173.67	1173.67	1.09	0.00064	HCD (High Energy Collision Dissociation)	MS2	46.9396	27.09	68.1671	35981	20210331_Caden_phos_OT.raw	F2	2.9	1	0.0009662	0.01337
	FALSE	High	Sequest HT (A2)	Unambiguous	[R].SPTDKELVAQAK.[A]		2	O35425	A0A087WR00; O35425	1	2	0.6626	0	1	1	643.851	1286.7	1286.7	0.15	9e-05	HCD (High Energy Collision Dissociation)	MS2	2.18088	56.271	68.2412	36017	20210331_Caden_phos_OT.raw	F2	4.06	1	0.0009662	0.0001856
	FALSE	High	Sequest HT (A2)	Unambiguous	[R].SPTDKELVAQ.[A]		2	O35425	A0A087WR00; O35425	1	2	0.2873	0	1	1	544.285	1087.56	1087.56	-0.42	-0.00023	HCD (High Energy Collision Dissociation)	MS2	7.99106	100	68.2633	36028	20210331_Caden_phos_OT.raw	F2	2.75	1	0.0009662	0.02078
	FALSE	High	Sequest HT (A2)	Unambiguous	[R].LGDELEQIRPSVYR.[N]		2	O35425	A0A087WR00; O35425	0	3	0.5421	0	1	1	558.965	1674.88	1674.88	0.02	1e-05	HCD (High Energy Collision Dissociation)	MS2	8.25063	86.666	68.3213	36056	20210331_Caden_phos_OT.raw	F2	3.21	1	0.0009662	0.007403
	FALSE	High	Sequest HT (A2)	Unambiguous	[K].VVSLYSVAAGLAVDcVR.[Q]	C15(Carbamidomethyl)	2	O35425	O35425; A0A0J9YUF0	0	2	0.5556	0	1	1	889.977	1778.95	1778.95	-0.27	-0.00024	HCD (High Energy Collision Dissociation)	MS2	36.8702	100	68.3303	36060	20210331_Caden_phos_OT.raw	F2	1.71	1	0.0009662	0.01585
	FALSE	High	Sequest HT (A2)	Unambiguous	[K].cVVSTDPGFR.[S]	C1(Carbamidomethyl)	1	O35425	O35425	0	2	0.3943	0	1	1	569.272	1137.54	1137.54	0.13	7e-05	HCD (High Energy Collision Dissociation)	MS2	1.73038	45.531	68.3817	36085	20210331_Caden_phos_OT.raw	F2	2.46	1	0.0009662	0.03023
	FALSE	High	Sequest HT (A2)	Unambiguous	[R].AGLSWSAPER.[A]		2	O35425	A0A087WR00; O35425	0	2	0.3985	0	1	1	537.272	1073.54	1073.54	-0.03	-2e-05	HCD (High Energy Collision Dissociation)	MS2	3.8241	43.222	68.3939	36092	20210331_Caden_phos_OT.raw	F2	2.61	1	0.0009662	0.01206
	FALSE	High	Sequest HT (A2)	Unambiguous	[R].LGDELEQIRPSVYR.[N]		2	O35425	A0A087WR00; O35425	0	2	0.3198	0	1	1	837.944	1674.88	1674.88	0.25	0.00021	HCD (High Energy Collision Dissociation)	MS2	3.09822	93.497	68.3962	36093	20210331_Caden_phos_OT.raw	F2	1.72	1	0.007267	0.09917
	FALSE	High	Sequest HT (A2)	Unambiguous	[R].SPTDKELVAQAK.[A]		2	O35425	A0A087WR00; O35425	1	3	0.3564	0	1	1	429.57	1286.69	1286.7	-0.71	-0.0003	HCD (High Energy Collision Dissociation)	MS2	39.7459	54.937	68.3985	36094	20210331_Caden_phos_OT.raw	F2	2.02	1	0.004556	0.08341
	FALSE	High	Sequest HT (A2)	Unambiguous	[R].LAEVcTVLLR.[L]	C5(Carbamidomethyl)	2	O35425	A0A087WR00; O35425	0	2	0.4719	0	1	1	587.337	1173.67	1173.67	0.48	0.00028	HCD (High Energy Collision Dissociation)	MS2	0.75532	45.86	68.4366	36114	20210331_Caden_phos_OT.raw	F2	3.03	1	0.0009662	0.008115
	FALSE	High	Sequest HT (A2)	Unambiguous	[R].SPTDKELVAQAK.[A]		2	O35425	A0A087WR00; O35425	1	2	0.6643	0	1	1	643.851	1286.7	1286.7	-0.02	-2e-05	HCD (High Energy Collision Dissociation)	MS2	3.95841	44.27	68.5091	36150	20210331_Caden_phos_OT.raw	F2	4.23	1	0.0009662	6.718e-05
	FALSE	High	Sequest HT (A2)	Unambiguous	[R].LGDELEQIRPSVYR.[N]		2	O35425	A0A087WR00; O35425	0	3	0.4386	0	1	1	558.965	1674.88	1674.88	0.26	0.00014	HCD (High Energy Collision Dissociation)	MS2	7.28008	64.593	68.577	36183	20210331_Caden_phos_OT.raw	F2	2.85	1	0.00417	0.05931
	FALSE	High	Sequest HT (A2)	Unambiguous	[K].cVVSTDPGFR.[S]	C1(Carbamidomethyl)	1	O35425	O35425	0	2	0.4429	0	1	1	569.271	1137.54	1137.54	-0.07	-4e-05	HCD (High Energy Collision Dissociation)	MS2	1.52402	33.985	68.6515	36219	20210331_Caden_phos_OT.raw	F2	2.1	1	0.002757	0.0433
	FALSE	High	Sequest HT (A2)	Unambiguous	[R].AGLSWSAPER.[A]		2	O35425	A0A087WR00; O35425	0	2	0.3806	0	1	1	537.273	1073.54	1073.54	0.32	0.00017	HCD (High Energy Collision Dissociation)	MS2	6.26875	51.482	68.6668	36227	20210331_Caden_phos_OT.raw	F2	2.47	1	0.0009662	0.01641
	FALSE	High	Sequest HT (A2)	Unambiguous	[R].LAEVcTVLLR.[L]	C5(Carbamidomethyl)	2	O35425	A0A087WR00; O35425	0	2	0.4862	0	1	1	587.337	1173.67	1173.67	0.91	0.00054	HCD (High Energy Collision Dissociation)	MS2	1.08033	52.88	68.699	36244	20210331_Caden_phos_OT.raw	F2	2.9	1	0.0009662	0.006333
	FALSE	High	Sequest HT (A2)	Unambiguous	[R].SPTDKELVAQAK.[A]		2	O35425	A0A087WR00; O35425	1	2	0.6163	0	1	1	643.851	1286.7	1286.7	-0.01	0	HCD (High Energy Collision Dissociation)	MS2	5.61024	43.461	68.7752	36282	20210331_Caden_phos_OT.raw	F2	4.17	1	0.0009662	9.869e-05
	FALSE	High	Sequest HT (A2)	Unambiguous	[R].LGDELEQIRPSVYR.[N]		2	O35425	A0A087WR00; O35425	0	3	0.4596	0	1	1	558.965	1674.88	1674.88	-0.27	-0.00015	HCD (High Energy Collision Dissociation)	MS2	19.7895	53.966	68.8469	36317	20210331_Caden_phos_OT.raw	F2	2.72	1	0.0009662	0.004388
	FALSE	High	Sequest HT (A2)	Unambiguous	[K].cVVSTDPGFR.[S]	C1(Carbamidomethyl)	1	O35425	O35425	0	2	0.2283	0	1	1	569.272	1137.54	1137.54	0.06	3e-05	HCD (High Energy Collision Dissociation)	MS2	2.03065	25.813	68.9158	36351	20210331_Caden_phos_OT.raw	F2	1.84	1	0.0009662	0.01955
	FALSE	High	Sequest HT (A2)	Unambiguous	[R].AGLSWSAPER.[A]		2	O35425	A0A087WR00; O35425	0	2	0.3226	0	1	1	537.272	1073.54	1073.54	0.23	0.00012	HCD (High Energy Collision Dissociation)	MS2	5.46209	39.234	68.9302	36358	20210331_Caden_phos_OT.raw	F2	2.17	1	0.004556	0.07951
	FALSE	High	Sequest HT (A2)	Unambiguous	[R].LGDELEQIRPSVYR.[N]		2	O35425	A0A087WR00; O35425	0	2	0.528	0	1	1	837.944	1674.88	1674.88	-0.08	-6e-05	HCD (High Energy Collision Dissociation)	MS2	2.03769	57.846	68.9337	36360	20210331_Caden_phos_OT.raw	F2	2.14	1	0.00349	0.04399
	FALSE	High	Sequest HT (A2)	Unambiguous	[R].LAEVcTVLLR.[L]	C5(Carbamidomethyl)	2	O35425	A0A087WR00; O35425	0	2	0.4291	0	1	1	587.337	1173.67	1173.67	0.2	0.00012	HCD (High Energy Collision Dissociation)	MS2	0.964604	41.674	68.96	36374	20210331_Caden_phos_OT.raw	F2	2.89	1	0.0009662	0.01088
	FALSE	High	Sequest HT (A2)	Unambiguous	[R].SPTDKELVAQAK.[A]		2	O35425	A0A087WR00; O35425	1	2	0.6047	0	1	1	643.851	1286.7	1286.7	0.01	1e-05	HCD (High Energy Collision Dissociation)	MS2	3.10317	30.348	69.0375	36413	20210331_Caden_phos_OT.raw	F2	3.87	1	0.0009662	4.379e-05
	FALSE	High	Sequest HT (A2)	Unambiguous	[R].SPTDKELVAQ.[A]		2	O35425	A0A087WR00; O35425	1	2	0.239	0	1	1	544.285	1087.56	1087.56	-0.04	-2e-05	HCD (High Energy Collision Dissociation)	MS2	10.5663	81.677	69.0576	36423	20210331_Caden_phos_OT.raw	F2	1.59	1	0.004556	0.08363
	FALSE	High	Sequest HT (A2)	Unambiguous	[R].LGDELEQIRPSVYR.[N]		2	O35425	A0A087WR00; O35425	0	3	0.5176	0	1	1	558.965	1674.88	1674.88	-0.37	-0.0002	HCD (High Energy Collision Dissociation)	MS2	11.4989	74.321	69.108	36448	20210331_Caden_phos_OT.raw	F2	2.84	1	0.0009662	0.002412
	FALSE	High	Sequest HT (A2)	Unambiguous	[K].cVVSTDPGFR.[S]	C1(Carbamidomethyl)	1	O35425	O35425	0	2	0.41	0	1	1	569.271	1137.54	1137.54	-0.36	-0.0002	HCD (High Energy Collision Dissociation)	MS2	1.70085	36.99	69.1697	36479	20210331_Caden_phos_OT.raw	F2	2.61	1	0.004556	0.06675
	FALSE	High	Sequest HT (A2)	Unambiguous	[R].AGLSWSAPER.[A]		2	O35425	A0A087WR00; O35425	0	2	0.3819	0	1	1	537.272	1073.54	1073.54	0.13	7e-05	HCD (High Energy Collision Dissociation)	MS2	6.07263	61.013	69.1939	36491	20210331_Caden_phos_OT.raw	F2	2.54	1	0.00188	0.03648
	FALSE	High	Sequest HT (A2)	Unambiguous	[R].LGDELEQIRPSVYR.[N]		2	O35425	A0A087WR00; O35425	0	2	0.4681	0	1	1	837.944	1674.88	1674.88	0.08	7e-05	HCD (High Energy Collision Dissociation)	MS2	1.60495	100	69.198	36493	20210331_Caden_phos_OT.raw	F2	2.35	1	0.00349	0.04738
	FALSE	High	Sequest HT (A2)	Unambiguous	[R].LAEVcTVLLR.[L]	C5(Carbamidomethyl)	2	O35425	A0A087WR00; O35425	0	2	0.4417	0	1	1	587.337	1173.67	1173.67	0.53	0.00031	HCD (High Energy Collision Dissociation)	MS2	1.72834	44.228	69.2232	36506	20210331_Caden_phos_OT.raw	F2	2.83	1	0.0009662	0.009126
	FALSE	High	Sequest HT (A2)	Unambiguous	[R].SPTDKELVAQAK.[A]		2	O35425	A0A087WR00; O35425	1	2	0.5968	0	1	1	643.851	1286.7	1286.7	0.4	0.00026	HCD (High Energy Collision Dissociation)	MS2	3.94754	54.148	69.2917	36540	20210331_Caden_phos_OT.raw	F2	4.34	1	0.0009662	8.081e-05
	FALSE	High	Sequest HT (A2)	Unambiguous	[R].LGDELEQIRPSVYR.[N]		2	O35425	A0A087WR00; O35425	0	3	0.4704	0	1	1	558.965	1674.88	1674.88	0.08	5e-05	HCD (High Energy Collision Dissociation)	MS2	14.7663	69.013	69.3611	36574	20210331_Caden_phos_OT.raw	F2	2.7	1	0.002757	0.04325
	FALSE	High	Sequest HT (A2)	Unambiguous	[K].cVVSTDPGFR.[S]	C1(Carbamidomethyl)	1	O35425	O35425	0	2	0.4696	0	1	1	569.272	1137.54	1137.54	0.3	0.00017	HCD (High Energy Collision Dissociation)	MS2	1.67116	23.317	69.4271	36607	20210331_Caden_phos_OT.raw	F2	2.3	1	0.00349	0.04619
	FALSE	High	Sequest HT (A2)	Unambiguous	[R].AGLSWSAPER.[A]		2	O35425	A0A087WR00; O35425	0	2	0.3978	0	1	1	537.273	1073.54	1073.54	0.37	0.0002	HCD (High Energy Collision Dissociation)	MS2	16.9504	47.841	69.4529	36620	20210331_Caden_phos_OT.raw	F2	2.69	1	0.0009662	0.01891
	FALSE	High	Sequest HT (A2)	Unambiguous	[R].LGDELEQIRPSVYR.[N]		2	O35425	A0A087WR00; O35425	0	2	0.527	0	1	1	837.944	1674.88	1674.88	0.24	0.0002	HCD (High Energy Collision Dissociation)	MS2	3.26413	100	69.4552	36621	20210331_Caden_phos_OT.raw	F2	2.41	1	0.0009662	0.02906
	FALSE	High	Sequest HT (A2)	Unambiguous	[R].LAEVcTVLLR.[L]	C5(Carbamidomethyl)	2	O35425	A0A087WR00; O35425	0	2	0.4649	0	1	1	587.337	1173.67	1173.67	-0.19	-0.00011	HCD (High Energy Collision Dissociation)	MS2	1.37533	37.512	69.4844	36636	20210331_Caden_phos_OT.raw	F2	2.99	1	0.0009662	0.006305
	FALSE	High	Sequest HT (A2)	Unambiguous	[R].SPTDKELVAQAK.[A]		2	O35425	A0A087WR00; O35425	1	2	0.6504	0	1	1	643.851	1286.7	1286.7	0.22	0.00014	HCD (High Energy Collision Dissociation)	MS2	12.3226	36.008	69.5428	36664	20210331_Caden_phos_OT.raw	F2	3.49	1	0.0009662	0.0001188
	FALSE	High	Sequest HT (A2)	Unambiguous	[R].LGDELEQIRPSVYR.[N]		2	O35425	A0A087WR00; O35425	0	3	0.5533	0	1	1	558.965	1674.88	1674.88	-0.78	-0.00043	HCD (High Energy Collision Dissociation)	MS2	6.43846	77.882	69.6127	36699	20210331_Caden_phos_OT.raw	F2	2.91	1	0.0009662	0.002628
	FALSE	High	Sequest HT (A2)	Unambiguous	[K].cVVSTDPGFR.[S]	C1(Carbamidomethyl)	1	O35425	O35425	0	2	0.3069	0	1	1	569.272	1137.54	1137.54	0.2	0.00011	HCD (High Energy Collision Dissociation)	MS2	2.79215	43.333	69.6788	36731	20210331_Caden_phos_OT.raw	F2	2.02	1	0.00349	0.04587
	FALSE	High	Sequest HT (A2)	Unambiguous	[R].AGLSWSAPER.[A]		2	O35425	A0A087WR00; O35425	0	2	0.3963	0	1	1	537.273	1073.54	1073.54	0.38	0.0002	HCD (High Energy Collision Dissociation)	MS2	5.89945	67.556	69.7106	36746	20210331_Caden_phos_OT.raw	F2	2.7	1	0.0009662	0.01704
	FALSE	High	Sequest HT (A2)	Unambiguous	[R].LAEVcTVLLR.[L]	C5(Carbamidomethyl)	2	O35425	A0A087WR00; O35425	0	2	0.4602	0	1	1	587.337	1173.67	1173.67	0.24	0.00014	HCD (High Energy Collision Dissociation)	MS2	1.22298	45.296	69.739	36760	20210331_Caden_phos_OT.raw	F2	2.89	1	0.0009662	0.01428
	FALSE	High	Sequest HT (A2)	Unambiguous	[R].SPTDKELVAQAK.[A]		2	O35425	A0A087WR00; O35425	1	2	0.6292	0	1	1	643.851	1286.69	1286.7	-0.24	-0.00015	HCD (High Energy Collision Dissociation)	MS2	4.61714	36.502	69.7972	36788	20210331_Caden_phos_OT.raw	F2	3.29	1	0.0009662	0.0001888
	FALSE	High	Sequest HT (A2)	Unambiguous	[R].SPTDKELVAQAK.[A]		2	O35425	A0A087WR00; O35425	1	3	0.4715	0	1	1	429.569	1286.69	1286.7	-1.2	-0.00051	HCD (High Energy Collision Dissociation)	MS2	55.7804	49.753	69.8091	36794	20210331_Caden_phos_OT.raw	F2	2.46	1	0.004556	0.072
	FALSE	High	Sequest HT (A2)	Unambiguous	[K].cVVSTDPGFR.[S]	C1(Carbamidomethyl)	1	O35425	O35425	0	2	0.4141	0	1	1	569.271	1137.54	1137.54	-0.33	-0.00019	HCD (High Energy Collision Dissociation)	MS2	3.56716	41.687	69.9327	36849	20210331_Caden_phos_OT.raw	F2	1.98	1	0.00349	0.04954
	FALSE	High	Sequest HT (A2)	Unambiguous	[R].LGDELEQIRPSVYR.[N]		2	O35425	A0A087WR00; O35425	0	3	0.4826	0	1	1	558.965	1674.88	1674.88	-0.55	-0.00031	HCD (High Energy Collision Dissociation)	MS2	27.2966	57.799	69.9526	36859	20210331_Caden_phos_OT.raw	F2	2.88	1	0.0009662	0.002181
	FALSE	High	Sequest HT (A2)	Unambiguous	[R].AGLSWSAPER.[A]		2	O35425	A0A087WR00; O35425	0	2	0.366	0	1	1	537.272	1073.54	1073.54	0.05	3e-05	HCD (High Energy Collision Dissociation)	MS2	6.81776	42.12	69.9669	36866	20210331_Caden_phos_OT.raw	F2	2.35	1	0.00188	0.03685
	FALSE	High	Sequest HT (A2)	Unambiguous	[R].LAEVcTVLLR.[L]	C5(Carbamidomethyl)	2	O35425	A0A087WR00; O35425	0	2	0.4207	0	1	1	587.337	1173.67	1173.67	0.04	2e-05	HCD (High Energy Collision Dissociation)	MS2	3.47078	71.519	69.9944	36879	20210331_Caden_phos_OT.raw	F2	2.9	1	0.0009662	0.01883
	FALSE	High	Sequest HT (A2)	Unambiguous	[R].SPTDKELVAQAK.[A]		2	O35425	A0A087WR00; O35425	1	2	0.6284	0	1	1	643.852	1286.7	1286.7	0.81	0.00052	HCD (High Energy Collision Dissociation)	MS2	3.26707	55.808	70.0527	36906	20210331_Caden_phos_OT.raw	F2	4.01	1	0.0009662	0.0001575
	FALSE	High	Sequest HT (A2)	Unambiguous	[K].cVVSTDPGFR.[S]	C1(Carbamidomethyl)	1	O35425	O35425	0	2	0.4502	0	1	1	569.271	1137.54	1137.54	-0.1	-6e-05	HCD (High Energy Collision Dissociation)	MS2	4.76947	49.946	70.1843	36958	20210331_Caden_phos_OT.raw	F2	2.71	1	0.0009662	0.02607
	FALSE	High	Sequest HT (A2)	Unambiguous	[R].LGDELEQIRPSVYR.[N]		2	O35425	A0A087WR00; O35425	0	3	0.5	0	1	1	558.965	1674.88	1674.88	-0.1	-6e-05	HCD (High Energy Collision Dissociation)	MS2	11.012	75.377	70.2062	36966	20210331_Caden_phos_OT.raw	F2	2.8	1	0.0009662	0.004011
	FALSE	High	Sequest HT (A2)	Unambiguous	[R].AGLSWSAPER.[A]		2	O35425	A0A087WR00; O35425	0	2	0.3903	0	1	1	537.272	1073.54	1073.54	0.17	9e-05	HCD (High Energy Collision Dissociation)	MS2	12.8525	49.576	70.2182	36970	20210331_Caden_phos_OT.raw	F2	2.69	1	0.0009662	0.03389
	FALSE	High	Sequest HT (A2)	Unambiguous	[R].LAEVcTVLLR.[L]	C5(Carbamidomethyl)	2	O35425	A0A087WR00; O35425	0	2	0.4833	0	1	1	587.337	1173.67	1173.67	0.57	0.00033	HCD (High Energy Collision Dissociation)	MS2	11.4593	43.595	70.2469	36983	20210331_Caden_phos_OT.raw	F2	3	1	0.0009662	0.008559
	FALSE	High	Sequest HT (A2)	Unambiguous	[R].SPTDKELVAQAK.[A]		2	O35425	A0A087WR00; O35425	1	2	0.6058	0	1	1	643.851	1286.7	1286.7	0.16	0.0001	HCD (High Energy Collision Dissociation)	MS2	3.65594	51.645	70.3051	37008	20210331_Caden_phos_OT.raw	F2	4.11	1	0.0009662	0.0001378
	FALSE	High	Sequest HT (A2)	Unambiguous	[R].SPTDKELVAQ.[A]		2	O35425	A0A087WR00; O35425	1	2	0.3301	0	1	1	544.285	1087.56	1087.56	0.35	0.00019	HCD (High Energy Collision Dissociation)	MS2	3.45528	89.117	70.3303	37019	20210331_Caden_phos_OT.raw	F2	2.09	1	0.00188	0.03817
	FALSE	High	Sequest HT (A2)	Unambiguous	[K].cVVSTDPGFR.[S]	C1(Carbamidomethyl)	1	O35425	O35425	0	2	0.4385	0	1	1	569.271	1137.54	1137.54	-0.1	-5e-05	HCD (High Energy Collision Dissociation)	MS2	9.35828	32.137	70.4407	37059	20210331_Caden_phos_OT.raw	F2	2.6	1	0.0009662	0.01974
	FALSE	High	Sequest HT (A2)	Unambiguous	[R].LGDELEQIRPSVYR.[N]		2	O35425	A0A087WR00; O35425	0	3	0.5051	0	1	1	558.965	1674.88	1674.88	0.01	1e-05	HCD (High Energy Collision Dissociation)	MS2	8.72898	63.674	70.4579	37065	20210331_Caden_phos_OT.raw	F2	2.95	1	0.0009662	0.007355
	FALSE	High	Sequest HT (A2)	Unambiguous	[R].LAEVcTVLLR.[L]	C5(Carbamidomethyl)	2	O35425	A0A087WR00; O35425	0	2	0.4467	0	1	1	587.337	1173.67	1173.67	0.68	0.0004	HCD (High Energy Collision Dissociation)	MS2	1.4037	71.996	70.5007	37083	20210331_Caden_phos_OT.raw	F2	3	1	0.0009662	0.01458
	FALSE	High	Sequest HT (A2)	Unambiguous	[R].AGLSWSAPER.[A]		2	O35425	A0A087WR00; O35425	0	2	0.3959	0	1	1	537.273	1073.54	1073.54	0.63	0.00034	HCD (High Energy Collision Dissociation)	MS2	14.6173	53.742	70.5447	37099	20210331_Caden_phos_OT.raw	F2	2.93	1	0.0009662	0.01254
	FALSE	High	Sequest HT (A2)	Unambiguous	[R].SPTDKELVAQAK.[A]		2	O35425	A0A087WR00; O35425	1	2	0.6297	0	1	1	643.851	1286.69	1286.7	-0.22	-0.00014	HCD (High Energy Collision Dissociation)	MS2	4.58817	41.781	70.5588	37106	20210331_Caden_phos_OT.raw	F2	3.7	1	0.0009662	0.0001155
	FALSE	High	Sequest HT (A2)	Unambiguous	[R].SPTDKELVAQ.[A]		2	O35425	A0A087WR00; O35425	1	2	0.3211	0	1	1	544.285	1087.56	1087.56	-0.32	-0.00017	HCD (High Energy Collision Dissociation)	MS2	11.726	100	70.5816	37116	20210331_Caden_phos_OT.raw	F2	2.18	1	0.004556	0.07825
	FALSE	High	Sequest HT (A2)	Unambiguous	[K].cVVSTDPGFR.[S]	C1(Carbamidomethyl)	1	O35425	O35425	0	2	0.4633	0	1	1	569.271	1137.54	1137.54	-0.41	-0.00024	HCD (High Energy Collision Dissociation)	MS2	9.13377	35.797	70.6922	37152	20210331_Caden_phos_OT.raw	F2	2.18	1	0.0009662	0.01509
	FALSE	High	Sequest HT (A2)	Unambiguous	[R].LGDELEQIRPSVYR.[N]		2	O35425	A0A087WR00; O35425	0	3	0.5333	0	1	1	558.965	1674.88	1674.88	-0.42	-0.00023	HCD (High Energy Collision Dissociation)	MS2	4.59172	91.279	70.7123	37160	20210331_Caden_phos_OT.raw	F2	2.7	1	0.0009662	0.006484
	FALSE	High	Sequest HT (A2)	Unambiguous	[R].LAEVcTVLLR.[L]	C5(Carbamidomethyl)	2	O35425	A0A087WR00; O35425	0	2	0.4333	0	1	1	587.336	1173.67	1173.67	-0.67	-0.00039	HCD (High Energy Collision Dissociation)	MS2	12.81	52.532	70.7539	37175	20210331_Caden_phos_OT.raw	F2	3	1	0.0009662	0.009606
	FALSE	High	Sequest HT (A2)	Unambiguous	[R].SPTDKELVAQAK.[A]		2	O35425	A0A087WR00; O35425	1	2	0.645	0	1	1	643.851	1286.69	1286.7	-0.41	-0.00026	HCD (High Energy Collision Dissociation)	MS2	15.3681	37.102	70.8297	37200	20210331_Caden_phos_OT.raw	F2	3.38	1	0.0009662	0.0001418
	FALSE	High	Sequest HT (A2)	Unambiguous	[K].cVVSTDPGFR.[S]	C1(Carbamidomethyl)	1	O35425	O35425	0	2	0.4153	0	1	1	569.271	1137.54	1137.54	-0.52	-0.0003	HCD (High Energy Collision Dissociation)	MS2	11.7463	25.785	70.9465	37240	20210331_Caden_phos_OT.raw	F2	1.83	1	0.004556	0.06466
	FALSE	High	Sequest HT (A2)	Unambiguous	[R].LGDELEQIRPSVYR.[N]		2	O35425	A0A087WR00; O35425	0	3	0.5057	0	1	1	558.965	1674.88	1674.88	-0.42	-0.00023	HCD (High Energy Collision Dissociation)	MS2	11.5757	59.025	70.9664	37246	20210331_Caden_phos_OT.raw	F2	2.61	1	0.00417	0.05192
	FALSE	High	Sequest HT (A2)	Unambiguous	[R].LAEVcTVLLR.[L]	C5(Carbamidomethyl)	2	O35425	A0A087WR00; O35425	0	2	0.4555	0	1	1	587.337	1173.67	1173.67	0.16	0.0001	HCD (High Energy Collision Dissociation)	MS2	8.42831	50.749	71.0081	37262	20210331_Caden_phos_OT.raw	F2	2.92	1	0.0009662	0.01018
	FALSE	High	Sequest HT (A2)	Unambiguous	[R].SPTDKELVAQAK.[A]		2	O35425	A0A087WR00; O35425	1	2	0.6575	0	1	1	643.851	1286.69	1286.7	-0.78	-0.0005	HCD (High Energy Collision Dissociation)	MS2	23.9685	44.329	71.0831	37289	20210331_Caden_phos_OT.raw	F2	3.27	1	0.0009662	0.0001929
	FALSE	High	Sequest HT (A2)	Unambiguous	[R].LGDELEQIRPSVYR.[N]		2	O35425	A0A087WR00; O35425	0	3	0.5092	0	1	1	558.965	1674.88	1674.88	0.02	1e-05	HCD (High Energy Collision Dissociation)	MS2	9.7894	45.296	71.2196	37334	20210331_Caden_phos_OT.raw	F2	2.71	1	0.0009662	0.006618
	FALSE	High	Sequest HT (A2)	Unambiguous	[R].LAEVcTVLLR.[L]	C5(Carbamidomethyl)	2	O35425	A0A087WR00; O35425	0	2	0.4716	0	1	1	587.337	1173.67	1173.67	0.16	0.0001	HCD (High Energy Collision Dissociation)	MS2	2.95383	60.004	71.2604	37349	20210331_Caden_phos_OT.raw	F2	2.99	1	0.0009662	0.01208
	FALSE	High	Sequest HT (A2)	Unambiguous	[R].SPTDKELVAQAK.[A]		2	O35425	A0A087WR00; O35425	1	2	0.6447	0	1	1	643.851	1286.7	1286.7	-0.03	-2e-05	HCD (High Energy Collision Dissociation)	MS2	26.9373	45.531	71.3354	37374	20210331_Caden_phos_OT.raw	F2	3.18	1	0.0009662	0.0001297
	FALSE	High	Sequest HT (A2)	Unambiguous	[K].cVVSTDPGFR.[S]	C1(Carbamidomethyl)	1	O35425	O35425	0	2	0.5099	0	1	1	569.271	1137.54	1137.54	-0.2	-0.00011	HCD (High Energy Collision Dissociation)	MS2	18.4633	23.686	71.4523	37413	20210331_Caden_phos_OT.raw	F2	2.02	1	0.00188	0.0377
	FALSE	High	Sequest HT (A2)	Unambiguous	[R].LGDELEQIRPSVYR.[N]		2	O35425	A0A087WR00; O35425	0	3	0.5	0	1	1	558.965	1674.88	1674.88	-0.09	-5e-05	HCD (High Energy Collision Dissociation)	MS2	7.85715	55.37	71.4721	37420	20210331_Caden_phos_OT.raw	F2	2.76	1	0.0009662	0.02167
	FALSE	High	Sequest HT (A2)	Unambiguous	[R].LAEVcTVLLR.[L]	C5(Carbamidomethyl)	2	O35425	A0A087WR00; O35425	0	2	0.4296	0	1	1	587.337	1173.67	1173.67	0.16	9e-05	HCD (High Energy Collision Dissociation)	MS2	6.25755	63.213	71.5134	37434	20210331_Caden_phos_OT.raw	F2	2.77	1	0.0009662	0.01299
	FALSE	High	Sequest HT (A2)	Unambiguous	[R].SPTDKELVAQAK.[A]		2	O35425	A0A087WR00; O35425	1	2	0.6159	0	1	1	643.851	1286.69	1286.7	-0.5	-0.00032	HCD (High Energy Collision Dissociation)	MS2	28.4072	34.285	71.5906	37457	20210331_Caden_phos_OT.raw	F2	3.28	1	0.0009662	0.0005218
	FALSE	High	Sequest HT (A2)	Unambiguous	[R].LGDELEQIRPSVYR.[N]		2	O35425	A0A087WR00; O35425	0	3	0.5182	0	1	1	558.965	1674.88	1674.88	-0.21	-0.00012	HCD (High Energy Collision Dissociation)	MS2	7.12649	62.908	71.7266	37499	20210331_Caden_phos_OT.raw	F2	3.03	1	0.0009662	0.003539
	FALSE	High	Sequest HT (A2)	Unambiguous	[R].LAEVcTVLLR.[L]	C5(Carbamidomethyl)	2	O35425	A0A087WR00; O35425	0	2	0.4678	0	1	1	587.337	1173.67	1173.67	0.16	9e-05	HCD (High Energy Collision Dissociation)	MS2	6.74422	38.767	71.7678	37516	20210331_Caden_phos_OT.raw	F2	2.95	1	0.0009662	0.01748
	FALSE	High	Sequest HT (A2)	Unambiguous	[R].SPTDKELVAQAK.[A]		2	O35425	A0A087WR00; O35425	1	2	0.602	0	1	1	643.851	1286.69	1286.7	-0.32	-0.00021	HCD (High Energy Collision Dissociation)	MS2	33.117	27.502	71.843	37539	20210331_Caden_phos_OT.raw	F2	2.99	1	0.0009662	0.002778
	FALSE	High	Sequest HT (A2)	Unambiguous	[R].LGDELEQIRPSVYR.[N]		2	O35425	A0A087WR00; O35425	0	3	0.5433	0	1	1	558.965	1674.88	1674.88	-0.65	-0.00036	HCD (High Energy Collision Dissociation)	MS2	7.56353	65.736	71.9778	37581	20210331_Caden_phos_OT.raw	F2	3	1	0.0009662	0.001785
	FALSE	High	Sequest HT (A2)	Unambiguous	[R].LAEVcTVLLR.[L]	C5(Carbamidomethyl)	2	O35425	A0A087WR00; O35425	0	2	0.4407	0	1	1	587.337	1173.67	1173.67	0.36	0.00021	HCD (High Energy Collision Dissociation)	MS2	9.115	52.607	72.0195	37598	20210331_Caden_phos_OT.raw	F2	2.95	1	0.0009662	0.01222
	FALSE	High	Sequest HT (A2)	Unambiguous	[R].SPTDKELVAQAK.[A]		2	O35425	A0A087WR00; O35425	1	2	0.5888	0	1	1	643.851	1286.69	1286.7	-0.9	-0.00058	HCD (High Energy Collision Dissociation)	MS2	41.5981	27.405	72.1006	37623	20210331_Caden_phos_OT.raw	F2	3.04	1	0.0009662	0.0003067
	FALSE	High	Sequest HT (A2)	Unambiguous	[R].LGDELEQIRPSVYR.[N]		2	O35425	A0A087WR00; O35425	0	3	0.5109	0	1	1	558.965	1674.88	1674.88	-0.44	-0.00025	HCD (High Energy Collision Dissociation)	MS2	9.10815	46.372	72.2313	37663	20210331_Caden_phos_OT.raw	F2	2.76	1	0.0009662	0.008008
	FALSE	High	Sequest HT (A2)	Unambiguous	[R].LAEVcTVLLR.[L]	C5(Carbamidomethyl)	2	O35425	A0A087WR00; O35425	0	2	0.4301	0	1	1	587.336	1173.67	1173.67	-0.48	-0.00028	HCD (High Energy Collision Dissociation)	MS2	14.001	36.236	72.2711	37680	20210331_Caden_phos_OT.raw	F2	2.79	1	0.0009662	0.009462
	FALSE	High	Sequest HT (A2)	Unambiguous	[R].SPTDKELVAQAK.[A]		2	O35425	A0A087WR00; O35425	1	2	0.5078	0	1	1	643.851	1286.69	1286.7	-0.72	-0.00046	HCD (High Energy Collision Dissociation)	MS2	29.6043	32.309	72.3522	37707	20210331_Caden_phos_OT.raw	F2	2.58	1	0.0009662	0.0004798
	FALSE	High	Sequest HT (A2)	Unambiguous	[R].LGDELEQIRPSVYR.[N]		2	O35425	A0A087WR00; O35425	0	3	0.4898	0	1	1	558.965	1674.88	1674.88	-0.23	-0.00013	HCD (High Energy Collision Dissociation)	MS2	4.31384	52.891	72.4829	37749	20210331_Caden_phos_OT.raw	F2	2.45	1	0.00188	0.03878
	FALSE	High	Sequest HT (A2)	Unambiguous	[R].LAEVcTVLLR.[L]	C5(Carbamidomethyl)	2	O35425	A0A087WR00; O35425	0	2	0.4657	0	1	1	587.337	1173.67	1173.67	0.13	8e-05	HCD (High Energy Collision Dissociation)	MS2	11.6698	43.215	72.5222	37763	20210331_Caden_phos_OT.raw	F2	2.77	1	0.0009662	0.01088
	FALSE	High	Sequest HT (A2)	Unambiguous	[R].SPTDKELVAQAK.[A]		2	O35425	A0A087WR00; O35425	1	2	0.6545	0	1	1	643.851	1286.69	1286.7	-0.73	-0.00047	HCD (High Energy Collision Dissociation)	MS2	35.2137	39.824	72.6052	37796	20210331_Caden_phos_OT.raw	F2	3.3	1	0.0009662	0.0001006
	FALSE	High	Sequest HT (A2)	Unambiguous	[R].LGDELEQIRPSVYR.[N]		2	O35425	A0A087WR00; O35425	0	3	0.4826	0	1	1	558.965	1674.88	1674.88	-0.03	-2e-05	HCD (High Energy Collision Dissociation)	MS2	1.88602	42.606	72.7355	37840	20210331_Caden_phos_OT.raw	F2	2.59	1	0.005844	0.09214
	FALSE	High	Sequest HT (A2)	Unambiguous	[R].LAEVcTVLLR.[L]	C5(Carbamidomethyl)	2	O35425	A0A087WR00; O35425	0	2	0.4648	0	1	1	587.336	1173.67	1173.67	-0.3	-0.00018	HCD (High Energy Collision Dissociation)	MS2	5.74256	38.56	72.7765	37856	20210331_Caden_phos_OT.raw	F2	2.84	1	0.0009662	0.01037
	FALSE	High	Sequest HT (A2)	Unambiguous	[R].LGDELEQIRPSVYR.[N]		2	O35425	A0A087WR00; O35425	0	3	0.5542	0	1	1	558.965	1674.88	1674.88	-0.7	-0.00039	HCD (High Energy Collision Dissociation)	MS2	3.54684	45.103	72.9901	37927	20210331_Caden_phos_OT.raw	F2	3.23	1	0.0009662	0.0008367
	FALSE	High	Sequest HT (A2)	Unambiguous	[R].LGDELEQIRPSVYR.[N]		2	O35425	A0A087WR00; O35425	0	2	0.4087	0	1	1	837.945	1674.88	1674.88	0.73	0.00061	HCD (High Energy Collision Dissociation)	MS2	6.79822	100	73.0177	37938	20210331_Caden_phos_OT.raw	F2	2.08	1	0.004556	0.0814
	FALSE	High	Sequest HT (A2)	Unambiguous	[R].LAEVcTVLLR.[L]	C5(Carbamidomethyl)	2	O35425	A0A087WR00; O35425	0	2	0.4637	0	1	1	587.336	1173.67	1173.67	-0.42	-0.00025	HCD (High Energy Collision Dissociation)	MS2	5.8393	37.592	73.0274	37942	20210331_Caden_phos_OT.raw	F2	2.89	1	0.0009662	0.01889
	FALSE	High	Sequest HT (A2)	Unambiguous	[K].cVVSTDPGFR.[S]	C1(Carbamidomethyl)	1	O35425	O35425	0	2	0.4709	0	1	1	569.271	1137.53	1137.54	-0.7	-0.0004	HCD (High Energy Collision Dissociation)	MS2	16.3972	31.942	73.1741	37993	20210331_Caden_phos_OT.raw	F2	1.72	1	0.004556	0.07779
	FALSE	High	Sequest HT (A2)	Unambiguous	[R].SPTDKELVAQAK.[A]		2	O35425	A0A087WR00; O35425	1	2	0.6635	0	1	1	643.851	1286.69	1286.7	-0.77	-0.00049	HCD (High Energy Collision Dissociation)	MS2	28.2205	32.56	73.1933	38000	20210331_Caden_phos_OT.raw	F2	3.18	1	0.0009662	0.0003169
	FALSE	High	Sequest HT (A2)	Unambiguous	[R].LGDELEQIRPSVYR.[N]		2	O35425	A0A087WR00; O35425	0	3	0.5464	0	1	1	558.965	1674.88	1674.88	-0.17	-0.0001	HCD (High Energy Collision Dissociation)	MS2	14.0711	36.586	73.244	38015	20210331_Caden_phos_OT.raw	F2	3.02	1	0.0009662	0.01645
	FALSE	High	Sequest HT (A2)	Unambiguous	[R].LAEVcTVLLR.[L]	C5(Carbamidomethyl)	2	O35425	A0A087WR00; O35425	0	2	0.4271	0	1	1	587.337	1173.67	1173.67	0.29	0.00017	HCD (High Energy Collision Dissociation)	MS2	6.85658	40.682	73.2792	38028	20210331_Caden_phos_OT.raw	F2	2.88	1	0.0009662	0.008955
	FALSE	High	Sequest HT (A2)	Unambiguous	[R].SPTDKELVAQAK.[A]		2	O35425	A0A087WR00; O35425	1	2	0.6385	0	1	1	643.851	1286.69	1286.7	-0.6	-0.00038	HCD (High Energy Collision Dissociation)	MS2	25.7886	41.894	73.4471	38088	20210331_Caden_phos_OT.raw	F2	3.9	1	0.0009662	0.0001762
	FALSE	High	Sequest HT (A2)	Unambiguous	[R].LGDELEQIRPSVYR.[N]		2	O35425	A0A087WR00; O35425	0	3	0.5506	0	1	1	558.965	1674.88	1674.88	-0.08	-5e-05	HCD (High Energy Collision Dissociation)	MS2	9.23441	27.106	73.4974	38102	20210331_Caden_phos_OT.raw	F2	3.16	1	0.0009662	0.002022
	FALSE	High	Sequest HT (A2)	Unambiguous	[R].LGDELEQIRPSVYR.[N]		2	O35425	A0A087WR00; O35425	0	2	0.4032	0	1	1	837.944	1674.88	1674.88	0.03	3e-05	HCD (High Energy Collision Dissociation)	MS2	5.91872	78.455	73.5246	38111	20210331_Caden_phos_OT.raw	F2	1.86	1	0.0009662	0.03193
	FALSE	High	Sequest HT (A2)	Unambiguous	[R].LAEVcTVLLR.[L]	C5(Carbamidomethyl)	2	O35425	A0A087WR00; O35425	0	2	0.4968	0	1	1	587.337	1173.67	1173.67	-0.15	-9e-05	HCD (High Energy Collision Dissociation)	MS2	4.52349	33.115	73.5326	38114	20210331_Caden_phos_OT.raw	F2	3.14	1	0.0009662	0.004762
	FALSE	High	Sequest HT (A2)	Unambiguous	[R].SPTDKELVAQAK.[A]		2	O35425	A0A087WR00; O35425	1	2	0.6385	0	1	1	643.851	1286.69	1286.7	-0.72	-0.00046	HCD (High Energy Collision Dissociation)	MS2	11.2498	11.613	73.6997	38172	20210331_Caden_phos_OT.raw	F2	3.9	1	0.0009662	0.0001016
	FALSE	High	Sequest HT (A2)	Unambiguous	[R].LGDELEQIRPSVYR.[N]		2	O35425	A0A087WR00; O35425	0	3	0.5382	0	1	1	558.965	1674.88	1674.88	-0.54	-0.0003	HCD (High Energy Collision Dissociation)	MS2	13.3333	23.647	73.7498	38188	20210331_Caden_phos_OT.raw	F2	2.88	1	0.0009662	0.006843
	FALSE	High	Sequest HT (A2)	Unambiguous	[R].LGDELEQIRPSVYR.[N]		2	O35425	A0A087WR00; O35425	0	2	0.4573	0	1	1	837.944	1674.88	1674.88	-0.14	-0.00011	HCD (High Energy Collision Dissociation)	MS2	5.63465	62.913	73.7766	38196	20210331_Caden_phos_OT.raw	F2	1.99	1	0.0009662	0.03417
	FALSE	High	Sequest HT (A2)	Unambiguous	[R].LAEVcTVLLR.[L]	C5(Carbamidomethyl)	2	O35425	A0A087WR00; O35425	0	2	0.4698	0	1	1	587.337	1173.67	1173.67	0.14	8e-05	HCD (High Energy Collision Dissociation)	MS2	0	41.935	73.7844	38199	20210331_Caden_phos_OT.raw	F2	2.81	1	0.0009662	0.01568
	FALSE	High	Sequest HT (A2)	Unambiguous	[R].SPTDKELVAQAK.[A]		2	O35425	A0A087WR00; O35425	1	2	0.5886	0	1	1	643.85	1286.69	1286.7	-1.31	-0.00084	HCD (High Energy Collision Dissociation)	MS2	27.0959	11.332	73.9908	38299	20210331_Caden_phos_OT.raw	F2	3.33	1	0.0009662	0.0003487
	FALSE	High	Sequest HT (A2)	Unambiguous	[R].LGDELEQIRPSVYR.[N]		2	O35425	A0A087WR00; O35425	0	3	0.4907	0	1	1	558.965	1674.88	1674.88	-0.13	-7e-05	HCD (High Energy Collision Dissociation)	MS2	5.25732	88.819	74.0185	38314	20210331_Caden_phos_OT.raw	F2	3.22	1	0.0009662	0.004313
	FALSE	High	Sequest HT (A2)	Unambiguous	[R].LAEVcTVLLR.[L]	C5(Carbamidomethyl)	2	O35425	A0A087WR00; O35425	0	2	0.4594	0	1	1	587.337	1173.67	1173.67	0.43	0.00025	HCD (High Energy Collision Dissociation)	MS2	0	31.119	74.0626	38346	20210331_Caden_phos_OT.raw	F2	2.83	1	0.0009662	0.007729
	FALSE	High	Sequest HT (A2)	Unambiguous	[R].AGLSWSAPER.[A]		2	O35425	A0A087WR00; O35425	0	2	0.4231	0	1	1	537.273	1073.54	1073.54	0.47	0.00025	HCD (High Energy Collision Dissociation)	MS2	21.7624	30.343	74.157	38409	20210331_Caden_phos_OT.raw	F2	2.34	1	0.0009662	0.03016
	FALSE	High	Sequest HT (A2)	Unambiguous	[R].SPTDKELVAQAK.[A]		2	O35425	A0A087WR00; O35425	1	2	0.6045	0	1	1	643.852	1286.7	1286.7	0.65	0.00042	HCD (High Energy Collision Dissociation)	MS2	4.26447	54.125	74.2662	38469	20210331_Caden_phos_OT.raw	F2	4.02	1	0.0009662	9.986e-05
	FALSE	High	Sequest HT (A2)	Unambiguous	[R].LGDELEQIRPSVYR.[N]		2	O35425	A0A087WR00; O35425	0	3	0.48	0	1	1	558.965	1674.88	1674.88	-0.05	-3e-05	HCD (High Energy Collision Dissociation)	MS2	10.2272	43.886	74.2897	38481	20210331_Caden_phos_OT.raw	F2	2.75	1	0.0009662	0.0186
	FALSE	High	Sequest HT (A2)	Unambiguous	[R].LAEVcTVLLR.[L]	C5(Carbamidomethyl)	2	O35425	A0A087WR00; O35425	0	2	0.4525	0	1	1	587.337	1173.67	1173.67	0.91	0.00054	HCD (High Energy Collision Dissociation)	MS2	1.64064	60.55	74.3633	38522	20210331_Caden_phos_OT.raw	F2	3.05	1	0.0009662	0.007152
	FALSE	High	Sequest HT (A2)	Unambiguous	[R].AGLSWSAPER.[A]		2	O35425	A0A087WR00; O35425	0	2	0.4206	0	1	1	537.272	1073.54	1073.54	0.21	0.00011	HCD (High Energy Collision Dissociation)	MS2	14.702	45.213	74.443	38565	20210331_Caden_phos_OT.raw	F2	2.52	1	0.0009662	0.01208
	FALSE	High	Sequest HT (A2)	Unambiguous	[R].SPTDKELVAQAK.[A]		2	O35425	A0A087WR00; O35425	1	2	0.625	0	1	1	643.851	1286.7	1286.7	0.15	9e-05	HCD (High Energy Collision Dissociation)	MS2	0	70.288	74.5445	38615	20210331_Caden_phos_OT.raw	F2	4.24	1	0.0009662	5.676e-05
	FALSE	High	Sequest HT (A2)	Unambiguous	[K].cVVSTDPGFR.[S]	C1(Carbamidomethyl)	1	O35425	O35425	0	2	0.4565	0	1	1	569.272	1137.54	1137.54	0.02	1e-05	HCD (High Energy Collision Dissociation)	MS2	20.1242	41.093	74.5695	38627	20210331_Caden_phos_OT.raw	F2	2.3	1	0.00417	0.05159
	FALSE	High	Sequest HT (A2)	Unambiguous	[R].LGDELEQIRPSVYR.[N]		2	O35425	A0A087WR00; O35425	0	3	0.5799	0	1	1	558.966	1674.88	1674.88	1.01	0.00056	HCD (High Energy Collision Dissociation)	MS2	6.70371	74.16	74.5711	38628	20210331_Caden_phos_OT.raw	F2	3.19	1	0.0009662	0.000987
	FALSE	High	Sequest HT (A2)	Unambiguous	[R].LAEVcTVLLR.[L]	C5(Carbamidomethyl)	2	O35425	A0A087WR00; O35425	0	2	0.4474	0	1	1	587.337	1173.67	1173.67	0.15	9e-05	HCD (High Energy Collision Dissociation)	MS2	0	64.03	74.6256	38658	20210331_Caden_phos_OT.raw	F2	3.04	1	0.0009662	0.004124
	FALSE	High	Sequest HT (A2)	Unambiguous	[R].AGLSWSAPER.[A]		2	O35425	A0A087WR00; O35425	0	2	0.4126	0	1	1	537.273	1073.54	1073.54	0.29	0.00016	HCD (High Energy Collision Dissociation)	MS2	9.94261	92.73	74.7357	38713	20210331_Caden_phos_OT.raw	F2	2.69	1	0.0009662	0.01714
	FALSE	High	Sequest HT (A2)	Unambiguous	[R].SPTDKELVAQAK.[A]		2	O35425	A0A087WR00; O35425	1	2	0.64	0	1	1	643.851	1286.7	1286.7	0.02	1e-05	HCD (High Energy Collision Dissociation)	MS2	0	70.154	74.81	38749	20210331_Caden_phos_OT.raw	F2	3.75	1	0.0009662	0.000114
	FALSE	High	Sequest HT (A2)	Unambiguous	[K].cVVSTDPGFR.[S]	C1(Carbamidomethyl)	1	O35425	O35425	0	2	0.4652	0	1	1	569.272	1137.54	1137.54	0.63	0.00036	HCD (High Energy Collision Dissociation)	MS2	7.79417	44.505	74.8446	38766	20210331_Caden_phos_OT.raw	F2	2.73	1	0.0009662	0.01164
	FALSE	High	Sequest HT (A2)	Unambiguous	[R].LGDELEQIRPSVYR.[N]		2	O35425	A0A087WR00; O35425	0	3	0.4539	0	1	1	558.965	1674.88	1674.88	0.21	0.00012	HCD (High Energy Collision Dissociation)	MS2	8.82803	94.874	74.8461	38767	20210331_Caden_phos_OT.raw	F2	3.04	1	0.0009662	0.001128
	FALSE	High	Sequest HT (A2)	Unambiguous	[R].LAEVcTVLLR.[L]	C5(Carbamidomethyl)	2	O35425	A0A087WR00; O35425	0	2	0.4815	0	1	1	587.337	1173.67	1173.67	1.06	0.00062	HCD (High Energy Collision Dissociation)	MS2	1.61519	100	74.9014	38794	20210331_Caden_phos_OT.raw	F2	2.7	1	0.0009662	0.00517
FALSE	High	Master Protein	P05132	cAMP-dependent protein kinase catalytic subunit alpha OS=Mus musculus GN=Prkaca PE=1 SV=3	0	102.697	46	25	28	200	25	351	40.5	8.79	498.87	25	cellular homeostasis;metabolic process;regulation of biological process;response to stimulus	cytoplasm;cytosol;Golgi;membrane;mitochondrion;nucleus	catalytic activity;metal ion binding;nucleotide binding;protein binding	Pf00069, Pf07714, Pf14531	18747	ENSMUSG00000005469.10	Prkaca	8	Loss of Nlp from mitotic centrosomes; Recruitment of NuMA to mitotic centrosomes; Rap1 signalling; MAPK6/MAPK4 signaling; Ion homeostasis; CD209 (DC-SIGN) signaling; GLI3 is processed to GLI3R by the proteasome; Vasopressin regulates renal water homeostasis via Aquaporins; Interleukin-3, 5 and GM-CSF signaling; PKA activation; Anchoring of the basal body to the plasma membrane; AURKA Activation b…	Estrogen signaling; Hypothetical Network for Drug Addiction; Endochondral Ossification; PluriNetWork; Chemokine signaling pathway; G Protein Signaling Pathways; TNF-alpha NF-kB Signaling Pathway; IL-3 Signaling Pathway; Myometrial Relaxation and Contraction Pathways; MAPK signaling pathway; Calcium Regulation in the Cardiac Cell	Oxytocin signaling pathway; Morphine addiction; Wnt signaling pathway; Cholinergic synapse; Retrograde endocannabinoid signaling; MAPK signaling pathway; Dopaminergic synapse; Progesterone-mediated oocyte maturation; Ras signaling pathway; GABAergic synapse; Regulation of lipolysis in adipocytes; Ovarian steroidogenesis; Insulin signaling pathway; Long-term potentiation; Epstein-Barr virus infect…	129	High	1	Phospho [S11(100); T198(100); S339(100)]
	Checked	Confidence	Identifying Node	PSM Ambiguity	Annotated Sequence	Modifications	# Proteins	Master Protein Accessions	Protein Accessions	# Missed Cleavages	Charge	DeltaScore	DeltaCn	Rank	Search Engine Rank	m/z [Da]	MH+ [Da]	Theo. MH+ [Da]	DeltaM [ppm]	Deltam/z [Da]	Activation Type	MS Order	Isolation Interference [%]	Ion Inject Time [ms]	RT [min]	First Scan	Spectrum File	File ID	XCorr	# Protein Groups	Percolator q-Value	Percolator PEP	PhosphoRS: Best Site Probabilities
	FALSE	High	Sequest HT (A2)	Unambiguous	[K].KGsEQESVK.[E]	S3(Phospho)	1	P05132	P05132	1	2	0.2891	0	1	1	536.24	1071.47	1071.47	1.2	0.00064	HCD (High Energy Collision Dissociation)	MS2	21.387	69.922	1.8906	600	20210331_Caden_phos_OT.raw	F2	2.56	1	0.005201	0.09017	S3(Phospho): 100
	FALSE	High	Sequest HT (A2)	Unambiguous	[K].KGsEQESVK.[E]	S3(Phospho)	1	P05132	P05132	1	2	0.2292	0	1	1	536.24	1071.47	1071.47	0.51	0.00027	HCD (High Energy Collision Dissociation)	MS2	20.3781	75.26	2.1414	682	20210331_Caden_phos_OT.raw	F2	2.53	1	0.005201	0.08837	S3(Phospho): 100
	FALSE	High	Sequest HT (A2)	Unambiguous	[K].KGsEQESVK.[E]	S3(Phospho)	1	P05132	P05132	1	2	0.3065	0	1	1	536.24	1071.47	1071.47	0.16	8e-05	HCD (High Energy Collision Dissociation)	MS2	19.4004	79.927	2.3957	762	20210331_Caden_phos_OT.raw	F2	3.1	1	0.0009662	0.03194	S3(Phospho): 100
	FALSE	High	Sequest HT (A2)	Unambiguous	[K].KGsEQESVK.[E]	S3(Phospho)	1	P05132	P05132	1	2	0.3464	0	1	1	536.24	1071.47	1071.47	0.26	0.00014	HCD (High Energy Collision Dissociation)	MS2	18.4486	47.926	2.6483	851	20210331_Caden_phos_OT.raw	F2	3.06	1	0.0009662	0.02251	S3(Phospho): 100
	FALSE	High	Sequest HT (A2)	Unambiguous	[K].KGsEQESVK.[E]	S3(Phospho)	1	P05132	P05132	1	2	0.3282	0	1	1	536.24	1071.47	1071.47	0.25	0.00013	HCD (High Energy Collision Dissociation)	MS2	13.0022	35.148	2.9008	934	20210331_Caden_phos_OT.raw	F2	2.62	1	0.00417	0.05332	S3(Phospho): 100
	FALSE	High	Sequest HT (A2)	Unambiguous	[K].KGsEQESVK.[E]	S3(Phospho)	1	P05132	P05132	1	2	0.2966	0	1	1	536.24	1071.47	1071.47	0.92	0.00049	HCD (High Energy Collision Dissociation)	MS2	9.64201	55.775	3.1519	1034	20210331_Caden_phos_OT.raw	F2	2.9	1	0.004556	0.06914	S3(Phospho): 100
	FALSE	High	Sequest HT (A2)	Unambiguous	[K].KGsEQESVK.[E]	S3(Phospho)	1	P05132	P05132	1	2	0.322	0	1	1	536.24	1071.47	1071.47	0.79	0.00042	HCD (High Energy Collision Dissociation)	MS2	6.04529	47.125	3.4062	1142	20210331_Caden_phos_OT.raw	F2	2.95	1	0.004556	0.06521	S3(Phospho): 100
	FALSE	High	Sequest HT (A2)	Unambiguous	[K].KGsEQESVK.[E]	S3(Phospho)	1	P05132	P05132	1	2	0.382	0	1	1	536.24	1071.47	1071.47	0.32	0.00017	HCD (High Energy Collision Dissociation)	MS2	6.55431	53.097	3.6643	1257	20210331_Caden_phos_OT.raw	F2	3.77	1	0.0009662	0.01821	S3(Phospho): 100
	FALSE	High	Sequest HT (A2)	Unambiguous	[K].KGsEQESVK.[E]	S3(Phospho)	1	P05132	P05132	1	2	0.2789	0	1	1	536.24	1071.47	1071.47	0.76	0.00041	HCD (High Energy Collision Dissociation)	MS2	7.05451	32.071	3.9157	1363	20210331_Caden_phos_OT.raw	F2	2.94	1	0.004556	0.08169	S3(Phospho): 100
	FALSE	High	Sequest HT (A2)	Unambiguous	[K].KGsEQESVK.[E]	S3(Phospho)	1	P05132	P05132	1	2	0.3483	0	1	1	536.24	1071.47	1071.47	0.07	4e-05	HCD (High Energy Collision Dissociation)	MS2	4.83917	55.65	4.1706	1469	20210331_Caden_phos_OT.raw	F2	4.02	1	0.0009662	0.002876	S3(Phospho): 100
	FALSE	High	Sequest HT (A2)	Unambiguous	[K].KGsEQESVK.[E]	S3(Phospho)	1	P05132	P05132	1	2	0.2994	0	1	1	536.24	1071.47	1071.47	0.39	0.00021	HCD (High Energy Collision Dissociation)	MS2	4.49715	36.623	4.4237	1574	20210331_Caden_phos_OT.raw	F2	3.24	1	0.00417	0.05192	S3(Phospho): 100
	FALSE	High	Sequest HT (A2)	Unambiguous	[K].NGVNDIKNHK.[W]		1	P05132	P05132	1	2	0.4826	0	1	1	569.802	1138.6	1138.6	-0.42	-0.00024	HCD (High Energy Collision Dissociation)	MS2	0	87.283	5.3594	2053	20210331_Caden_phos_OT.raw	F2	3.17	1	0.0009662	0.01315
	FALSE	High	Sequest HT (A2)	Unambiguous	[K].NGVNDIKNHK.[W]		1	P05132	P05132	1	2	0.5498	0	1	1	569.802	1138.6	1138.6	-0.54	-0.00031	HCD (High Energy Collision Dissociation)	MS2	0	6.827	5.6132	2146	20210331_Caden_phos_OT.raw	F2	2.91	1	0.0009662	0.01518
	FALSE	High	Sequest HT (A2)	Unambiguous	[K].NGVNDIKNHK.[W]		1	P05132	P05132	1	3	0.5067	0	1	1	380.204	1138.6	1138.6	0.4	0.00015	HCD (High Energy Collision Dissociation)	MS2	10.4372	2.828	5.8124	2227	20210331_Caden_phos_OT.raw	F2	2.98	1	0.004556	0.07837
	FALSE	High	Sequest HT (A2)	Unambiguous	[K].NGVNDIKNHK.[W]		1	P05132	P05132	1	2	0.5924	0	1	1	569.802	1138.6	1138.6	0.52	0.00029	HCD (High Energy Collision Dissociation)	MS2	0	8.273	5.8676	2256	20210331_Caden_phos_OT.raw	F2	2.38	1	0.005201	0.08697
	FALSE	High	Sequest HT (A2)	Unambiguous	[K].QIEHTLNEKR.[I]		4	P05132	A0A0G2JFT9; H6TMF5; P05132; P68181	1	3	0.428	0	1	1	423.229	1267.67	1267.68	-1.1	-0.00047	HCD (High Energy Collision Dissociation)	MS2	47.9117	38.392	7.4194	2949	20210331_Caden_phos_OT.raw	F2	2.64	1	0.00349	0.04664
	FALSE	High	Sequest HT (A2)	Unambiguous	[K].QIEHTLNEKR.[I]		4	P05132	A0A0G2JFT9; H6TMF5; P05132; P68181	1	2	0.5491	0	1	1	634.341	1267.67	1267.68	-0.5	-0.00031	HCD (High Energy Collision Dissociation)	MS2	0	21.447	7.53	3001	20210331_Caden_phos_OT.raw	F2	2.75	1	0.0009662	0.003551
	FALSE	High	Sequest HT (A2)	Unambiguous	[K].QIEHTLNEKR.[I]		4	P05132	A0A0G2JFT9; H6TMF5; P05132; P68181	1	2	0.5231	0	1	1	634.341	1267.68	1267.68	-0.22	-0.00014	HCD (High Energy Collision Dissociation)	MS2	0	9.66	7.7888	3130	20210331_Caden_phos_OT.raw	F2	2.81	1	0.0009662	0.0183
	FALSE	High	Sequest HT (A2)	Unambiguous	[K].QIEHTLNEKR.[I]		4	P05132	A0A0G2JFT9; H6TMF5; P05132; P68181	1	2	0.5246	0	1	1	634.341	1267.67	1267.68	-1	-0.00063	HCD (High Energy Collision Dissociation)	MS2	0	100	8.0398	3266	20210331_Caden_phos_OT.raw	F2	2.44	1	0.0009662	0.01252
	FALSE	High	Sequest HT (A2)	Unambiguous	[K].QIEHTLNEKR.[I]		4	P05132	A0A0G2JFT9; H6TMF5; P05132; P68181	1	3	0.366	0	1	1	423.23	1267.68	1267.68	0.31	0.00013	HCD (High Energy Collision Dissociation)	MS2	11.5005	13.81	8.183	3341	20210331_Caden_phos_OT.raw	F2	2.65	1	0.005201	0.08534
	FALSE	High	Sequest HT (A2)	Unambiguous	[K].QIEHTLNEKR.[I]		4	P05132	A0A0G2JFT9; H6TMF5; P05132; P68181	1	2	0.3946	0	1	1	634.341	1267.67	1267.68	-0.44	-0.00028	HCD (High Energy Collision Dissociation)	MS2	34.6844	100	8.3731	3439	20210331_Caden_phos_OT.raw	F2	2.61	1	0.0009662	0.0163
	FALSE	High	Sequest HT (A2)	Unambiguous	[K].QIEHTLNEKR.[I]		4	P05132	A0A0G2JFT9; H6TMF5; P05132; P68181	1	3	0.4173	0	1	1	423.23	1267.68	1267.68	0.3	0.00013	HCD (High Energy Collision Dissociation)	MS2	7.04417	22.826	8.4426	3475	20210331_Caden_phos_OT.raw	F2	2.66	1	0.004556	0.07759
	FALSE	High	Sequest HT (A2)	Unambiguous	[K].QIEHTLNEKR.[I]		4	P05132	A0A0G2JFT9; H6TMF5; P05132; P68181	1	2	0.3813	0	1	1	634.34	1267.67	1267.68	-1.41	-0.00089	HCD (High Energy Collision Dissociation)	MS2	65.6804	100	8.7044	3613	20210331_Caden_phos_OT.raw	F2	2.57	1	0.0009662	0.01973
	FALSE	High	Sequest HT (A2)	Unambiguous	[K].QIEHTLNEKR.[I]		4	P05132	A0A0G2JFT9; H6TMF5; P05132; P68181	1	2	0.5238	0	1	1	634.342	1267.68	1267.68	0.89	0.00057	HCD (High Energy Collision Dissociation)	MS2	71.8278	100	8.9893	3759	20210331_Caden_phos_OT.raw	F2	2.31	1	0.00349	0.04383
	FALSE	High	Sequest HT (A2)	Unambiguous	[K].QIEHTLNEK.[R]		4	P05132	A0A0G2JFT9; H6TMF5; P05132; P68181	0	2	0.375	0	1	1	556.291	1111.57	1111.57	0	0	HCD (High Energy Collision Dissociation)	MS2	18.554	100	9.1891	3864	20210331_Caden_phos_OT.raw	F2	2.48	1	0.002757	0.04172
	FALSE	High	Sequest HT (A2)	Unambiguous	[K].QIEHTLNEKR.[I]		4	P05132	A0A0G2JFT9; H6TMF5; P05132; P68181	1	2	0.4634	0	1	1	634.341	1267.68	1267.68	0.21	0.00013	HCD (High Energy Collision Dissociation)	MS2	0	100	9.275	3910	20210331_Caden_phos_OT.raw	F2	2.46	1	0.00188	0.03945
	FALSE	High	Sequest HT (A2)	Unambiguous	[K].QIEHTLNEKR.[I]		4	P05132	A0A0G2JFT9; H6TMF5; P05132; P68181	1	2	0.4652	0	1	1	634.34	1267.67	1267.68	-2.4	-0.00152	HCD (High Energy Collision Dissociation)	MS2	24.5368	100	9.5282	4046	20210331_Caden_phos_OT.raw	F2	1.87	1	0.00188	0.03712
	FALSE	High	Sequest HT (A2)	Unambiguous	[K].QIEHTLNEK.[R]		4	P05132	A0A0G2JFT9; H6TMF5; P05132; P68181	0	2	0.375	0	1	1	556.291	1111.57	1111.57	0.64	0.00036	HCD (High Energy Collision Dissociation)	MS2	1.65692	22.621	9.6954	4131	20210331_Caden_phos_OT.raw	F2	2.56	1	0.004556	0.06286
	FALSE	High	Sequest HT (A2)	Unambiguous	[K].QIEHTLNEKR.[I]		4	P05132	A0A0G2JFT9; H6TMF5; P05132; P68181	1	3	0.3117	0	1	1	423.23	1267.67	1267.68	-0.82	-0.00035	HCD (High Energy Collision Dissociation)	MS2	42.8705	33.018	9.8986	4239	20210331_Caden_phos_OT.raw	F2	2.31	1	0.00349	0.04822
	FALSE	High	Sequest HT (A2)	Unambiguous	[K].QIEHTLNEK.[R]		4	P05132	A0A0G2JFT9; H6TMF5; P05132; P68181	0	2	0.3705	0	1	1	556.291	1111.57	1111.57	0.09	5e-05	HCD (High Energy Collision Dissociation)	MS2	4.08199	57.709	9.9558	4271	20210331_Caden_phos_OT.raw	F2	2.51	1	0.0009662	0.02073
	FALSE	High	Sequest HT (A2)	Unambiguous	[K].QIEHTLNEK.[R]		4	P05132	A0A0G2JFT9; H6TMF5; P05132; P68181	0	2	0.5052	0	1	1	556.291	1111.57	1111.57	-0.24	-0.00014	HCD (High Energy Collision Dissociation)	MS2	0	52.744	10.3012	4450	20210331_Caden_phos_OT.raw	F2	2.89	1	0.0009662	0.02327
	FALSE	High	Sequest HT (A2)	Unambiguous	[K].QIEHTLNEK.[R]		4	P05132	A0A0G2JFT9; H6TMF5; P05132; P68181	0	2	0.416	0	1	1	556.291	1111.57	1111.57	0.19	0.00011	HCD (High Energy Collision Dissociation)	MS2	0	73.663	10.5578	4587	20210331_Caden_phos_OT.raw	F2	2.62	1	0.002757	0.0403
	FALSE	High	Sequest HT (A2)	Unambiguous	[K].QIEHTLNEK.[R]		4	P05132	A0A0G2JFT9; H6TMF5; P05132; P68181	0	2	0.4688	0	1	1	556.291	1111.57	1111.57	0.52	0.00029	HCD (High Energy Collision Dissociation)	MS2	0	37.967	11.0119	4814	20210331_Caden_phos_OT.raw	F2	2.24	1	0.0009662	0.02547
	FALSE	High	Sequest HT (A2)	Unambiguous	[K].QIEHTLNEK.[R]		4	P05132	A0A0G2JFT9; H6TMF5; P05132; P68181	0	2	0.3755	0	1	1	556.291	1111.57	1111.57	0.19	0.00011	HCD (High Energy Collision Dissociation)	MS2	22.8485	100	11.2659	4945	20210331_Caden_phos_OT.raw	F2	2.29	1	0.00349	0.04773
	FALSE	High	Sequest HT (A2)	Unambiguous	[K].LKQIEHTLNEKR.[I]		4	P05132	A0A0G2JFT9; H6TMF5; P05132; P68181	2	3	0.5643	0	1	1	503.623	1508.85	1508.85	-0.59	-0.0003	HCD (High Energy Collision Dissociation)	MS2	20.2028	54.278	11.3335	4981	20210331_Caden_phos_OT.raw	F2	4.2	1	0.0009662	0.0007428
	FALSE	High	Sequest HT (A2)	Unambiguous	[K].QIEHTLNEKR.[I]		4	P05132	A0A0G2JFT9; H6TMF5; P05132; P68181	1	2	0.468	0	1	1	634.341	1267.67	1267.68	-0.39	-0.00025	HCD (High Energy Collision Dissociation)	MS2	0	100	11.338	4984	20210331_Caden_phos_OT.raw	F2	2.03	1	0.004556	0.07224
	FALSE	High	Sequest HT (A2)	Unambiguous	[K].LKQIEHTLNEKR.[I]		4	P05132	A0A0G2JFT9; H6TMF5; P05132; P68181	2	2	0.5463	0	1	1	754.931	1508.86	1508.85	0.89	0.00067	HCD (High Energy Collision Dissociation)	MS2	0	100	11.3402	4985	20210331_Caden_phos_OT.raw	F2	3.24	1	0.0009662	0.001129
	FALSE	High	Sequest HT (A2)	Unambiguous	[K].LKQIEHTLNEKR.[I]		4	P05132	A0A0G2JFT9; H6TMF5; P05132; P68181	2	4	0.5163	0	1	1	377.969	1508.85	1508.85	0.39	0.00015	HCD (High Energy Collision Dissociation)	MS2	18.2125	40.768	11.3436	4987	20210331_Caden_phos_OT.raw	F2	3.37	1	0.0009662	0.003168
	FALSE	High	Sequest HT (A2)	Unambiguous	[L].KQIEHTLNEKR.[I]		4	P05132	A0A0G2JFT9; H6TMF5; P05132; P68181	2	2	0.6011	0	1	1	698.389	1395.77	1395.77	0.16	0.00011	HCD (High Energy Collision Dissociation)	MS2	0	100	11.3583	4994	20210331_Caden_phos_OT.raw	F2	3.51	1	0.0009662	0.0003813
	FALSE	High	Sequest HT (A2)	Unambiguous	[L].KQIEHTLNEKR.[I]		4	P05132	A0A0G2JFT9; H6TMF5; P05132; P68181	2	3	0.4516	0	1	1	465.928	1395.77	1395.77	0.21	0.0001	HCD (High Energy Collision Dissociation)	MS2	28.4526	51.615	11.3724	5002	20210331_Caden_phos_OT.raw	F2	3.1	1	0.0009662	0.02314
	FALSE	High	Sequest HT (A2)	Unambiguous	[K].QIEHTLNEK.[R]		4	P05132	A0A0G2JFT9; H6TMF5; P05132; P68181	0	2	0.5758	0	1	1	556.291	1111.57	1111.57	-0.14	-8e-05	HCD (High Energy Collision Dissociation)	MS2	8.29468	89.512	11.5192	5081	20210331_Caden_phos_OT.raw	F2	2.64	1	0.0009662	0.0323
	FALSE	High	Sequest HT (A2)	Unambiguous	[K].LKQIEHTLNEKR.[I]		4	P05132	A0A0G2JFT9; H6TMF5; P05132; P68181	2	3	0.5304	0	1	1	503.623	1508.86	1508.85	0.56	0.00028	HCD (High Energy Collision Dissociation)	MS2	5.82524	5.864	11.5875	5114	20210331_Caden_phos_OT.raw	F2	3.62	1	0.0009662	0.002474
	FALSE	High	Sequest HT (A2)	Unambiguous	[K].LKQIEHTLNEKR.[I]		4	P05132	A0A0G2JFT9; H6TMF5; P05132; P68181	2	2	0.5125	0	1	1	754.931	1508.85	1508.85	0	0	HCD (High Energy Collision Dissociation)	MS2	5.80637	52.5	11.6016	5123	20210331_Caden_phos_OT.raw	F2	2.79	1	0.0009662	0.007222
	FALSE	High	Sequest HT (A2)	Unambiguous	[K].QIEHTLNEK.[R]		4	P05132	A0A0G2JFT9; H6TMF5; P05132; P68181	0	2	0.3767	0	1	1	556.291	1111.57	1111.57	-0.14	-8e-05	HCD (High Energy Collision Dissociation)	MS2	41.4938	100	11.7367	5197	20210331_Caden_phos_OT.raw	F2	2.23	1	0.00417	0.05337
	FALSE	High	Sequest HT (A2)	Unambiguous	[K].QIEHTLNEK.[R]		4	P05132	A0A0G2JFT9; H6TMF5; P05132; P68181	0	2	0.403	0	1	1	556.291	1111.57	1111.57	0.52	0.00029	HCD (High Energy Collision Dissociation)	MS2	25.752	67.098	11.7958	5229	20210331_Caden_phos_OT.raw	F2	2.01	1	0.0009662	0.02131
	FALSE	High	Sequest HT (A2)	Unambiguous	[K].LKQIEHTLNEKR.[I]		4	P05132	A0A0G2JFT9; H6TMF5; P05132; P68181	2	3	0.5495	0	1	1	503.624	1508.86	1508.85	1.23	0.00062	HCD (High Energy Collision Dissociation)	MS2	13.2637	21.15	11.8425	5253	20210331_Caden_phos_OT.raw	F2	3.13	1	0.0009662	0.00235
	FALSE	High	Sequest HT (A2)	Unambiguous	[K].QIEHTLNEKR.[I]		4	P05132	A0A0G2JFT9; H6TMF5; P05132; P68181	1	2	0.5172	0	1	1	634.341	1267.67	1267.68	-0.77	-0.00049	HCD (High Energy Collision Dissociation)	MS2	0	100	11.894	5282	20210331_Caden_phos_OT.raw	F2	1.74	1	0.004556	0.07976
	FALSE	High	Sequest HT (A2)	Unambiguous	[K].QIEHTLNEK.[R]		4	P05132	A0A0G2JFT9; H6TMF5; P05132; P68181	0	2	0.3769	0	1	1	556.29	1111.57	1111.57	-0.68	-0.00038	HCD (High Energy Collision Dissociation)	MS2	0	100	12.0514	5363	20210331_Caden_phos_OT.raw	F2	1.99	1	0.002757	0.04166
	FALSE	High	Sequest HT (A2)	Unambiguous	[K].LKQIEHTLNEKR.[I]		4	P05132	A0A0G2JFT9; H6TMF5; P05132; P68181	2	3	0.5266	0	1	1	503.623	1508.86	1508.85	0.69	0.00035	HCD (High Energy Collision Dissociation)	MS2	28.0147	45.154	12.0971	5388	20210331_Caden_phos_OT.raw	F2	3.19	1	0.0009662	0.002597
	FALSE	High	Sequest HT (A2)	Unambiguous	[K].LKQIEHTLNEKR.[I]		4	P05132	A0A0G2JFT9; H6TMF5; P05132; P68181	2	3	0.5355	0	1	1	503.622	1508.85	1508.85	-1.07	-0.00054	HCD (High Energy Collision Dissociation)	MS2	55.1283	100	12.3673	5533	20210331_Caden_phos_OT.raw	F2	2.82	1	0.0009662	0.004427
	FALSE	High	Sequest HT (A2)	Unambiguous	[K].QIEHTLNEKR.[I]		4	P05132	A0A0G2JFT9; H6TMF5; P05132; P68181	1	3	0.3863	0	1	1	423.23	1267.68	1267.68	0.26	0.00011	HCD (High Energy Collision Dissociation)	MS2	36.3702	100	12.6061	5655	20210331_Caden_phos_OT.raw	F2	2.33	1	0.0009662	0.03522
	FALSE	High	Sequest HT (A2)	Unambiguous	[K].LKQIEHTLNEKR.[I]		4	P05132	A0A0G2JFT9; H6TMF5; P05132; P68181	2	3	0.4686	0	1	1	503.623	1508.85	1508.85	-0.51	-0.00026	HCD (High Energy Collision Dissociation)	MS2	47.6864	76.55	13.1381	5926	20210331_Caden_phos_OT.raw	F2	2.07	1	0.0009662	0.005528
	FALSE	High	Sequest HT (A2)	Unambiguous	[K].LKQIEHTLNEK.[R]		4	P05132	A0A0G2JFT9; H6TMF5; P05132; P68181	1	3	0.416	0	1	1	451.589	1352.75	1352.75	0.4	0.00018	HCD (High Energy Collision Dissociation)	MS2	18.6743	100	13.2209	5970	20210331_Caden_phos_OT.raw	F2	2.5	1	0.0009662	0.003948
	FALSE	High	Sequest HT (A2)	Unambiguous	[K].QIEHTLNEKR.[I]		4	P05132	A0A0G2JFT9; H6TMF5; P05132; P68181	1	3	0.1689	0	1	1	423.23	1267.67	1267.68	-0.3	-0.00013	HCD (High Energy Collision Dissociation)	MS2	48.0048	100	13.4189	6068	20210331_Caden_phos_OT.raw	F2	2.25	1	0.005201	0.08662
	FALSE	High	Sequest HT (A2)	Unambiguous	[K].QIEHTLNEK.[R]		4	P05132	A0A0G2JFT9; H6TMF5; P05132; P68181	0	2	0.4118	0	1	1	556.291	1111.57	1111.57	0.44	0.00024	HCD (High Energy Collision Dissociation)	MS2	29.319	100	13.4231	6070	20210331_Caden_phos_OT.raw	F2	1.7	1	0.00417	0.05256
	FALSE	High	Sequest HT (A2)	Unambiguous	[K].LKQIEHTLNEK.[R]		4	P05132	A0A0G2JFT9; H6TMF5; P05132; P68181	1	2	0.5955	0	1	1	676.881	1352.75	1352.75	0.47	0.00032	HCD (High Energy Collision Dissociation)	MS2	10.7087	100	13.6598	6196	20210331_Caden_phos_OT.raw	F2	4.03	1	0.0009662	0.0007599
	FALSE	High	Sequest HT (A2)	Unambiguous	[K].LKQIEHTLNEK.[R]		4	P05132	A0A0G2JFT9; H6TMF5; P05132; P68181	1	3	0.5014	0	1	1	451.591	1352.76	1352.75	2.78	0.00125	HCD (High Energy Collision Dissociation)	MS2	0.373189	2.324	13.6732	6203	20210331_Caden_phos_OT.raw	F2	3.59	1	0.00188	0.03619
	FALSE	High	Sequest HT (A2)	Unambiguous	[K].QIEHTLNEK.[R]		4	P05132	A0A0G2JFT9; H6TMF5; P05132; P68181	0	2	0.5207	0	1	1	556.291	1111.57	1111.57	-0.22	-0.00012	HCD (High Energy Collision Dissociation)	MS2	11.6886	52.189	13.6981	6217	20210331_Caden_phos_OT.raw	F2	3.38	1	0.0009662	0.02098
	FALSE	High	Sequest HT (A2)	Unambiguous	[L].KQIEHTLNEK.[R]		4	P05132	A0A0G2JFT9; H6TMF5; P05132; P68181	1	2	0.3235	0	1	1	620.338	1239.67	1239.67	-0.8	-0.00049	HCD (High Energy Collision Dissociation)	MS2	0	16.227	13.7046	6221	20210331_Caden_phos_OT.raw	F2	4.05	1	0.0009662	0.0007393
	FALSE	High	Sequest HT (A2)	Unambiguous	[K].LKQIEHTLNEKR.[I]		4	P05132	A0A0G2JFT9; H6TMF5; P05132; P68181	2	3	0.197	0	1	1	503.623	1508.85	1508.85	-0.2	-0.0001	HCD (High Energy Collision Dissociation)	MS2	0	25.547	13.7086	6224	20210331_Caden_phos_OT.raw	F2	1.32	1	0.00417	0.05856
	FALSE	High	Sequest HT (A2)	Unambiguous	[K].LKQIEHTLNEK.[R]		4	P05132	A0A0G2JFT9; H6TMF5; P05132; P68181	1	2	0.4215	0	1	1	676.88	1352.75	1352.75	0.11	8e-05	HCD (High Energy Collision Dissociation)	MS2	0.458727	7.805	13.9171	6336	20210331_Caden_phos_OT.raw	F2	2.61	1	0.00349	0.04798
	FALSE	High	Sequest HT (A2)	Unambiguous	[K].QIEHTLNEK.[R]		4	P05132	A0A0G2JFT9; H6TMF5; P05132; P68181	0	2	0.4198	0	1	1	556.291	1111.57	1111.57	-0.21	-0.00012	HCD (High Energy Collision Dissociation)	MS2	12.7471	100	13.9541	6356	20210331_Caden_phos_OT.raw	F2	2.62	1	0.0009662	0.03511
	FALSE	High	Sequest HT (A2)	Unambiguous	[K].LKQIEHTLNEK.[R]		4	P05132	A0A0G2JFT9; H6TMF5; P05132; P68181	1	2	0.4489	0	1	1	676.88	1352.75	1352.75	-0.78	-0.00053	HCD (High Energy Collision Dissociation)	MS2	3.79505	34.383	14.1768	6473	20210331_Caden_phos_OT.raw	F2	2.74	1	0.0009662	0.01122
	FALSE	High	Sequest HT (A2)	Unambiguous	[K].LKQIEHTLNEK.[R]		4	P05132	A0A0G2JFT9; H6TMF5; P05132; P68181	1	3	0.489	0	1	1	451.589	1352.75	1352.75	-0.52	-0.00024	HCD (High Energy Collision Dissociation)	MS2	1.14453	13.283	14.2038	6487	20210331_Caden_phos_OT.raw	F2	2.27	1	0.00349	0.05132
	FALSE	High	Sequest HT (A2)	Unambiguous	[K].QIEHTLNEKR.[I]		4	P05132	A0A0G2JFT9; H6TMF5; P05132; P68181	1	3	0.2958	0	1	1	423.23	1267.68	1267.68	0.08	3e-05	HCD (High Energy Collision Dissociation)	MS2	27.2165	100	14.2355	6504	20210331_Caden_phos_OT.raw	F2	2.13	1	0.0009662	0.0326
	FALSE	High	Sequest HT (A2)	Unambiguous	[K].LKQIEHTLNEK.[R]		4	P05132	A0A0G2JFT9; H6TMF5; P05132; P68181	1	2	0.3927	0	1	1	676.88	1352.75	1352.75	-0.24	-0.00016	HCD (High Energy Collision Dissociation)	MS2	15.3789	39.629	14.4312	6607	20210331_Caden_phos_OT.raw	F2	2.19	1	0.0009662	0.01186
	FALSE	High	Sequest HT (A2)	Unambiguous	[K].QIEHTLNEK.[R]		4	P05132	A0A0G2JFT9; H6TMF5; P05132; P68181	0	2	0.466	0	1	1	556.291	1111.57	1111.57	0.02	1e-05	HCD (High Energy Collision Dissociation)	MS2	45.6266	100	14.435	6609	20210331_Caden_phos_OT.raw	F2	1.91	1	0.0009662	0.03358
	FALSE	High	Sequest HT (A2)	Unambiguous	[K].LKQIEHTLNEK.[R]		4	P05132	A0A0G2JFT9; H6TMF5; P05132; P68181	1	2	0.4463	0	1	1	676.88	1352.75	1352.75	0.04	3e-05	HCD (High Energy Collision Dissociation)	MS2	5.88354	100	14.6889	6745	20210331_Caden_phos_OT.raw	F2	2.98	1	0.0009662	0.002034
	FALSE	High	Sequest HT (A2)	Unambiguous	[K].LKQIEHTLNEK.[R]		4	P05132	A0A0G2JFT9; H6TMF5; P05132; P68181	1	2	0.4517	0	1	1	676.88	1352.75	1352.75	-0.41	-0.00028	HCD (High Energy Collision Dissociation)	MS2	20.82	65.987	14.9403	6880	20210331_Caden_phos_OT.raw	F2	2.59	1	0.0009662	0.00834
	FALSE	High	Sequest HT (A2)	Unambiguous	[K].LKQIEHTLNEK.[R]		4	P05132	A0A0G2JFT9; H6TMF5; P05132; P68181	1	3	0.2451	0	1	1	451.589	1352.75	1352.75	-0.58	-0.00026	HCD (High Energy Collision Dissociation)	MS2	26.3809	15.696	14.986	6904	20210331_Caden_phos_OT.raw	F2	2.04	1	0.0009662	0.02894
	FALSE	High	Sequest HT (A2)	Unambiguous	[K].LKQIEHTLNEK.[R]		4	P05132	A0A0G2JFT9; H6TMF5; P05132; P68181	1	2	0.191	0	1	1	676.879	1352.75	1352.75	-1.22	-0.00082	HCD (High Energy Collision Dissociation)	MS2	0	100	15.2228	7034	20210331_Caden_phos_OT.raw	F2	1.78	1	0.0009662	0.01192
	FALSE	High	Sequest HT (A2)	Unambiguous	[K].LKQIEHTLNEK.[R]		4	P05132	A0A0G2JFT9; H6TMF5; P05132; P68181	1	2	0.2328	0	1	1	676.881	1352.75	1352.75	0.96	0.00065	HCD (High Energy Collision Dissociation)	MS2	17.7393	100	15.7778	7309	20210331_Caden_phos_OT.raw	F2	1.89	1	0.004556	0.06733
	FALSE	High	Sequest HT (A2)	Unambiguous	[K].LKQIEHTLNEK.[R]		4	P05132	A0A0G2JFT9; H6TMF5; P05132; P68181	1	2	0.4969	0	1	1	676.88	1352.75	1352.75	-0.66	-0.00045	HCD (High Energy Collision Dissociation)	MS2	62.2227	82.028	16.072	7474	20210331_Caden_phos_OT.raw	F2	3.24	1	0.0009662	0.008081
	FALSE	High	Sequest HT (A2)	Unambiguous	[K].LKQIEHTLNEK.[R]		4	P05132	A0A0G2JFT9; H6TMF5; P05132; P68181	1	3	0.4526	0	1	1	451.589	1352.75	1352.75	-0.49	-0.00022	HCD (High Energy Collision Dissociation)	MS2	29.1238	75.883	16.4659	7677	20210331_Caden_phos_OT.raw	F2	2.32	1	0.00349	0.05
	FALSE	High	Sequest HT (A2)	Unambiguous	[K].LKQIEHTLNEK.[R]		4	P05132	A0A0G2JFT9; H6TMF5; P05132; P68181	1	2	0.2741	0	1	1	676.88	1352.75	1352.75	-0.03	-2e-05	HCD (High Energy Collision Dissociation)	MS2	0	100	16.7365	7813	20210331_Caden_phos_OT.raw	F2	1.97	1	0.0009662	0.03172
	FALSE	High	Sequest HT (A2)	Unambiguous	[K].LKQIEHTLNEK.[R]		4	P05132	A0A0G2JFT9; H6TMF5; P05132; P68181	1	3	0.3966	0	1	1	451.589	1352.75	1352.75	0.19	9e-05	HCD (High Energy Collision Dissociation)	MS2	14.5519	48.971	16.9728	7944	20210331_Caden_phos_OT.raw	F2	2.32	1	0.0009662	0.01193
	FALSE	High	Sequest HT (A2)	Unambiguous	[K].LKQIEHTLNEK.[R]		4	P05132	A0A0G2JFT9; H6TMF5; P05132; P68181	1	3	0.4358	0	1	1	451.589	1352.75	1352.75	0.32	0.00015	HCD (High Energy Collision Dissociation)	MS2	8.17269	50.502	17.2387	8091	20210331_Caden_phos_OT.raw	F2	1.79	1	0.0009662	0.0356
	FALSE	High	Sequest HT (A2)	Unambiguous	[K].LKQIEHTLNEK.[R]		4	P05132	A0A0G2JFT9; H6TMF5; P05132; P68181	1	3	0.3463	0	1	1	451.59	1352.75	1352.75	0.65	0.0003	HCD (High Energy Collision Dissociation)	MS2	15.0874	100	18.2288	8614	20210331_Caden_phos_OT.raw	F2	2.31	1	0.00417	0.05373
	FALSE	High	Sequest HT (A2)	Unambiguous	[K].LKQIEHTLNEK.[R]		4	P05132	A0A0G2JFT9; H6TMF5; P05132; P68181	1	2	0.3929	0	1	1	676.88	1352.75	1352.75	-0.85	-0.00057	HCD (High Energy Collision Dissociation)	MS2	61.8645	100	18.4567	8737	20210331_Caden_phos_OT.raw	F2	1.68	1	0.00349	0.0508
	FALSE	High	Sequest HT (A2)	Unambiguous	[R].IGRFSEPHAR.[F]		4	P05132	A0A0G2JFT9; H6TMF5; P05132; P68181	1	3	0.4933	0	1	1	390.544	1169.62	1169.62	-0.2	-8e-05	HCD (High Energy Collision Dissociation)	MS2	22.5769	45.827	18.5198	8776	20210331_Caden_phos_OT.raw	F2	3	1	0.0009662	0.01495
	FALSE	High	Sequest HT (A2)	Unambiguous	[K].LKQIEHTLNEK.[R]		4	P05132	A0A0G2JFT9; H6TMF5; P05132; P68181	1	3	0.4934	0	1	1	451.589	1352.75	1352.75	-1.39	-0.00062	HCD (High Energy Collision Dissociation)	MS2	58.1196	100	18.7797	8927	20210331_Caden_phos_OT.raw	F2	2.29	1	0.0009662	0.01091
	FALSE	High	Sequest HT (A2)	Unambiguous	[K].LKQIEHTLNEK.[R]		4	P05132	A0A0G2JFT9; H6TMF5; P05132; P68181	1	3	0.4009	0	1	1	451.589	1352.75	1352.75	-0.78	-0.00035	HCD (High Energy Collision Dissociation)	MS2	22.9718	100	19.0644	9077	20210331_Caden_phos_OT.raw	F2	2.22	1	0.00188	0.03813
	FALSE	High	Sequest HT (A2)	Unambiguous	[K].LKQIEHTLNEK.[R]		4	P05132	A0A0G2JFT9; H6TMF5; P05132; P68181	1	3	0.4764	0	1	1	451.589	1352.75	1352.75	-0.81	-0.00037	HCD (High Energy Collision Dissociation)	MS2	19.8363	100	20.1399	9655	20210331_Caden_phos_OT.raw	F2	2.54	1	0.0009662	0.008488
	FALSE	High	Sequest HT (A2)	Unambiguous	[K].LKQIEHTLNEK.[R]		4	P05132	A0A0G2JFT9; H6TMF5; P05132; P68181	1	3	0.2821	0	1	1	451.589	1352.75	1352.75	-0.01	0	HCD (High Energy Collision Dissociation)	MS2	21.3157	100	20.4063	9798	20210331_Caden_phos_OT.raw	F2	1.95	1	0.00417	0.06013
	FALSE	High	Sequest HT (A2)	Unambiguous	[K].LKQIEHTLNEK.[R]		4	P05132	A0A0G2JFT9; H6TMF5; P05132; P68181	1	3	0.4434	0	1	1	451.589	1352.75	1352.75	-0.77	-0.00035	HCD (High Energy Collision Dissociation)	MS2	44.9021	85.684	20.6866	9952	20210331_Caden_phos_OT.raw	F2	2.12	1	0.0009662	0.01391
	FALSE	High	Sequest HT (A2)	Unambiguous	[K].LKQIEHTLNEK.[R]		4	P05132	A0A0G2JFT9; H6TMF5; P05132; P68181	1	3	0.3702	0	1	1	451.589	1352.75	1352.75	0.04	2e-05	HCD (High Energy Collision Dissociation)	MS2	15.4823	100	20.9617	10096	20210331_Caden_phos_OT.raw	F2	1.81	1	0.0009662	0.0218
	FALSE	High	Sequest HT (A2)	Unambiguous	[K].LKQIEHTLNEK.[R]		4	P05132	A0A0G2JFT9; H6TMF5; P05132; P68181	1	3	0.3676	0	1	1	451.589	1352.75	1352.75	-0.85	-0.00039	HCD (High Energy Collision Dissociation)	MS2	32.2734	100	21.2292	10235	20210331_Caden_phos_OT.raw	F2	1.85	1	0.005201	0.09037
	FALSE	High	Sequest HT (A2)	Unambiguous	[K].LKQIEHTLNEK.[R]		4	P05132	A0A0G2JFT9; H6TMF5; P05132; P68181	1	3	0.3484	0	1	1	451.589	1352.75	1352.75	0.4	0.00018	HCD (High Energy Collision Dissociation)	MS2	52.6426	100	21.926	10606	20210331_Caden_phos_OT.raw	F2	1.55	1	0.004556	0.06962
	FALSE	High	Sequest HT (A2)	Unambiguous	[K].LKQIEHTLNEK.[R]		4	P05132	A0A0G2JFT9; H6TMF5; P05132; P68181	1	3	0.15	0	1	1	451.589	1352.75	1352.75	0.26	0.00012	HCD (High Energy Collision Dissociation)	MS2	10.8927	100	22.2416	10771	20210331_Caden_phos_OT.raw	F2	1.2	1	0.0009662	0.02833
	FALSE	High	Sequest HT (A2)	Unambiguous	[K].LKQIEHTLNEK.[R]		4	P05132	A0A0G2JFT9; H6TMF5; P05132; P68181	1	3	0.2105	0	1	1	451.589	1352.75	1352.75	-0.57	-0.00026	HCD (High Energy Collision Dissociation)	MS2	36.286	100	22.7077	11024	20210331_Caden_phos_OT.raw	F2	1.52	1	0.004556	0.07176
	FALSE	High	Sequest HT (A2)	Unambiguous	[K].TLGTGSFGR.[V]		3	P05132	H6TMF5; P05132; P68181	0	2	0.2857	0	1	1	448.235	895.464	895.463	0.55	0.00024	HCD (High Energy Collision Dissociation)	MS2	8.36961	100	23.1921	11292	20210331_Caden_phos_OT.raw	F2	2.17	1	0.0009662	0.02209
	FALSE	High	Sequest HT (A2)	Unambiguous	[K].TLGTGSFGR.[V]		3	P05132	H6TMF5; P05132; P68181	0	2	0.275	0	1	1	448.235	895.463	895.463	-0.38	-0.00017	HCD (High Energy Collision Dissociation)	MS2	0	10.295	24.3791	11941	20210331_Caden_phos_OT.raw	F2	2	1	0.004556	0.06953
	FALSE	High	Sequest HT (A2)	Unambiguous	[K].TLGTGSFGR.[V]		3	P05132	H6TMF5; P05132; P68181	0	2	0.3377	0	1	1	448.235	895.463	895.463	0.09	4e-05	HCD (High Energy Collision Dissociation)	MS2	2.0376	21.195	24.6723	12096	20210331_Caden_phos_OT.raw	F2	2.31	1	0.0009662	0.03586
	FALSE	High	Sequest HT (A2)	Unambiguous	[K].TLGTGSFGR.[V]		3	P05132	H6TMF5; P05132; P68181	0	2	0.3268	0	1	1	448.235	895.463	895.463	-0.12	-5e-05	HCD (High Energy Collision Dissociation)	MS2	8.9698	27.088	24.9479	12249	20210331_Caden_phos_OT.raw	F2	2.05	1	0.005201	0.09032
	FALSE	High	Sequest HT (A2)	Unambiguous	[K].TLGTGSFGR.[V]		3	P05132	H6TMF5; P05132; P68181	0	2	0.2919	0	1	1	448.235	895.463	895.463	-0.46	-0.00021	HCD (High Energy Collision Dissociation)	MS2	18.7921	28.097	25.3326	12455	20210331_Caden_phos_OT.raw	F2	2.09	1	0.0009662	0.02258
	FALSE	High	Sequest HT (A2)	Unambiguous	[K].TLGTGSFGR.[V]		3	P05132	H6TMF5; P05132; P68181	0	2	0.3026	0	1	1	448.236	895.464	895.463	0.96	0.00043	HCD (High Energy Collision Dissociation)	MS2	5.80009	46.788	25.6182	12609	20210331_Caden_phos_OT.raw	F2	1.95	1	0.004556	0.0694
	FALSE	High	Sequest HT (A2)	Unambiguous	[R].IKTLGTGSFGR.[V]		1	P05132	P05132	1	3	0.4728	0	1	1	379.552	1136.64	1136.64	-0.57	-0.00021	HCD (High Energy Collision Dissociation)	MS2	9.83727	21.579	25.8499	12732	20210331_Caden_phos_OT.raw	F2	3.49	1	0.00188	0.0394
	FALSE	High	Sequest HT (A2)	Unambiguous	[R].IKTLGTGSFGR.[V]		1	P05132	P05132	1	2	0.3899	0	1	1	568.825	1136.64	1136.64	-0.34	-0.00019	HCD (High Energy Collision Dissociation)	MS2	20.0129	26.187	25.8507	12733	20210331_Caden_phos_OT.raw	F2	2.77	1	0.00417	0.06048
	FALSE	High	Sequest HT (A2)	Unambiguous	[KI].KTLGTGSFGR.[V]		3	P05132	H6TMF5; P05132; P68181	1	2	0.4787	0	1	1	512.283	1023.56	1023.56	0.2	0.0001	HCD (High Energy Collision Dissociation)	MS2	16.9923	57.338	25.8868	12754	20210331_Caden_phos_OT.raw	F2	3.05	1	0.0009662	0.02215
	FALSE	High	Sequest HT (A2)	Unambiguous	[K].TLGTGSFGR.[V]		3	P05132	H6TMF5; P05132; P68181	0	2	0.36	0	1	1	448.235	895.463	895.463	-0.68	-0.0003	HCD (High Energy Collision Dissociation)	MS2	2.9596	38.602	25.9353	12782	20210331_Caden_phos_OT.raw	F2	2.25	1	0.0009662	0.02327
	FALSE	High	Sequest HT (A2)	Unambiguous	[R].IKTLGTGSFGR.[V]		1	P05132	P05132	1	3	0.4052	0	1	1	379.552	1136.64	1136.64	-0.09	-3e-05	HCD (High Energy Collision Dissociation)	MS2	22.1803	18.821	26.1322	12886	20210331_Caden_phos_OT.raw	F2	2.32	1	0.0009662	0.02841
	FALSE	High	Sequest HT (A2)	Unambiguous	[R].IKTLGTGSFGR.[V]		1	P05132	P05132	1	2	0.2732	0	1	1	568.825	1136.64	1136.64	0.2	0.00011	HCD (High Energy Collision Dissociation)	MS2	3.08053	25.136	26.1333	12887	20210331_Caden_phos_OT.raw	F2	2.05	1	0.007267	0.09917
	FALSE	High	Sequest HT (A2)	Unambiguous	[K].TLGTGSFGR.[V]		3	P05132	H6TMF5; P05132; P68181	0	2	0.2611	0	1	1	448.235	895.463	895.463	-0.41	-0.00018	HCD (High Energy Collision Dissociation)	MS2	30.572	78.599	26.5447	13110	20210331_Caden_phos_OT.raw	F2	1.8	1	0.00417	0.05244
	FALSE	High	Sequest HT (A2)	Unambiguous	[R].FGNLKNGVNDIK.[N]		1	P05132	P05132	1	2	0.6291	0	1	1	659.859	1318.71	1318.71	0.23	0.00015	HCD (High Energy Collision Dissociation)	MS2	6.59643	9.258	27.7424	13814	20210331_Caden_phos_OT.raw	F2	3.64	1	0.0009662	0.003662
	FALSE	High	Sequest HT (A2)	Unambiguous	[K].KGSEQESVKEFLAK.[A]		1	P05132	P05132	2	3	0.625	0	1	1	527.282	1579.83	1579.83	-1.62	-0.00085	HCD (High Energy Collision Dissociation)	MS2	41.0021	100	28.7696	14413	20210331_Caden_phos_OT.raw	F2	5.68	1	0.0009662	3.852e-06
	FALSE	High	Sequest HT (A2)	Unambiguous	[K].KGSEQESVKEFLAK.[A]		1	P05132	P05132	2	2	0.5731	0	1	1	790.419	1579.83	1579.83	-1.42	-0.00112	HCD (High Energy Collision Dissociation)	MS2	0	100	28.8072	14434	20210331_Caden_phos_OT.raw	F2	3.49	1	0.0009662	1.967e-05
	FALSE	High	Sequest HT (A2)	Unambiguous	[K].GSEQESVKEFLAK.[A]		1	P05132	P05132	1	2	0.6136	0	1	1	726.374	1451.74	1451.74	2.19	0.00159	HCD (High Energy Collision Dissociation)	MS2	0	100	28.9611	14510	20210331_Caden_phos_OT.raw	F2	3.08	1	0.0009662	0.0004352
	FALSE	High	Sequest HT (A2)	Unambiguous	[K].KGSEQESVKEFLAK.[A]		1	P05132	P05132	2	3	0.5157	0	1	1	527.283	1579.83	1579.83	0.36	0.00019	HCD (High Energy Collision Dissociation)	MS2	0	2.698	29.0228	14544	20210331_Caden_phos_OT.raw	F2	4.15	1	0.0009662	0.0001203
	FALSE	High	Sequest HT (A2)	Unambiguous	[K].KGSEQESVKEFLAK.[A]		1	P05132	P05132	2	2	0.4167	0	1	1	790.419	1579.83	1579.83	-0.64	-0.0005	HCD (High Energy Collision Dissociation)	MS2	0	46.804	29.0587	14564	20210331_Caden_phos_OT.raw	F2	2.52	1	0.0009662	2.311e-05
	FALSE	High	Sequest HT (A2)	Unambiguous	[K].KGSEQESVKEFLAK.[A]		1	P05132	P05132	2	3	0.5691	0	1	1	527.283	1579.83	1579.83	1.29	0.00068	HCD (High Energy Collision Dissociation)	MS2	0	67.644	29.2828	14689	20210331_Caden_phos_OT.raw	F2	4.92	1	0.0009662	0.0003015
	FALSE	High	Sequest HT (A2)	Unambiguous	[K].KGSEQESVKEFLAK.[A]		1	P05132	P05132	2	3	0.3558	0	1	1	527.284	1579.84	1579.83	3.15	0.00166	HCD (High Energy Collision Dissociation)	MS2	22.5569	100	29.5758	14853	20210331_Caden_phos_OT.raw	F2	2.08	1	0.0009662	0.006659
	FALSE	High	Sequest HT (A2)	Unambiguous	[K].KGsEQESVKEFLAK.[A]	S3(Phospho)	1	P05132	P05132	2	3	0.3109	0	1	1	553.938	1659.8	1659.8	0.74	0.00041	HCD (High Energy Collision Dissociation)	MS2	23.7985	45.868	34.3675	17936	20210331_Caden_phos_OT.raw	F2	7.27	1	0.0009662	5.809e-06	S3(Phospho): 100
	FALSE	High	Sequest HT (A2)	Unambiguous	[K].KGsEQESVKEFLAK.[A]	S3(Phospho)	1	P05132	P05132	2	2	0.2044	0	1	1	830.405	1659.8	1659.8	2.04	0.00169	HCD (High Energy Collision Dissociation)	MS2	1.79196	38.945	34.409	17960	20210331_Caden_phos_OT.raw	F2	4.5	1	0.0009662	6.999e-05	S3(Phospho): 100
	FALSE	High	Sequest HT (A2)	Unambiguous	[K].GsEQESVKEFLAK.[A]	S2(Phospho)	1	P05132	P05132	1	2	0.3559	0	1	1	766.354	1531.7	1531.7	-2.55	-0.00195	HCD (High Energy Collision Dissociation)	MS2	50.8814	51.674	34.4688	18002	20210331_Caden_phos_OT.raw	F2	3.54	1	0.0009662	0.01371	S2(Phospho): 100
	FALSE	High	Sequest HT (A2)	Unambiguous	[K].KGsEQESVKEFLAK.[A]	S3(Phospho)	1	P05132	P05132	2	3	0.2891	0	1	1	553.939	1659.8	1659.8	1.84	0.00102	HCD (High Energy Collision Dissociation)	MS2	0.219213	0.134	34.619	18106	20210331_Caden_phos_OT.raw	F2	4.67	1	0.0009662	0.004694	S3(Phospho): 100
	FALSE	High	Sequest HT (A2)	Unambiguous	[K].KGsEQESVKEFLAK.[A]	S3(Phospho)	1	P05132	P05132	2	2	0.2431	0	1	1	830.403	1659.8	1659.8	0.34	0.00028	HCD (High Energy Collision Dissociation)	MS2	0	0.622	34.6727	18137	20210331_Caden_phos_OT.raw	F2	3.99	1	0.0009662	0.0009744	S3(Phospho): 100
	FALSE	High	Sequest HT (A2)	Unambiguous	[K].KGsEQESVKEFLAK.[A]	S3(Phospho)	1	P05132	P05132	2	3	0.2621	0	1	1	553.937	1659.8	1659.8	-0.82	-0.00045	HCD (High Energy Collision Dissociation)	MS2	0	8.348	34.8724	18277	20210331_Caden_phos_OT.raw	F2	5.57	1	0.0009662	0.000762	S3(Phospho): 100
	FALSE	High	Sequest HT (A2)	Unambiguous	[K].KGsEQESVKEFLAK.[A]	S3(Phospho)	1	P05132	P05132	2	3	0.3269	0	1	1	553.937	1659.8	1659.8	-0.83	-0.00046	HCD (High Energy Collision Dissociation)	MS2	71.8568	16.855	35.1257	18413	20210331_Caden_phos_OT.raw	F2	4.68	1	0.0009662	0.0001292	S3(Phospho): 100
	FALSE	High	Sequest HT (A2)	Unambiguous	[K].KGsEQESVKEFLAK.[A]	S3(Phospho)	1	P05132	P05132	2	3	0.3062	0	1	1	553.937	1659.8	1659.8	-0.95	-0.00052	HCD (High Energy Collision Dissociation)	MS2	0	22.901	35.4015	18574	20210331_Caden_phos_OT.raw	F2	3.69	1	0.0009662	0.003489	S3(Phospho): 100
	FALSE	High	Sequest HT (A2)	Unambiguous	[K].GSEQESVKEFLAK.[A]		1	P05132	P05132	1	3	0.5974	0	1	1	484.584	1451.74	1451.74	-0.44	-0.00021	HCD (High Energy Collision Dissociation)	MS2	69.2169	100	35.4327	18593	20210331_Caden_phos_OT.raw	F2	3.13	1	0.0009662	0.001081
	FALSE	High	Sequest HT (A2)	Unambiguous	[K].GSEQESVKEFLAK.[A]		1	P05132	P05132	1	2	0.6441	0	1	1	726.373	1451.74	1451.74	0.47	0.00034	HCD (High Energy Collision Dissociation)	MS2	0	100	35.4628	18610	20210331_Caden_phos_OT.raw	F2	3.99	1	0.0009662	0.0001717
	FALSE	High	Sequest HT (A2)	Unambiguous	[K].KGsEQESVKEFLAK.[A]	S3(Phospho)	1	P05132	P05132	2	3	0.2195	0	1	1	553.938	1659.8	1659.8	-0.19	-0.0001	HCD (High Energy Collision Dissociation)	MS2	0	23.913	35.6638	18722	20210331_Caden_phos_OT.raw	F2	3.69	1	0.0009662	0.0008904	S3(Phospho): 100
	FALSE	High	Sequest HT (A2)	Unambiguous	[K].GSEQESVKEFLAK.[A]		1	P05132	P05132	1	3	0.5654	0	1	1	484.584	1451.74	1451.74	0.49	0.00024	HCD (High Energy Collision Dissociation)	MS2	1.87876	23.532	35.7234	18755	20210331_Caden_phos_OT.raw	F2	1.91	1	0.0009662	0.01623
	FALSE	High	Sequest HT (A2)	Unambiguous	[K].KGsEQESVKEFLAK.[A]	S3(Phospho)	1	P05132	P05132	2	2	0.233	0	1	1	830.404	1659.8	1659.8	1.25	0.00104	HCD (High Energy Collision Dissociation)	MS2	0	100	35.7295	18760	20210331_Caden_phos_OT.raw	F2	4.12	1	0.0009662	0.000407	S3(Phospho): 100
	FALSE	High	Sequest HT (A2)	Unambiguous	[K].GSEQESVKEFLAK.[A]		1	P05132	P05132	1	2	0.4516	0	1	1	726.373	1451.74	1451.74	0.63	0.00046	HCD (High Energy Collision Dissociation)	MS2	4.44631	75	35.7647	18780	20210331_Caden_phos_OT.raw	F2	2.48	1	0.0009662	0.001064
	FALSE	High	Sequest HT (A2)	Unambiguous	[K].KGsEQESVKEFLAK.[A]	S3(Phospho)	1	P05132	P05132	2	3	0.2721	0	1	1	553.938	1659.8	1659.8	0.13	7e-05	HCD (High Energy Collision Dissociation)	MS2	7.36693	20.498	35.9776	18895	20210331_Caden_phos_OT.raw	F2	3.05	1	0.0009662	0.01578	S3(Phospho): 100
	FALSE	High	Sequest HT (A2)	Unambiguous	[K].KGsEQESVKEFLAK.[A]	S3(Phospho)	1	P05132	P05132	2	2	0.3349	0	1	1	830.405	1659.8	1659.8	2.12	0.00176	HCD (High Energy Collision Dissociation)	MS2	0	100	36.0624	18944	20210331_Caden_phos_OT.raw	F2	4.15	1	0.0009662	0.0006176	S3(Phospho): 100
	FALSE	High	Sequest HT (A2)	Unambiguous	[K].KGsEQESVKEFLAK.[A]	S3(Phospho)	1	P05132	P05132	2	3	0.2583	0	1	1	553.938	1659.8	1659.8	-0.21	-0.00012	HCD (High Energy Collision Dissociation)	MS2	0	51.446	36.2423	19057	20210331_Caden_phos_OT.raw	F2	3.91	1	0.0009662	0.0002473	S3(Phospho): 100
	FALSE	High	Sequest HT (A2)	Unambiguous	[K].KGsEQESVKEFLAK.[A]	S3(Phospho)	1	P05132	P05132	2	2	0.2236	0	1	1	830.404	1659.8	1659.8	1.37	0.00113	HCD (High Energy Collision Dissociation)	MS2	7.19922	100	36.4981	19204	20210331_Caden_phos_OT.raw	F2	2.37	1	0.0009662	0.02087	S3(Phospho): 100
	FALSE	High	Sequest HT (A2)	Unambiguous	[K].KGsEQESVKEFLAK.[A]	S3(Phospho)	1	P05132	P05132	2	3	0.1951	0	1	1	553.938	1659.8	1659.8	0.33	0.00018	HCD (High Energy Collision Dissociation)	MS2	26.435	68.809	36.5168	19215	20210331_Caden_phos_OT.raw	F2	4.1	1	0.0009662	0.002084	S3(Phospho): 100
	FALSE	High	Sequest HT (A2)	Unambiguous	[R].KVEAPFIPK.[F]		2	P05132	P05132; P68181	1	2	0.0947	0	1	1	514.81	1028.61	1028.61	-0.34	-0.00018	HCD (High Energy Collision Dissociation)	MS2	6.82799	100	37.879	19990	20210331_Caden_phos_OT.raw	F2	2.43	1	0.004556	0.07589
	FALSE	High	Sequest HT (A2)	Unambiguous	[K].KGsEQESVKEFLAK.[A]	S3(Phospho)	1	P05132	P05132	2	3	0.2188	0	1	1	553.937	1659.8	1659.8	-1.96	-0.00109	HCD (High Energy Collision Dissociation)	MS2	17.6304	100	38.164	20171	20210331_Caden_phos_OT.raw	F2	2.56	1	0.0009662	0.01652	S3(Phospho): 100
	FALSE	High	Sequest HT (A2)	Unambiguous	[R].NLLQVDLTKR.[F]		2	P05132	P05132; P68181	1	3	0.3961	0	1	1	400.575	1199.71	1199.71	-0.76	-0.00031	HCD (High Energy Collision Dissociation)	MS2	65.1668	52.833	39.7332	21050	20210331_Caden_phos_OT.raw	F2	3.08	1	0.0009662	0.03555
	FALSE	High	Sequest HT (A2)	Unambiguous	[K].GsEQESVKEFLAK.[A]	S2(Phospho)	1	P05132	P05132	1	2	0.3293	0	1	1	766.355	1531.7	1531.7	-0.5	-0.00038	HCD (High Energy Collision Dissociation)	MS2	0	100	40.4202	21391	20210331_Caden_phos_OT.raw	F2	4.13	1	0.0009662	0.003011	S2(Phospho): 100
	FALSE	High	Sequest HT (A2)	Unambiguous	[K].GPGDTSNFDDYEEEEIRVsINEK.[C]	S19(Phospho)	1	P05132	P05132	1	2	0.384	0	1	1	1362.07	2723.14	2723.14	1.5	0.00204	HCD (High Energy Collision Dissociation)	MS2	0	89.8	47.0467	25280	20210331_Caden_phos_OT.raw	F2	4.01	1	0.0009662	0.03382	S19(Phospho): 100
	FALSE	High	Sequest HT (A2)	Unambiguous	[R].KVEAPFIPK.[F]		2	P05132	P05132; P68181	1	2	0.0994	0	1	1	514.81	1028.61	1028.61	-0.4	-0.00021	HCD (High Energy Collision Dissociation)	MS2	0	100	50.1241	26972	20210331_Caden_phos_OT.raw	F2	1.81	1	0.00417	0.05247
	FALSE	High	Sequest HT (A2)	Unambiguous	[K].KGSEQEsVKEFLAK.[A]	S7(Phospho)	1	P05132	P05132	2	3	0.2977	0	1	1	553.938	1659.8	1659.8	0.55	0.0003	HCD (High Energy Collision Dissociation)	MS2	25.309	99.539	50.1703	26996	20210331_Caden_phos_OT.raw	F2	1.31	1	0.004556	0.07771	S3(Phospho): 99.49
	FALSE	High	Sequest HT (A2)	Unambiguous	[K].QIEHTLNEKR.[I]		4	P05132	A0A0G2JFT9; H6TMF5; P05132; P68181	1	3	0.2031	0	1	1	423.23	1267.67	1267.68	-0.5	-0.00021	HCD (High Energy Collision Dissociation)	MS2	41.0799	100	50.3451	27089	20210331_Caden_phos_OT.raw	F2	1.28	1	0.004556	0.07574
	FALSE	High	Sequest HT (A2)	Unambiguous	[R].KVEAPFIPK.[F]		2	P05132	P05132; P68181	1	2	0.1982	0	1	1	514.81	1028.61	1028.61	-0.49	-0.00025	HCD (High Energy Collision Dissociation)	MS2	16.4837	100	50.7751	27313	20210331_Caden_phos_OT.raw	F2	2.17	1	0.004556	0.06606
	FALSE	High	Sequest HT (A2)	Unambiguous	[R].KVEAPFIPK.[F]		2	P05132	P05132; P68181	1	2	0.1528	0	1	1	514.811	1028.61	1028.61	-0.01	0	HCD (High Energy Collision Dissociation)	MS2	14.9782	100	51.158	27514	20210331_Caden_phos_OT.raw	F2	2.29	1	0.005201	0.08729
	FALSE	High	Sequest HT (A2)	Unambiguous	[R].KVEAPFIPK.[F]		2	P05132	P05132; P68181	1	2	0.0746	0	1	1	514.81	1028.61	1028.61	-0.58	-0.0003	HCD (High Energy Collision Dissociation)	MS2	9.07987	100	51.8245	27861	20210331_Caden_phos_OT.raw	F2	2.01	1	0.005844	0.09383
	FALSE	High	Sequest HT (A2)	Unambiguous	[K].KGsEQESVKEFLAK.[A]	S3(Phospho)	1	P05132	P05132	2	3	0.0728	0	1	1	553.938	1659.8	1659.8	-0.49	-0.00027	HCD (High Energy Collision Dissociation)	MS2	32.9412	100	52.4819	28203	20210331_Caden_phos_OT.raw	F2	2.06	1	0.00417	0.05242	S3(Phospho): 99.99
	FALSE	High	Sequest HT (A2)	Unambiguous	[R].KVEAPFIPK.[F]		2	P05132	P05132; P68181	1	2	0.1494	0	1	1	514.81	1028.61	1028.61	-0.69	-0.00036	HCD (High Energy Collision Dissociation)	MS2	12.5192	100	53.0994	28515	20210331_Caden_phos_OT.raw	F2	2.41	1	0.00349	0.04918
	FALSE	High	Sequest HT (A2)	Unambiguous	[K].KGsEQESVKEFLAK.[A]	S3(Phospho)	1	P05132	P05132	2	3	0.1224	0	1	1	553.938	1659.8	1659.8	0.06	4e-05	HCD (High Energy Collision Dissociation)	MS2	34.5284	100	53.1868	28559	20210331_Caden_phos_OT.raw	F2	1.96	1	0.004556	0.06384	S3(Phospho): 100
	FALSE	High	Sequest HT (A2)	Unambiguous	[K].QIEHTLNEKR.[I]		4	P05132	A0A0G2JFT9; H6TMF5; P05132; P68181	1	3	0.3107	0	1	1	423.23	1267.68	1267.68	0.14	6e-05	HCD (High Energy Collision Dissociation)	MS2	48.7652	100	53.54	28743	20210331_Caden_phos_OT.raw	F2	1.77	1	0.004556	0.07848
	FALSE	High	Sequest HT (A2)	Unambiguous	[R].KVEAPFIPK.[F]		2	P05132	P05132; P68181	1	2	0.1488	0	1	1	514.811	1028.62	1028.61	1.2	0.00062	HCD (High Energy Collision Dissociation)	MS2	0	100	53.7811	28866	20210331_Caden_phos_OT.raw	F2	2.15	1	0.00188	0.03843
	FALSE	High	Sequest HT (A2)	Unambiguous	[R].KVEAPFIPK.[F]		2	P05132	P05132; P68181	1	2	0.1568	0	1	1	514.81	1028.61	1028.61	-0.34	-0.00018	HCD (High Energy Collision Dissociation)	MS2	3.73718	100	54.101	29029	20210331_Caden_phos_OT.raw	F2	2.36	1	0.002757	0.04115
	FALSE	High	Sequest HT (A2)	Unambiguous	[G].TPEYLAPEIILSK.[G]		2	P05132	P05132; P68181	0	2	0.5704	0	1	1	737.413	1473.82	1473.82	-0.35	-0.00026	HCD (High Energy Collision Dissociation)	MS2	17.9897	84.614	54.3149	29140	20210331_Caden_phos_OT.raw	F2	2.84	1	0.0009662	0.003018
	FALSE	High	Sequest HT (A2)	Unambiguous	[K].QIEHTLNEKR.[I]		4	P05132	A0A0G2JFT9; H6TMF5; P05132; P68181	1	3	0.1311	0	1	1	423.23	1267.68	1267.68	0.34	0.00014	HCD (High Energy Collision Dissociation)	MS2	72.3698	100	54.4558	29209	20210331_Caden_phos_OT.raw	F2	1.22	1	0.00188	0.03655
	FALSE	High	Sequest HT (A2)	Unambiguous	[C].GTPEYLAPEIILSK.[G]		2	P05132	P05132; P68181	0	2	0.5387	0	1	1	765.924	1530.84	1530.84	0.19	0.00014	HCD (High Energy Collision Dissociation)	MS2	20.1056	100	54.6143	29291	20210331_Caden_phos_OT.raw	F2	2.71	1	0.0009662	0.003336
	FALSE	High	Sequest HT (A2)	Unambiguous	[K].KGsEQESVKEFLAK.[A]	S3(Phospho)	1	P05132	P05132	2	3	0.1097	0	1	1	553.938	1659.8	1659.8	0.04	2e-05	HCD (High Energy Collision Dissociation)	MS2	31.3161	100	54.6477	29307	20210331_Caden_phos_OT.raw	F2	1.55	1	0.005844	0.09286	S3(Phospho): 99.24
	FALSE	High	Sequest HT (A2)	Unambiguous	[R].KVEAPFIPK.[F]		2	P05132	P05132; P68181	1	2	0.1746	0	1	1	514.811	1028.61	1028.61	0.59	0.0003	HCD (High Energy Collision Dissociation)	MS2	8.66831	100	54.7773	29374	20210331_Caden_phos_OT.raw	F2	2.52	1	0.00417	0.05191
	FALSE	High	Sequest HT (A2)	Unambiguous	[K].QIEHTLNEKR.[I]		4	P05132	A0A0G2JFT9; H6TMF5; P05132; P68181	1	3	0.2318	0	1	1	423.23	1267.68	1267.68	-0.24	-0.0001	HCD (High Energy Collision Dissociation)	MS2	12.1268	100	54.7856	29378	20210331_Caden_phos_OT.raw	F2	1.51	1	0.004556	0.06572
	FALSE	High	Sequest HT (A2)	Unambiguous	[R].KVEAPFIPK.[F]		2	P05132	P05132; P68181	1	2	0.0302	0	1	1	514.81	1028.61	1028.61	-0.94	-0.00048	HCD (High Energy Collision Dissociation)	MS2	8.75145	100	57.7142	30836	20210331_Caden_phos_OT.raw	F2	1.99	1	0.002757	0.04052
	FALSE	High	Sequest HT (A2)	Unambiguous	[K].KGSEQEsVKEFLAK.[A]	S7(Phospho)	1	P05132	P05132	2	3	0.1224	0	1	1	553.938	1659.8	1659.8	0.36	0.0002	HCD (High Energy Collision Dissociation)	MS2	18.6115	100	57.9723	30963	20210331_Caden_phos_OT.raw	F2	1.47	1	0.005844	0.09465	S3(Phospho): 99.11
	FALSE	High	Sequest HT (A2)	Unambiguous	[R].KVEAPFIPK.[F]		2	P05132	P05132; P68181	1	2	0.14	0	1	1	514.811	1028.61	1028.61	0.32	0.00017	HCD (High Energy Collision Dissociation)	MS2	11.11	100	58.7119	31329	20210331_Caden_phos_OT.raw	F2	2	1	0.004556	0.06424
	FALSE	High	Sequest HT (A2)	Unambiguous	[K].KGsEQESVKEFLAK.[A]	S3(Phospho)	1	P05132	P05132	2	3	0.2038	0	1	1	553.938	1659.8	1659.8	-0.01	0	HCD (High Energy Collision Dissociation)	MS2	35.7289	100	58.9564	31448	20210331_Caden_phos_OT.raw	F2	2.11	1	0.0009662	0.003737	S3(Phospho): 100
	FALSE	High	Sequest HT (A2)	Unambiguous	[R].KVEAPFIPK.[F]		2	P05132	P05132; P68181	1	2	0.1111	0	1	1	514.81	1028.61	1028.61	-0.29	-0.00015	HCD (High Energy Collision Dissociation)	MS2	5.91427	100	59.3409	31637	20210331_Caden_phos_OT.raw	F2	1.98	1	0.005844	0.09603
	FALSE	High	Sequest HT (A2)	Unambiguous	[K].KGsEQESVKEFLAK.[A]	S3(Phospho)	1	P05132	P05132	2	3	0.0583	0	1	1	553.938	1659.8	1659.8	-0.36	-0.0002	HCD (High Energy Collision Dissociation)	MS2	33.4007	100	59.5802	31751	20210331_Caden_phos_OT.raw	F2	2.06	1	0.00188	0.03908	S3(Phospho): 100
	FALSE	High	Sequest HT (A2)	Unambiguous	[K].KGsEQESVKEFLAK.[A]	S3(Phospho)	1	P05132	P05132	2	3	0.3669	0	1	1	553.938	1659.8	1659.8	0.06	3e-05	HCD (High Energy Collision Dissociation)	MS2	35.8808	100	60.9395	32424	20210331_Caden_phos_OT.raw	F2	1.69	1	0.00349	0.04387	S3(Phospho): 50; S7(Phospho): 50
	FALSE	High	Sequest HT (A2)	Unambiguous	[R].ILQAVNFPFLVK.[L]		1	P05132	P05132	0	2	0.6115	0	1	1	694.918	1388.83	1388.83	-0.31	-0.00022	HCD (High Energy Collision Dissociation)	MS2	11.1575	50.587	61.5694	32733	20210331_Caden_phos_OT.raw	F2	3.14	1	0.0009662	0.02789
	FALSE	High	Sequest HT (A2)	Unambiguous	[K].KGsEQESVKEFLAK.[A]	S3(Phospho)	1	P05132	P05132	2	3	0.0625	0	1	1	553.938	1659.8	1659.8	-0.05	-3e-05	HCD (High Energy Collision Dissociation)	MS2	28.1671	100	61.577	32737	20210331_Caden_phos_OT.raw	F2	2.56	1	0.0009662	0.007977	S3(Phospho): 100
	FALSE	High	Sequest HT (A2)	Unambiguous	[K].GRTWtLcGTPEYLAPEIILSK.[G]	T5(Phospho); C7(Carbamidomethyl)	2	P05132	P05132; P68181	1	3	0.0711	0	1	1	829.079	2485.22	2485.22	0.99	0.00082	HCD (High Energy Collision Dissociation)	MS2	1.62347	100	61.9736	32932	20210331_Caden_phos_OT.raw	F2	3.8	1	0.0009662	0.0009283	T5(Phospho): 99.43
	FALSE	High	Sequest HT (A2)	Unambiguous	[W].tLcGTPEYLAPEIILSK.[G]	T1(Phospho); C3(Carbamidomethyl)	2	P05132	P05132; P68181	0	2	0.1552	0	1	1	992.989	1984.97	1984.97	0.31	0.00031	HCD (High Energy Collision Dissociation)	MS2	0	100	62.0086	32949	20210331_Caden_phos_OT.raw	F2	2.32	1	0.0009662	0.02002	T1(Phospho): 100
	FALSE	High	Sequest HT (A2)	Unambiguous	[R].DLKPENLLIDQQGYIQVTDFGFAK.[R]		1	P05132	P05132	0	3	0.6795	0	1	1	918.145	2752.42	2752.42	0.25	0.00023	HCD (High Energy Collision Dissociation)	MS2	0	73.71	62.7929	33334	20210331_Caden_phos_OT.raw	F2	5.21	1	0.0009662	2.039e-05
	FALSE	High	Sequest HT (A2)	Unambiguous	[R].DLKPENLLIDQQGYIQVTDFGFAK.[R]		1	P05132	P05132	0	2	0.5673	0	1	1	1376.72	2752.42	2752.42	1.88	0.00259	HCD (High Energy Collision Dissociation)	MS2	0	100	62.8321	33353	20210331_Caden_phos_OT.raw	F2	2.45	1	0.0009662	0.0006257
	FALSE	High	Sequest HT (A2)	Unambiguous	[R].DLKPENLLIDQQGYIQVTDFGFAK.[R]		1	P05132	P05132	0	3	0.6379	0	1	1	918.145	2752.42	2752.42	0.07	6e-05	HCD (High Energy Collision Dissociation)	MS2	2.29884	100	63.0933	33481	20210331_Caden_phos_OT.raw	F2	2.32	1	0.0009662	0.003173
	FALSE	High	Sequest HT (A2)	Unambiguous	[K].KGsEQESVKEFLAK.[A]	S3(Phospho)	1	P05132	P05132	2	3	0.1311	0	1	1	553.938	1659.8	1659.8	-0.23	-0.00013	HCD (High Energy Collision Dissociation)	MS2	32.2053	100	63.1311	33499	20210331_Caden_phos_OT.raw	F2	1.83	1	0.0009662	0.01088	S3(Phospho): 100
	FALSE	High	Sequest HT (A2)	Unambiguous	[K].KGsEQESVKEFLAK.[A]	S3(Phospho)	1	P05132	P05132	2	3	0.0949	0	1	1	553.938	1659.8	1659.8	-0.44	-0.00024	HCD (High Energy Collision Dissociation)	MS2	32.3114	100	63.4409	33650	20210331_Caden_phos_OT.raw	F2	1.58	1	0.0009662	0.02107	S3(Phospho): 99.34
	FALSE	High	Sequest HT (A2)	Unambiguous	[R].KVEAPFIPK.[F]		2	P05132	P05132; P68181	1	2	0.1728	0	1	1	514.81	1028.61	1028.61	-0.43	-0.00022	HCD (High Energy Collision Dissociation)	MS2	3.27762	100	64.8622	34344	20210331_Caden_phos_OT.raw	F2	1.91	1	0.004556	0.06565
	FALSE	High	Sequest HT (A2)	Unambiguous	[R].KVEAPFIPK.[F]		2	P05132	P05132; P68181	1	2	0.1969	0	1	1	514.811	1028.61	1028.61	0.33	0.00017	HCD (High Energy Collision Dissociation)	MS2	4.8261	100	65.4145	34615	20210331_Caden_phos_OT.raw	F2	1.93	1	0.004556	0.08335
	FALSE	High	Sequest HT (A2)	Unambiguous	[R].KVEAPFIPK.[F]		2	P05132	P05132; P68181	1	2	0.1777	0	1	1	514.811	1028.61	1028.61	0.01	1e-05	HCD (High Energy Collision Dissociation)	MS2	15.0301	100	66.0011	34904	20210331_Caden_phos_OT.raw	F2	2.42	1	0.00417	0.06083
	FALSE	High	Sequest HT (A2)	Unambiguous	[K].KGsEQESVKEFLAK.[A]	S3(Phospho)	1	P05132	P05132	2	3	0.1331	0	1	1	553.938	1659.8	1659.8	0.06	3e-05	HCD (High Energy Collision Dissociation)	MS2	30.4457	100	66.0467	34927	20210331_Caden_phos_OT.raw	F2	2.93	1	0.0009662	0.002162	S3(Phospho): 100
	FALSE	High	Sequest HT (A2)	Unambiguous	[K].KGsEQESVKEFLAK.[A]	S3(Phospho)	1	P05132	P05132	2	3	0.1269	0	1	1	553.938	1659.8	1659.8	0.53	0.00029	HCD (High Energy Collision Dissociation)	MS2	28.7949	100	66.3399	35072	20210331_Caden_phos_OT.raw	F2	2.6	1	0.0009662	0.005409	S3(Phospho): 100
	FALSE	High	Sequest HT (A2)	Unambiguous	[K].KGsEQESVKEFLAK.[A]	S3(Phospho)	1	P05132	P05132	2	3	0.0813	0	1	1	553.938	1659.8	1659.8	0	0	HCD (High Energy Collision Dissociation)	MS2	25.1138	100	66.6555	35228	20210331_Caden_phos_OT.raw	F2	2.09	1	0.0009662	0.009665	S3(Phospho): 100
	FALSE	High	Sequest HT (A2)	Unambiguous	[R].TWtLcGTPEYLAPEIILSK.[G]	T3(Phospho); C5(Carbamidomethyl)	2	P05132	P05132; P68181	0	2	0.0436	0	1	1	1136.55	2272.1	2272.1	0.29	0.00033	HCD (High Energy Collision Dissociation)	MS2	0	11.185	66.7123	35256	20210331_Caden_phos_OT.raw	F2	4.36	1	0.0009662	0.000762	T3(Phospho): 100
	FALSE	High	Sequest HT (A2)	Unambiguous	[R].TWtLcGTPEYLAPEIILSK.[G]	T3(Phospho); C5(Carbamidomethyl)	2	P05132	P05132; P68181	0	3	0.0319	0	1	1	758.038	2272.1	2272.1	0.79	0.0006	HCD (High Energy Collision Dissociation)	MS2	7.02562	100	66.7182	35260	20210331_Caden_phos_OT.raw	F2	3.76	1	0.0009662	0.0009838	T3(Phospho): 99.5
	FALSE	High	Sequest HT (A2)	Unambiguous	[K].KGsEQESVKEFLAK.[A]	S3(Phospho)	1	P05132	P05132	2	3	0.1163	0	1	1	553.938	1659.8	1659.8	-0.2	-0.00011	HCD (High Energy Collision Dissociation)	MS2	32.8297	90.672	66.9588	35379	20210331_Caden_phos_OT.raw	F2	2.15	1	0.00349	0.04432	S3(Phospho): 99.51
	FALSE	High	Sequest HT (A2)	Unambiguous	[R].KVEAPFIPK.[F]		2	P05132	P05132; P68181	1	2	0.1055	0	1	1	514.811	1028.61	1028.61	0.11	6e-05	HCD (High Energy Collision Dissociation)	MS2	6.35621	100	67.2059	35501	20210331_Caden_phos_OT.raw	F2	2.56	1	0.004556	0.06403
	FALSE	High	Sequest HT (A2)	Unambiguous	[K].KGsEQESVKEFLAK.[A]	S3(Phospho)	1	P05132	P05132	2	3	0.2254	0	1	1	553.938	1659.8	1659.8	0.49	0.00027	HCD (High Energy Collision Dissociation)	MS2	37.5163	75.754	67.2835	35540	20210331_Caden_phos_OT.raw	F2	2.13	1	0.002757	0.04238	S3(Phospho): 100
	FALSE	High	Sequest HT (A2)	Unambiguous	[R].KVEAPFIPK.[F]		2	P05132	P05132; P68181	1	2	0.192	0	1	1	514.811	1028.61	1028.61	0.02	1e-05	HCD (High Energy Collision Dissociation)	MS2	5.04265	100	67.4994	35647	20210331_Caden_phos_OT.raw	F2	2.5	1	0.00349	0.04711
	FALSE	High	Sequest HT (A2)	Unambiguous	[K].KGsEQESVKEFLAK.[A]	S3(Phospho)	1	P05132	P05132	2	3	0.0046	0	1	1	553.938	1659.8	1659.8	0.19	0.0001	HCD (High Energy Collision Dissociation)	MS2	38.0317	100	67.5647	35680	20210331_Caden_phos_OT.raw	F2	2.19	1	0.0009662	0.03528	S3(Phospho): 100
	FALSE	High	Sequest HT (A2)	Unambiguous	[R].KVEAPFIPK.[F]		2	P05132	P05132; P68181	1	2	0.1295	0	1	1	514.811	1028.61	1028.61	-0.08	-4e-05	HCD (High Energy Collision Dissociation)	MS2	2.38802	100	67.7847	35788	20210331_Caden_phos_OT.raw	F2	2.78	1	0.00349	0.04716
	FALSE	High	Sequest HT (A2)	Unambiguous	[K].KGsEQESVKEFLAK.[A]	S3(Phospho)	1	P05132	P05132	2	3	0.2549	0	1	1	553.938	1659.8	1659.8	-0.01	-1e-05	HCD (High Energy Collision Dissociation)	MS2	39.8315	90.779	67.8681	35831	20210331_Caden_phos_OT.raw	F2	1.53	1	0.0009662	0.03023	S3(Phospho): 100
	FALSE	High	Sequest HT (A2)	Unambiguous	[R].KVEAPFIPK.[F]		2	P05132	P05132; P68181	1	2	0.1128	0	1	1	514.81	1028.61	1028.61	-0.41	-0.00021	HCD (High Energy Collision Dissociation)	MS2	3.66594	98.152	68.0625	35927	20210331_Caden_phos_OT.raw	F2	2.66	1	0.004556	0.06798
	FALSE	High	Sequest HT (A2)	Unambiguous	[R].KVEAPFIPK.[F]		2	P05132	P05132; P68181	1	2	0.2258	0	1	1	514.811	1028.61	1028.61	-0.04	-2e-05	HCD (High Energy Collision Dissociation)	MS2	4.68515	100	68.3527	36071	20210331_Caden_phos_OT.raw	F2	2.48	1	0.004556	0.06544
	FALSE	High	Sequest HT (A2)	Unambiguous	[R].KVEAPFIPK.[F]		2	P05132	P05132; P68181	1	2	0.1402	0	1	1	514.81	1028.61	1028.61	-0.24	-0.00012	HCD (High Energy Collision Dissociation)	MS2	22.0412	95.102	68.8937	36340	20210331_Caden_phos_OT.raw	F2	2.71	1	0.002757	0.04364
	FALSE	High	Sequest HT (A2)	Unambiguous	[R].KVEAPFIPK.[F]		2	P05132	P05132; P68181	1	2	0.2116	0	1	1	514.81	1028.61	1028.61	-0.34	-0.00018	HCD (High Energy Collision Dissociation)	MS2	25.4271	100	69.152	36470	20210331_Caden_phos_OT.raw	F2	2.41	1	0.005201	0.09056
	FALSE	High	Sequest HT (A2)	Unambiguous	[R].KVEAPFIPK.[F]		2	P05132	P05132; P68181	1	2	0.175	0	1	1	514.81	1028.61	1028.61	-0.55	-0.00029	HCD (High Energy Collision Dissociation)	MS2	15.4345	100	69.6688	36727	20210331_Caden_phos_OT.raw	F2	2.4	1	0.004556	0.08279
	FALSE	High	Sequest HT (A2)	Unambiguous	[R].KVEAPFIPK.[F]		2	P05132	P05132; P68181	1	2	0.1149	0	1	1	514.811	1028.61	1028.61	-0.17	-9e-05	HCD (High Energy Collision Dissociation)	MS2	11.5777	96.384	70.4875	37078	20210331_Caden_phos_OT.raw	F2	2.35	1	0.004556	0.07355
	FALSE	High	Sequest HT (A2)	Unambiguous	[K].QIEHTLNEKR.[I]		4	P05132	A0A0G2JFT9; H6TMF5; P05132; P68181	1	2	0.4734	0	1	1	634.342	1267.68	1267.68	0.87	0.00055	HCD (High Energy Collision Dissociation)	MS2	9.22747	56.116	73.8976	38242	20210331_Caden_phos_OT.raw	F2	1.88	1	0.004556	0.06912
	FALSE	High	Sequest HT (A2)	Unambiguous	[K].KGsEQESVKEFLAK.[A]	S3(Phospho)	1	P05132	P05132	2	2	0.3437	0	1	1	830.403	1659.8	1659.8	-0.01	0	HCD (High Energy Collision Dissociation)	MS2	0	60.732	73.9372	38267	20210331_Caden_phos_OT.raw	F2	3.23	1	0.0009662	0.001981	S3(Phospho): 100
	FALSE	High	Sequest HT (A2)	Unambiguous	[K].KGsEQESVKEFLAK.[A]	S3(Phospho)	1	P05132	P05132	2	3	0.1401	0	1	1	553.938	1659.8	1659.8	-0.24	-0.00013	HCD (High Energy Collision Dissociation)	MS2	21.938	11.514	73.94	38269	20210331_Caden_phos_OT.raw	F2	3.14	1	0.0009662	0.004909	S3(Phospho): 100
	FALSE	High	Sequest HT (A2)	Unambiguous	[R].KVEAPFIPK.[F]		2	P05132	P05132; P68181	1	2	0.1515	0	1	1	514.811	1028.61	1028.61	0.38	0.0002	HCD (High Energy Collision Dissociation)	MS2	0	100	74.138	38399	20210331_Caden_phos_OT.raw	F2	2.64	1	0.004556	0.06559
	FALSE	High	Sequest HT (A2)	Unambiguous	[K].KGsEQESVKEFLAK.[A]	S3(Phospho)	1	P05132	P05132	2	3	0.3107	0	1	1	553.938	1659.8	1659.8	0.18	0.0001	HCD (High Energy Collision Dissociation)	MS2	20.5031	78.598	74.2025	38434	20210331_Caden_phos_OT.raw	F2	4.41	1	0.0009662	0.0001706	S3(Phospho): 100
	FALSE	High	Sequest HT (A2)	Unambiguous	[K].KGsEQESVKEFLAK.[A]	S3(Phospho)	1	P05132	P05132	2	3	0.2534	0	1	1	553.938	1659.8	1659.8	0.37	0.0002	HCD (High Energy Collision Dissociation)	MS2	17.0619	91.194	74.4837	38585	20210331_Caden_phos_OT.raw	F2	3.67	1	0.0009662	0.001279	S3(Phospho): 100
	FALSE	High	Sequest HT (A2)	Unambiguous	[K].KGsEQESVKEFLAK.[A]	S3(Phospho)	1	P05132	P05132	2	2	0.2535	0	1	1	830.404	1659.8	1659.8	1.18	0.00098	HCD (High Energy Collision Dissociation)	MS2	7.00685	100	74.5306	38608	20210331_Caden_phos_OT.raw	F2	1.42	1	0.00188	0.03782	S3(Phospho): 100
	FALSE	High	Sequest HT (A2)	Unambiguous	[R].KVEAPFIPK.[F]		2	P05132	P05132; P68181	1	2	0.1053	0	1	1	514.811	1028.61	1028.61	0.2	0.0001	HCD (High Energy Collision Dissociation)	MS2	12.6843	100	74.7174	38704	20210331_Caden_phos_OT.raw	F2	2.09	1	0.004556	0.08141
	FALSE	High	Sequest HT (A2)	Unambiguous	[K].QIEHTLNEKR.[I]		4	P05132	A0A0G2JFT9; H6TMF5; P05132; P68181	1	3	0.3176	0	1	1	423.23	1267.68	1267.68	0.34	0.00014	HCD (High Energy Collision Dissociation)	MS2	8.32465	100	74.7545	38722	20210331_Caden_phos_OT.raw	F2	1.7	1	0.0009662	0.009685
	FALSE	High	Sequest HT (A2)	Unambiguous	[R].KVEAPFIPK.[F]		2	P05132	P05132; P68181	1	2	0.2038	0	1	1	514.811	1028.61	1028.61	0.16	8e-05	HCD (High Energy Collision Dissociation)	MS2	7.49962	100	74.9877	38837	20210331_Caden_phos_OT.raw	F2	2.11	1	0.004556	0.06356
FALSE	High	Master Protein	P04264	Keratin, type II cytoskeletal 1 OS=Homo sapiens GN=KRT1 PE=1 SV=6	0	90.899	40	27	28	49	22	644	66	8.12	124.95	27	cell death;defense response;metabolic process;regulation of biological process;response to stimulus;transport	cytoskeleton;cytosol;extracellular;membrane;nucleus	catalytic activity;motor activity;protein binding;receptor activity;structural molecule activity	Pf00038, Pf01576, Pf05103, Pf05957, Pf12128, Pf13166, Pf13514	3848	ENSG00000167768.4	KRT1	12	Formation of the cornified envelope; Neutrophil degranulation	Corticotropin-releasing hormone signaling pathway		7	High	1
	Checked	Confidence	Identifying Node	PSM Ambiguity	Annotated Sequence	Modifications	# Proteins	Master Protein Accessions	Protein Accessions	# Missed Cleavages	Charge	DeltaScore	DeltaCn	Rank	Search Engine Rank	m/z [Da]	MH+ [Da]	Theo. MH+ [Da]	DeltaM [ppm]	Deltam/z [Da]	Activation Type	MS Order	Isolation Interference [%]	Ion Inject Time [ms]	RT [min]	First Scan	Spectrum File	File ID	XCorr	# Protein Groups	Percolator q-Value	Percolator PEP	PhosphoRS: Best Site Probabilities
	FALSE	High	Sequest HT (A2)	Unambiguous	[R].GSGGGSSGGSIGGR.[G]		1	P04264	P04264	0	2	0.6292	0	1	1	546.755	1092.5	1092.5	-0.62	-0.00034	HCD (High Energy Collision Dissociation)	MS2	0	47.472	5.439	2084	20210331_Caden_phos_OT.raw	F2	3.29	1	0.0009662	0.000127
	FALSE	High	Sequest HT (A2)	Unambiguous	[R].GENALKDAK.[N]		1	P04264	P04264	1	2	0.4635	0	1	1	473.253	945.499	945.5	-0.78	-0.00037	HCD (High Energy Collision Dissociation)	MS2	0	37.09	5.4498	2088	20210331_Caden_phos_OT.raw	F2	2.33	1	0.004556	0.0722
	FALSE	High	Sequest HT (A2)	Unambiguous	[R].GSGGGSSGGSIGGR.[G]		1	P04264	P04264	0	2	0.6131	0	1	1	546.756	1092.5	1092.5	0.93	0.00051	HCD (High Energy Collision Dissociation)	MS2	61.0001	45.397	5.6924	2176	20210331_Caden_phos_OT.raw	F2	3.05	1	0.0009662	0.001175
	FALSE	High	Sequest HT (A2)	Unambiguous	[R].GENALKDAK.[N]		1	P04264	P04264	1	2	0.483	0	1	1	473.253	945.499	945.5	-0.86	-0.00041	HCD (High Energy Collision Dissociation)	MS2	0	37.769	5.7033	2180	20210331_Caden_phos_OT.raw	F2	2.65	1	0.004556	0.07452
	FALSE	High	Sequest HT (A2)	Unambiguous	[R].GENALKDAK.[N]		1	P04264	P04264	1	2	0.4874	0	1	1	473.254	945.5	945.5	-0.1	-5e-05	HCD (High Energy Collision Dissociation)	MS2	14.7701	51.014	5.9583	2299	20210331_Caden_phos_OT.raw	F2	2.77	1	0.0009662	0.03018
	FALSE	High	Sequest HT (A2)	Unambiguous	[NSKT].KYEDEINKR.[T]		21	P35908; P04264; P04259; Q5XQN5	H-INV:HIT000016045; Q7Z794; Q3TTY5; P35908; P04264; P04259; P02538; Q01546; P50446; Q3UV11; P04104; Q8VED5; Q5XQN5; P48668; P11679; P12035; Q6IFZ6; Q9Z331; P05787; Q922U2; P13647	2	2	0.3333	0	1	1	597.809	1194.61	1194.61	-0.47	-0.00028	HCD (High Energy Collision Dissociation)	MS2	0	100	8.3553	3430	20210331_Caden_phos_OT.raw	F2	2.13	4	0.0009662	0.01433
	FALSE	High	Sequest HT (A2)	Unambiguous	[NSKT].KYEDEINKR.[T]		21	P35908; P04264; P04259; Q5XQN5	H-INV:HIT000016045; Q7Z794; Q3TTY5; P35908; P04264; P04259; P02538; Q01546; P50446; Q3UV11; P04104; Q8VED5; Q5XQN5; P48668; P11679; P12035; Q6IFZ6; Q9Z331; P05787; Q922U2; P13647	2	3	0.4834	0	1	1	398.875	1194.61	1194.61	0.05	2e-05	HCD (High Energy Collision Dissociation)	MS2	22.4885	16.557	8.4606	3486	20210331_Caden_phos_OT.raw	F2	3.02	4	0.0009662	0.02186
	FALSE	High	Sequest HT (A2)	Unambiguous	[K].KDVDGAYMTK.[V]		1	P04264	P04264	1	2	0.3496	0	1	1	564.274	1127.54	1127.54	0.08	5e-05	HCD (High Energy Collision Dissociation)	MS2	28.9272	59.314	11.7011	5177	20210331_Caden_phos_OT.raw	F2	2.46	1	0.0009662	0.01296
	FALSE	High	Sequest HT (A2)	Unambiguous	[KR].NKYEDEINKR.[T]		12	P04264; P04259; Q5XQN5	H-INV:HIT000016045; P04264; P04259; P02538; Q8VED5; Q5XQN5; P48668; P11679; Q6IFZ6; P05787; Q922U2; P13647	2	3	0.4441	0	1	1	436.889	1308.65	1308.65	-0.65	-0.00028	HCD (High Energy Collision Dissociation)	MS2	24.9649	43.722	11.7301	5193	20210331_Caden_phos_OT.raw	F2	3.22	3	0.0009662	0.000585
	FALSE	High	Sequest HT (A2)	Unambiguous	[KR].NKYEDEINKR.[T]		12	P04264; P04259; Q5XQN5	H-INV:HIT000016045; P04264; P04259; P02538; Q8VED5; Q5XQN5; P48668; P11679; Q6IFZ6; P05787; Q922U2; P13647	2	2	0.2586	0	1	1	654.83	1308.65	1308.65	-1.2	-0.00078	HCD (High Energy Collision Dissociation)	MS2	50.1833	100	11.7511	5205	20210331_Caden_phos_OT.raw	F2	2.32	3	0.0009662	0.01804
	FALSE	High	Sequest HT (A2)	Unambiguous	[KR].NKYEDEINKR.[T]		12	P04264; P04259; Q5XQN5	H-INV:HIT000016045; P04264; P04259; P02538; Q8VED5; Q5XQN5; P48668; P11679; Q6IFZ6; P05787; Q922U2; P13647	2	3	0.4331	0	1	1	436.89	1308.65	1308.65	0.41	0.00018	HCD (High Energy Collision Dissociation)	MS2	17.3218	50.068	11.9839	5327	20210331_Caden_phos_OT.raw	F2	2.84	3	0.0009662	0.003283
	FALSE	High	Sequest HT (A2)	Unambiguous	[K].SKAEAESLYQSK.[Y]		1	P04264	P04264	1	3	0.4436	0	1	1	447.562	1340.67	1340.67	0.75	0.00033	HCD (High Energy Collision Dissociation)	MS2	43.2217	54.153	14.0806	6420	20210331_Caden_phos_OT.raw	F2	2.66	1	0.0009662	0.03313
	FALSE	High	Sequest HT (A2)	Unambiguous	[K].SKAEAESLYQSK.[Y]		1	P04264	P04264	1	2	0.659	0	1	1	670.839	1340.67	1340.67	0.42	0.00028	HCD (High Energy Collision Dissociation)	MS2	0.250158	7.806	14.276	6526	20210331_Caden_phos_OT.raw	F2	3.49	1	0.0009662	0.0003189
	FALSE	High	Sequest HT (A2)	Unambiguous	[K].SKAEAESLYQSK.[Y]		1	P04264	P04264	1	3	0.4301	0	1	1	447.561	1340.67	1340.67	-0.07	-3e-05	HCD (High Energy Collision Dissociation)	MS2	16.565	42.249	14.3403	6559	20210331_Caden_phos_OT.raw	F2	1.86	1	0.0009662	0.01901
	FALSE	High	Sequest HT (A2)	Unambiguous	[K].SKAEAESLYQSK.[Y]		1	P04264	P04264	1	2	0.6443	0	1	1	670.839	1340.67	1340.67	0.61	0.00041	HCD (High Energy Collision Dissociation)	MS2	0	100	14.5287	6660	20210331_Caden_phos_OT.raw	F2	2.98	1	0.0009662	0.0004496
	FALSE	High	Sequest HT (A2)	Unambiguous	[K].SKAEAESLYQSK.[Y]		1	P04264	P04264	1	2	0.5236	0	1	1	670.838	1340.67	1340.67	-0.12	-8e-05	HCD (High Energy Collision Dissociation)	MS2	0	100	14.7797	6793	20210331_Caden_phos_OT.raw	F2	2.12	1	0.0009662	0.02123
	FALSE	High	Sequest HT (A2)	Unambiguous	[R].GGGGGGYGSGGSSYGSGGGSYGSGGGGGGGR.[G]		1	P04264	P04264	0	3	0.272	0	1	1	795.325	2383.96	2383.95	3.14	0.0025	HCD (High Energy Collision Dissociation)	MS2	0	100	17.1664	8051	20210331_Caden_phos_OT.raw	F2	1.25	1	0.005201	0.08536
	FALSE	High	Sequest HT (A2)	Unambiguous	[R].GGGGGGYGSGGSSYGSGGGSYGSGGGGGGGR.[G]		1	P04264	P04264	0	2	0.7885	0	1	1	1192.48	2383.95	2383.95	-0.33	-0.0004	HCD (High Energy Collision Dissociation)	MS2	0	29.938	17.2595	8103	20210331_Caden_phos_OT.raw	F2	4.87	1	0.000966184	6.17155e-08
	FALSE	High	Sequest HT (A2)	Unambiguous	[K].AEAESLYQSK.[Y]		1	P04264	P04264	0	2	0.5536	0	1	1	563.275	1125.54	1125.54	0.57	0.00032	HCD (High Energy Collision Dissociation)	MS2	34.9271	21.723	17.2856	8117	20210331_Caden_phos_OT.raw	F2	2.24	1	0.00417	0.0552
	FALSE	High	Sequest HT (A2)	Unambiguous	[K].AEAESLYQSK.[Y]		1	P04264	P04264	0	2	0.5305	0	1	1	563.275	1125.54	1125.54	0.02	1e-05	HCD (High Energy Collision Dissociation)	MS2	11.2166	62.596	17.5441	8251	20210331_Caden_phos_OT.raw	F2	2.13	1	0.0009662	0.03095
	FALSE	High	Sequest HT (A2)	Unambiguous	[K].SDQSRLDSELK.[N]		1	P04264	P04264	1	2	0.2267	0	1	1	639.32	1277.63	1277.63	-1.07	-0.00068	HCD (High Energy Collision Dissociation)	MS2	0	100	18.1599	8574	20210331_Caden_phos_OT.raw	F2	2.25	1	0.0009662	0.02348
	FALSE	High	Sequest HT (A2)	Unambiguous	[R].DYQELmNTK.[L]	M6(Oxidation)	2	P04264	Q3TTY5; P04264	0	2	0.4336	0	1	1	579.26	1157.51	1157.51	-0.88	-0.00051	HCD (High Energy Collision Dissociation)	MS2	0	100	18.1691	8579	20210331_Caden_phos_OT.raw	F2	1.43	1	0.00417	0.05518
	FALSE	High	Sequest HT (A2)	Unambiguous	[R].DYQELmNTK.[L]	M6(Oxidation)	2	P04264	Q3TTY5; P04264	0	2	0.3116	0	1	1	579.261	1157.51	1157.51	-0.36	-0.00021	HCD (High Energy Collision Dissociation)	MS2	0	94.485	18.4486	8733	20210331_Caden_phos_OT.raw	F2	1.38	1	0.0009662	0.0265
	FALSE	High	Sequest HT (A2)	Unambiguous	[R].TLLEGEESR.[M]		1	P04264	P04264	0	2	0.4137	0	1	1	517.262	1033.52	1033.52	-0.08	-4e-05	HCD (High Energy Collision Dissociation)	MS2	0.873728	4.091	20.0109	9584	20210331_Caden_phos_OT.raw	F2	2.49	1	0.004556	0.06995
	FALSE	High	Sequest HT (A2)	Unambiguous	[R].TLLEGEESR.[M]		1	P04264	P04264	0	2	0.3899	0	1	1	517.262	1033.52	1033.52	0.51	0.00026	HCD (High Energy Collision Dissociation)	MS2	0	100	20.2735	9727	20210331_Caden_phos_OT.raw	F2	2.18	1	0.0009662	0.01172
	FALSE	High	Sequest HT (A2)	Unambiguous	[K].NMQDmVEDYR.[N]	M5(Oxidation)	1	P04264	P04264	0	2	0.3952	0	1	1	658.766	1316.52	1316.52	-0.02	-1e-05	HCD (High Energy Collision Dissociation)	MS2	45.0343	67.04	26.4278	13049	20210331_Caden_phos_OT.raw	F2	1.67	1	0.00188	0.03973
	FALSE	High	Sequest HT (A2)	Unambiguous	[R].TNAENEFVTIKK.[D]		2	P04264	P04264; P04104	1	3	0.622	0	1	1	465.249	1393.73	1393.73	0.7	0.00032	HCD (High Energy Collision Dissociation)	MS2	62.8825	69.606	27.6909	13782	20210331_Caden_phos_OT.raw	F2	3.36	1	0.0009662	0.007549
	FALSE	High	Sequest HT (A2)	Unambiguous	[R].TNAENEFVTIKK.[D]		2	P04264	P04264; P04104	1	2	0.4685	0	1	1	697.37	1393.73	1393.73	-0.24	-0.00016	HCD (High Energy Collision Dissociation)	MS2	0	36.555	27.7286	13806	20210331_Caden_phos_OT.raw	F2	3.97	1	0.0009662	0.0009426
	FALSE	High	Sequest HT (A2)	Unambiguous	[T].NAENEFVTIKK.[D]		2	P04264	P04264; P04104	1	2	0.5645	0	1	1	646.845	1292.68	1292.68	-1.13	-0.00073	HCD (High Energy Collision Dissociation)	MS2	0	100	27.8108	13861	20210331_Caden_phos_OT.raw	F2	2.48	1	0.0009662	0.00876
	FALSE	High	Sequest HT (A2)	Unambiguous	[R].TNAENEFVTIKK.[D]		2	P04264	P04264; P04104	1	3	0.6044	0	1	1	465.249	1393.73	1393.73	-0.42	-0.00019	HCD (High Energy Collision Dissociation)	MS2	23.8698	62.08	27.9724	13959	20210331_Caden_phos_OT.raw	F2	2.73	1	0.0009662	0.01631
	FALSE	High	Sequest HT (A2)	Unambiguous	[R].NSKIEISELNR.[V]		1	P04264	P04264	1	2	0.543	0	1	1	651.854	1302.7	1302.7	-0.27	-0.00018	HCD (High Energy Collision Dissociation)	MS2	0	100	28.4497	14248	20210331_Caden_phos_OT.raw	F2	3.02	1	0.0009662	0.005992
	FALSE	High	Sequest HT (A2)	Unambiguous	[R].LDSELKNmQDmVEDYR.[N]	M8(Oxidation); M11(Oxidation)	1	P04264	P04264	1	3	0.3505	0	1	1	673.3	2017.89	2017.88	0.78	0.00052	HCD (High Energy Collision Dissociation)	MS2	62.3027	47.141	29.1408	14609	20210331_Caden_phos_OT.raw	F2	1.94	1	0.0009662	0.0231
	FALSE	High	Sequest HT (A2)	Unambiguous	[R].LDSELKNmQDmVEDYR.[N]	M8(Oxidation); M11(Oxidation)	1	P04264	P04264	1	2	0.4634	0	1	1	1009.45	2017.88	2017.88	0.06	7e-05	HCD (High Energy Collision Dissociation)	MS2	0	100	29.3617	14734	20210331_Caden_phos_OT.raw	F2	1.64	1	0.0009662	0.01685
	FALSE	High	Sequest HT (A2)	Unambiguous	[R].LDSELKNmQDmVEDYR.[N]	M8(Oxidation); M11(Oxidation)	1	P04264	P04264	1	3	0.4074	0	1	1	673.3	2017.88	2017.88	-0.03	-2e-05	HCD (High Energy Collision Dissociation)	MS2	11.8813	15.856	29.4065	14758	20210331_Caden_phos_OT.raw	F2	2.16	1	0.005844	0.09719
	FALSE	High	Sequest HT (A2)	Unambiguous	[K].YEELQITAGR.[H]		2	P04264; P04259	P04264; P04259	0	2	0.4831	0	1	1	590.304	1179.6	1179.6	0.85	0.0005	HCD (High Energy Collision Dissociation)	MS2	0	13.309	33.9165	17649	20210331_Caden_phos_OT.raw	F2	2.67	2	0.00417	0.05838
	FALSE	High	Sequest HT (A2)	Unambiguous	[R].FLEQQNQVLQTK.[W]		9	P35908; P04264	Q7Z794; P35908; Q9R0H5; Q6NXH9; Q6IFZ9; P04264; P04104; Q6IFZ6; E1B991	0	2	0.5927	0	1	1	738.397	1475.79	1475.79	0.32	0.00023	HCD (High Energy Collision Dissociation)	MS2	19.8535	6.323	34.0542	17740	20210331_Caden_phos_OT.raw	F2	3.56	2	0.0009662	0.008094
	FALSE	High	Sequest HT (A2)	Unambiguous	[K].YEELQITAGR.[H]		2	P04264; P04259	P04264; P04259	0	2	0.439	0	1	1	590.304	1179.6	1179.6	0.01	1e-05	HCD (High Energy Collision Dissociation)	MS2	0	33.502	34.1838	17827	20210331_Caden_phos_OT.raw	F2	2.46	2	0.0009662	0.007276
	FALSE	High	Sequest HT (A2)	Unambiguous	[R].FSScGGGGGSFGAGGGFGSR.[S]	C4(Carbamidomethyl)	1	P04264	P04264	0	2	0.7616	0	1	1	883.37	1765.73	1765.73	-0.7	-0.00062	HCD (High Energy Collision Dissociation)	MS2	26.098	100	34.21	17843	20210331_Caden_phos_OT.raw	F2	4.32	1	0.0009662	8.684e-06
	FALSE	High	Sequest HT (A2)	Unambiguous	[R].FLEQQNQVLQTK.[W]		9	P35908; P04264	Q7Z794; P35908; Q9R0H5; Q6NXH9; Q6IFZ9; P04264; P04104; Q6IFZ6; E1B991	0	2	0.5777	0	1	1	738.397	1475.79	1475.79	1.63	0.0012	HCD (High Energy Collision Dissociation)	MS2	70.8426	25.52	34.3444	17919	20210331_Caden_phos_OT.raw	F2	2.51	2	0.0009662	0.01386
	FALSE	High	Sequest HT (A2)	Unambiguous	[R].TNAENEFVTIK.[K]		2	P04264	P04264; P04104	0	2	0.386	0	1	1	633.322	1265.64	1265.64	-0.18	-0.00011	HCD (High Energy Collision Dissociation)	MS2	10.8676	16.988	36.138	18990	20210331_Caden_phos_OT.raw	F2	2.28	1	0.0009662	0.005453
	FALSE	High	Sequest HT (A2)	Unambiguous	[K].NMQDMVEDYR.[N]		1	P04264	P04264	0	2	0.5632	0	1	1	650.768	1300.53	1300.53	-0.05	-3e-05	HCD (High Energy Collision Dissociation)	MS2	23.0597	34.095	36.9393	19448	20210331_Caden_phos_OT.raw	F2	2.77	1	0.0009662	0.01098
	FALSE	High	Sequest HT (A2)	Unambiguous	[K].QISNLQQSISDAEQR.[G]		1	P04264	P04264	0	2	0.628	0	1	1	858.929	1716.85	1716.85	-0.27	-0.00024	HCD (High Energy Collision Dissociation)	MS2	4.88494	10.245	38.4627	20338	20210331_Caden_phos_OT.raw	F2	3.71	1	0.0009662	1.73e-05
	FALSE	High	Sequest HT (A2)	Unambiguous	[K].NKLNDLEDALQQAK.[E]		1	P04264	P04264	1	2	0.5738	0	1	1	800.42	1599.83	1599.83	0.04	3e-05	HCD (High Energy Collision Dissociation)	MS2	0	100	44.5275	23841	20210331_Caden_phos_OT.raw	F2	3.59	1	0.0009662	1.204e-05
	FALSE	High	Sequest HT (A2)	Unambiguous	[K].NKLNDLEDALQQAK.[E]		1	P04264	P04264	1	3	0.4952	0	1	1	533.949	1599.83	1599.83	-0.08	-5e-05	HCD (High Energy Collision Dissociation)	MS2	11.7795	100	44.5671	23863	20210331_Caden_phos_OT.raw	F2	4.16	1	0.0009662	0.0003006
	FALSE	High	Sequest HT (A2)	Unambiguous	[K].QISNLQQSISDAEQRGENALK.[D]		1	P04264	P04264	1	3	0.6391	0	1	1	777.062	2329.17	2329.17	-0.99	-0.00077	HCD (High Energy Collision Dissociation)	MS2	43.2147	100	48.2114	25943	20210331_Caden_phos_OT.raw	F2	4.71	1	0.0009662	5.691e-05
	FALSE	High	Sequest HT (A2)	Unambiguous	[K].WELLQQVDTSTR.[T]		1	P04264	P04264	0	2	0.641	0	1	1	738.379	1475.75	1475.75	0.75	0.00055	HCD (High Energy Collision Dissociation)	MS2	9.38265	10.57	48.3961	26042	20210331_Caden_phos_OT.raw	F2	3.51	1	0.0009662	0.0008776
	FALSE	High	Sequest HT (A2)	Unambiguous	[KR].SLNNQFASFIDK.[V]		2	P04264	P04264; E9Q0F0	0	2	0.5655	0	1	1	692.349	1383.69	1383.69	-0.39	-0.00027	HCD (High Energy Collision Dissociation)	MS2	22.0702	91.02	49.4441	26614	20210331_Caden_phos_OT.raw	F2	2.9	1	0.0009662	0.003957
	FALSE	High	Sequest HT (A2)	Unambiguous	[KR].SLNNQFASFIDKVR.[F]		2	P04264	P04264; E9Q0F0	1	3	0.6364	0	1	1	546.958	1638.86	1638.86	0.24	0.00013	HCD (High Energy Collision Dissociation)	MS2	12.4495	100	52.2645	28090	20210331_Caden_phos_OT.raw	F2	1.87	1	0.0009662	0.01369
	FALSE	High	Sequest HT (A2)	Unambiguous	[R].SLDLDSIIAEVK.[A]		7	P04264; Q5XQN5	P04264; P50446; Q3UV11; Q8BGZ7; Q5XQN5; Q9Z331; Q922U2	0	2	0.5586	0	1	1	651.862	1302.72	1302.72	0.83	0.00054	HCD (High Energy Collision Dissociation)	MS2	3.97746	30.804	60.2639	32084	20210331_Caden_phos_OT.raw	F2	3.33	2	0.0009662	0.00356
FALSE	High	Master Protein	P35908	Keratin, type II cytoskeletal 2 epidermal OS=Homo sapiens GN=KRT2 PE=1 SV=2	0	65.703	40	18	19	26	14	639	65.4	8	78.83	18	cell death;cell organization and biogenesis;cell proliferation;cellular component movement;metabolic process	cytoskeleton;cytosol;membrane;nucleus	protein binding;structural molecule activity	Pf00038, Pf08614, Pf12128, Pf13166	3849	ENSG00000172867.3	KRT2	12	Formation of the cornified envelope			3	High	1
	Checked	Confidence	Identifying Node	PSM Ambiguity	Annotated Sequence	Modifications	# Proteins	Master Protein Accessions	Protein Accessions	# Missed Cleavages	Charge	DeltaScore	DeltaCn	Rank	Search Engine Rank	m/z [Da]	MH+ [Da]	Theo. MH+ [Da]	DeltaM [ppm]	Deltam/z [Da]	Activation Type	MS Order	Isolation Interference [%]	Ion Inject Time [ms]	RT [min]	First Scan	Spectrum File	File ID	XCorr	# Protein Groups	Percolator q-Value	Percolator PEP	PhosphoRS: Best Site Probabilities
	FALSE	High	Sequest HT (A2)	Unambiguous	[NSKT].KYEDEINKR.[T]		21	P35908; P04264; P04259; Q5XQN5	H-INV:HIT000016045; Q7Z794; Q3TTY5; P35908; P04264; P04259; P02538; Q01546; P50446; Q3UV11; P04104; Q8VED5; Q5XQN5; P48668; P11679; P12035; Q6IFZ6; Q9Z331; P05787; Q922U2; P13647	2	2	0.3333	0	1	1	597.809	1194.61	1194.61	-0.47	-0.00028	HCD (High Energy Collision Dissociation)	MS2	0	100	8.3553	3430	20210331_Caden_phos_OT.raw	F2	2.13	4	0.0009662	0.01433
	FALSE	High	Sequest HT (A2)	Unambiguous	[NSKT].KYEDEINKR.[T]		21	P35908; P04264; P04259; Q5XQN5	H-INV:HIT000016045; Q7Z794; Q3TTY5; P35908; P04264; P04259; P02538; Q01546; P50446; Q3UV11; P04104; Q8VED5; Q5XQN5; P48668; P11679; P12035; Q6IFZ6; Q9Z331; P05787; Q922U2; P13647	2	3	0.4834	0	1	1	398.875	1194.61	1194.61	0.05	2e-05	HCD (High Energy Collision Dissociation)	MS2	22.4885	16.557	8.4606	3486	20210331_Caden_phos_OT.raw	F2	3.02	4	0.0009662	0.02186
	FALSE	High	Sequest HT (A2)	Unambiguous	[K].GGSISGGGYGSGGGK.[H]		1	P35908	P35908	0	2	0.5477	0	1	1	599.278	1197.55	1197.55	0.08	5e-05	HCD (High Energy Collision Dissociation)	MS2	28.1967	100	9.9297	4257	20210331_Caden_phos_OT.raw	F2	2.41	1	0.0009662	0.0005335
	FALSE	High	Sequest HT (A2)	Unambiguous	[R].GSSSGGGYSSGSSSYGSGGR.[Q]		1	P35908	P35908	0	2	0.5472	0	1	1	870.857	1740.71	1740.71	0.11	0.0001	HCD (High Energy Collision Dissociation)	MS2	0	100	10.3994	4504	20210331_Caden_phos_OT.raw	F2	1.59	1	0.0009662	0.03203
	FALSE	High	Sequest HT (A2)	Unambiguous	[R].SKEEAEALYHSK.[Y]		1	P35908	P35908	1	2	0.3943	0	1	1	696.344	1391.68	1391.68	0.74	0.00051	HCD (High Energy Collision Dissociation)	MS2	15.3593	100	11.8273	5245	20210331_Caden_phos_OT.raw	F2	2.46	1	0.0009662	0.0009983
	FALSE	High	Sequest HT (A2)	Unambiguous	[R].SKEEAEALYHSK.[Y]		1	P35908	P35908	1	3	0.5186	0	1	1	464.565	1391.68	1391.68	0.31	0.00014	HCD (High Energy Collision Dissociation)	MS2	46.6416	13.072	11.833	5248	20210331_Caden_phos_OT.raw	F2	3.22	1	0.0009662	0.005249
	FALSE	High	Sequest HT (A2)	Unambiguous	[R].SKEEAEALYHSK.[Y]		1	P35908	P35908	1	3	0.4984	0	1	1	464.565	1391.68	1391.68	0.57	0.00027	HCD (High Energy Collision Dissociation)	MS2	49.8331	66.836	12.0898	5384	20210331_Caden_phos_OT.raw	F2	3.17	1	0.0009662	0.006914
	FALSE	High	Sequest HT (A2)	Unambiguous	[R].GGSGGGGSISGGGYGSGGGSGGR.[Y]		1	P35908	P35908	0	2	0.7267	0	1	1	871.376	1741.75	1741.75	-1.86	-0.00162	HCD (High Energy Collision Dissociation)	MS2	0	100	12.3179	5508	20210331_Caden_phos_OT.raw	F2	3.44	1	0.0009662	4.231e-05
	FALSE	High	Sequest HT (A2)	Unambiguous	[R].HGGGGGGFGGGGFGSR.[S]		1	P35908	P35908	0	2	0.67	0	1	1	660.795	1320.58	1320.58	-0.66	-0.00043	HCD (High Energy Collision Dissociation)	MS2	0	81.898	18.6446	8850	20210331_Caden_phos_OT.raw	F2	3.03	1	0.0009662	9.27e-05
	FALSE	High	Sequest HT (A2)	Unambiguous	[KR].AQYEEIAQR.[S]		7	P35908; P04259	P35908; P04259; P02538; Q01546; P48668; P19013; E1B991	0	2	0.5412	0	1	1	554.275	1107.54	1107.54	-0.15	-9e-05	HCD (High Energy Collision Dissociation)	MS2	17.3263	100	19.4283	9273	20210331_Caden_phos_OT.raw	F2	2.55	2	0.0009662	0.02322
	FALSE	High	Sequest HT (A2)	Unambiguous	[KR].AQYEEIAQR.[S]		7	P35908; P04259	P35908; P04259; P02538; Q01546; P48668; P19013; E1B991	0	2	0.4895	0	1	1	554.275	1107.54	1107.54	-0.38	-0.00021	HCD (High Energy Collision Dissociation)	MS2	0	20.996	19.6813	9409	20210331_Caden_phos_OT.raw	F2	2.37	2	0.00417	0.05783
	FALSE	High	Sequest HT (A2)	Unambiguous	[R].GFSSGSAVVSGGSR.[R]		2	P35908	Q3TTY5; P35908	0	2	0.6169	0	1	1	627.807	1254.61	1254.61	-0.1	-6e-05	HCD (High Energy Collision Dissociation)	MS2	0	100	21.6342	10450	20210331_Caden_phos_OT.raw	F2	3.08	1	0.0009662	0.003485
	FALSE	High	Sequest HT (A2)	Unambiguous	[K].KDVDNAYMIK.[V]		1	P35908	P35908	1	2	0.4854	0	1	1	598.802	1196.6	1196.6	-1.27	-0.00076	HCD (High Energy Collision Dissociation)	MS2	0	100	22.386	10850	20210331_Caden_phos_OT.raw	F2	2.74	1	0.0009662	0.0007144
	FALSE	High	Sequest HT (A2)	Unambiguous	[R].TSQNSELNNmQDLVEDYKK.[K]	M10(Oxidation)	1	P35908	P35908	1	3	0.6114	0	1	1	758.019	2272.04	2272.04	0.77	0.00058	HCD (High Energy Collision Dissociation)	MS2	20.9822	100	31.8984	16337	20210331_Caden_phos_OT.raw	F2	3.32	1	0.0009662	0.006126
	FALSE	High	Sequest HT (A2)	Unambiguous	[K].NVQDAIADAEQR.[G]		1	P35908	P35908	0	2	0.5254	0	1	1	665.324	1329.64	1329.64	1.11	0.00074	HCD (High Energy Collision Dissociation)	MS2	34.3013	19.27	32.1262	16465	20210331_Caden_phos_OT.raw	F2	2.76	1	0.0009662	0.005455
	FALSE	High	Sequest HT (A2)	Unambiguous	[R].TSQNSELNNmQDLVEDYKK.[K]	M10(Oxidation)	1	P35908	P35908	1	3	0.6159	0	1	1	758.019	2272.04	2272.04	1.25	0.00095	HCD (High Energy Collision Dissociation)	MS2	5.51303	59.466	32.22	16518	20210331_Caden_phos_OT.raw	F2	3.02	1	0.0009662	0.00158
	FALSE	High	Sequest HT (A2)	Unambiguous	[R].FLEQQNQVLQTK.[W]		9	P35908; P04264	Q7Z794; P35908; Q9R0H5; Q6NXH9; Q6IFZ9; P04264; P04104; Q6IFZ6; E1B991	0	2	0.5927	0	1	1	738.397	1475.79	1475.79	0.32	0.00023	HCD (High Energy Collision Dissociation)	MS2	19.8535	6.323	34.0542	17740	20210331_Caden_phos_OT.raw	F2	3.56	2	0.0009662	0.008094
	FALSE	High	Sequest HT (A2)	Unambiguous	[R].FLEQQNQVLQTK.[W]		9	P35908; P04264	Q7Z794; P35908; Q9R0H5; Q6NXH9; Q6IFZ9; P04264; P04104; Q6IFZ6; E1B991	0	2	0.5777	0	1	1	738.397	1475.79	1475.79	1.63	0.0012	HCD (High Energy Collision Dissociation)	MS2	70.8426	25.52	34.3444	17919	20210331_Caden_phos_OT.raw	F2	2.51	2	0.0009662	0.01386
	FALSE	High	Sequest HT (A2)	Unambiguous	[K].YEELQVTVGR.[H]		1	P35908	P35908	0	2	0.4049	0	1	1	597.312	1193.62	1193.62	0.02	1e-05	HCD (High Energy Collision Dissociation)	MS2	14.4827	100	35.8066	18804	20210331_Caden_phos_OT.raw	F2	2.84	1	0.0009662	0.005413
	FALSE	High	Sequest HT (A2)	Unambiguous	[R].TAAENDFVTLK.[K]		1	P35908	P35908	0	2	0.5451	0	1	1	604.811	1208.62	1208.62	-0.09	-5e-05	HCD (High Energy Collision Dissociation)	MS2	0	20.977	37.18	19585	20210331_Caden_phos_OT.raw	F2	2.77	1	0.0009662	0.006417
	FALSE	High	Sequest HT (A2)	Unambiguous	[R].mSGDLSSNVTVSVTSSTISSNVASK.[A]	M1(Oxidation)	1	P35908	P35908	0	2	0.7923	0	1	1	1237.6	2474.19	2474.19	0.43	0.00053	HCD (High Energy Collision Dissociation)	MS2	0	100	44.7937	23996	20210331_Caden_phos_OT.raw	F2	4.14	1	0.0009662	1.727e-06
	FALSE	High	Sequest HT (A2)	Unambiguous	[R].mSGDLSSNVTVSVTSSTISSNVASK.[A]	M1(Oxidation)	1	P35908	P35908	0	3	0.7462	0	1	1	825.405	2474.2	2474.19	3.26	0.00269	HCD (High Energy Collision Dissociation)	MS2	0	100	44.801	24000	20210331_Caden_phos_OT.raw	F2	5.24	1	0.0009662	3.039e-06
	FALSE	High	Sequest HT (A2)	Unambiguous	[R].NKLNDLEEALQQAK.[E]		1	P35908	P35908	1	2	0.6569	0	1	1	807.428	1613.85	1613.85	-0.45	-0.00036	HCD (High Energy Collision Dissociation)	MS2	28.4363	84.505	46.2305	24823	20210331_Caden_phos_OT.raw	F2	5.13	1	0.0009662	9.67e-06
	FALSE	High	Sequest HT (A2)	Unambiguous	[R].TSQNSELNNMQDLVEDYKK.[K]		1	P35908	P35908	1	3	0.543	0	1	1	752.687	2256.05	2256.04	0.94	0.00071	HCD (High Energy Collision Dissociation)	MS2	1.35761	21.413	46.3471	24887	20210331_Caden_phos_OT.raw	F2	2.91	1	0.0009662	0.0008148
	FALSE	High	Sequest HT (A2)	Unambiguous	[K].VDLLNQEIEFLK.[V]		1	P35908	P35908	0	2	0.555	0	1	1	730.904	1460.8	1460.8	0.35	0.00026	HCD (High Energy Collision Dissociation)	MS2	3.01103	100	58.5804	31264	20210331_Caden_phos_OT.raw	F2	3.91	1	0.0009662	0.0003545
	FALSE	High	Sequest HT (A2)	Unambiguous	[R].NLDLDSIIAEVK.[A]		8	P35908; P04259	Q5XKE5; P35908; P04259; P02538; O95678; Q8VED5; P48668; P13647	0	2	0.5929	0	1	1	665.367	1329.73	1329.73	0.21	0.00014	HCD (High Energy Collision Dissociation)	MS2	16.7359	100	60.1839	32043	20210331_Caden_phos_OT.raw	F2	3.12	2	0.0009662	0.008777
FALSE	High	Master Protein	P13645	Keratin, type I cytoskeletal 10 OS=Homo sapiens GN=KRT10 PE=1 SV=6	0	63.779	40	19	19	25	18	584	58.8	5.21	74.21	19	cell death;cell differentiation;metabolic process	cytoplasm;cytoskeleton;cytosol;membrane;nucleus	structural molecule activity	Pf00038, Pf04111	3858	ENSG00000186395.7	KRT10	17	Formation of the cornified envelope		Staphylococcus aureus infection	4	High	1
	Checked	Confidence	Identifying Node	PSM Ambiguity	Annotated Sequence	Modifications	# Proteins	Master Protein Accessions	Protein Accessions	# Missed Cleavages	Charge	DeltaScore	DeltaCn	Rank	Search Engine Rank	m/z [Da]	MH+ [Da]	Theo. MH+ [Da]	DeltaM [ppm]	Deltam/z [Da]	Activation Type	MS Order	Isolation Interference [%]	Ion Inject Time [ms]	RT [min]	First Scan	Spectrum File	File ID	XCorr	# Protein Groups	Percolator q-Value	Percolator PEP	PhosphoRS: Best Site Probabilities
	FALSE	High	Sequest HT (A2)	Unambiguous	[K].SSSSGSVGESSSKGP.[R]		1	P13645	P13645	1	2	0.4887	0	1	1	670.303	1339.6	1339.6	0.6	0.0004	HCD (High Energy Collision Dissociation)	MS2	0	100	6.8749	2692	20210331_Caden_phos_OT.raw	F2	2.66	1	0.0009662	0.0007956
	FALSE	High	Sequest HT (A2)	Unambiguous	[K].SSSSGSVGESSSKGP.[R]		1	P13645	P13645	1	2	0.5916	0	1	1	670.303	1339.6	1339.6	0.5	0.00033	HCD (High Energy Collision Dissociation)	MS2	0	98.319	7.129	2810	20210331_Caden_phos_OT.raw	F2	3.11	1	0.0009662	0.001416
	FALSE	High	Sequest HT (A2)	Unambiguous	[K].SSSSGSVGESSSKGP.[R]		1	P13645	P13645	1	2	0.4713	0	1	1	670.302	1339.6	1339.6	0.31	0.00021	HCD (High Energy Collision Dissociation)	MS2	62.0447	100	7.2617	2869	20210331_Caden_phos_OT.raw	F2	2.44	1	0.00188	0.03983
	FALSE	High	Sequest HT (A2)	Unambiguous	[KR].VTmQNLNDR.[L]	M3(Oxidation)	17	P02533; P13645; P08779	Q9Z2K1; P02533; Q7Z3Y7; P13645; Q148H6; Q7Z3Y9; Q8VCW2; A2A513; Q7Z3Z0; Q61414; B1AQ77; Q3ZAW8; Q9Z320; P02535; Q7Z3Y8; Q61781; P08779	0	2	0.4469	0	1	1	553.767	1106.53	1106.53	0.1	6e-05	HCD (High Energy Collision Dissociation)	MS2	36.2858	69.123	9.1812	3858	20210331_Caden_phos_OT.raw	F2	1.79	3	0.0009662	0.01977
	FALSE	High	Sequest HT (A2)	Unambiguous	[K].NHEEEMKDLR.[N]		1	P13645	P13645	1	2	0.3452	0	1	1	650.801	1300.6	1300.6	0.42	0.00027	HCD (High Energy Collision Dissociation)	MS2	45.551	100	10.5066	4562	20210331_Caden_phos_OT.raw	F2	1.97	1	0.0009662	0.01756
	FALSE	High	Sequest HT (A2)	Unambiguous	[R].SGGGGGGGGcGGGGGVSSLR.[I]	C10(Carbamidomethyl)	1	P13645	P13645	0	2	0.7038	0	1	1	775.342	1549.68	1549.68	0.29	0.00022	HCD (High Energy Collision Dissociation)	MS2	13.8152	100	14.8707	6843	20210331_Caden_phos_OT.raw	F2	4.49	1	0.0009662	2.149e-06
	FALSE	High	Sequest HT (A2)	Unambiguous	[R].SQYEQLAEQNRK.[D]		1	P13645	P13645	1	3	0.48	0	1	1	498.582	1493.73	1493.73	-0.98	-0.00049	HCD (High Energy Collision Dissociation)	MS2	28.9286	100	16.731	7810	20210331_Caden_phos_OT.raw	F2	2.75	1	0.0009662	0.006143
	FALSE	High	Sequest HT (A2)	Unambiguous	[Q].YEQLAEQNRK.[D]		1	P13645	P13645	1	2	0.562	0	1	1	639.826	1278.64	1278.64	0.55	0.00035	HCD (High Energy Collision Dissociation)	MS2	17.4116	100	16.7923	7844	20210331_Caden_phos_OT.raw	F2	2.42	1	0.0009662	0.009024
	FALSE	High	Sequest HT (A2)	Unambiguous	[R].SQYEQLAEQNRK.[D]		1	P13645	P13645	1	2	0.6572	0	1	1	747.371	1493.73	1493.73	0.13	0.0001	HCD (High Energy Collision Dissociation)	MS2	15.323	5.322	16.8358	7867	20210331_Caden_phos_OT.raw	F2	3.18	1	0.0009662	0.02055
	FALSE	High	Sequest HT (A2)	Unambiguous	[R].SLLEGEGSSGGGGR.[G]		1	P13645	P13645	0	2	0.426	0	1	1	631.802	1262.6	1262.6	-0.38	-0.00024	HCD (High Energy Collision Dissociation)	MS2	52.3682	90.463	18.9538	9022	20210331_Caden_phos_OT.raw	F2	2.23	1	0.0009662	0.03019
	FALSE	High	Sequest HT (A2)	Unambiguous	[R].SQYEQLAEQNR.[K]		1	P13645	P13645	0	2	0.4303	0	1	1	683.323	1365.64	1365.64	-0.85	-0.00058	HCD (High Energy Collision Dissociation)	MS2	5.99519	100	21.4861	10369	20210331_Caden_phos_OT.raw	F2	3.23	1	0.0009662	0.003211
	FALSE	High	Sequest HT (A2)	Unambiguous	[R].LKYENEVALR.[Q]		1	P13645	P13645	1	2	0.5423	0	1	1	617.843	1234.68	1234.68	-0.04	-3e-05	HCD (High Energy Collision Dissociation)	MS2	0	100	28.1722	14075	20210331_Caden_phos_OT.raw	F2	2.6	1	0.0009662	0.00726
	FALSE	High	Sequest HT (A2)	Unambiguous	[R].LKYENEVALR.[Q]		1	P13645	P13645	1	3	0.4772	0	1	1	412.231	1234.68	1234.68	-0.03	-1e-05	HCD (High Energy Collision Dissociation)	MS2	0	7.936	28.2764	14138	20210331_Caden_phos_OT.raw	F2	3.29	1	0.0009662	0.006851
	FALSE	High	Sequest HT (A2)	Unambiguous	[R].ALEESNYELEGK.[I]		3	P13645	P13645; A2A513; P02535	0	2	0.559	0	1	1	691.328	1381.65	1381.65	0.86	0.00059	HCD (High Energy Collision Dissociation)	MS2	31.8646	18.26	28.3813	14205	20210331_Caden_phos_OT.raw	F2	3.22	1	0.0009662	0.009499
	FALSE	High	Sequest HT (A2)	Unambiguous	[R].KDAEAWFNEK.[S]		2	P13645	Q7Z3Y7; P13645	1	2	0.2426	0	1	1	619.297	1237.59	1237.58	1.64	0.00102	HCD (High Energy Collision Dissociation)	MS2	0	64.305	29.1144	14594	20210331_Caden_phos_OT.raw	F2	1.69	1	0.0009662	0.006668
	FALSE	High	Sequest HT (A2)	Unambiguous	[K].IRLENEIQTYR.[S]		1	P13645	P13645	1	2	0.5064	0	1	1	717.89	1434.77	1434.77	1.42	0.00102	HCD (High Energy Collision Dissociation)	MS2	0	81.952	34.3557	17928	20210331_Caden_phos_OT.raw	F2	3.93	1	0.0009662	0.000295
	FALSE	High	Sequest HT (A2)	Unambiguous	[K].IRLENEIQTYR.[S]		1	P13645	P13645	1	3	0.3824	0	1	1	478.928	1434.77	1434.77	0.66	0.00032	HCD (High Energy Collision Dissociation)	MS2	0	100	34.359	17930	20210331_Caden_phos_OT.raw	F2	3.06	1	0.00349	0.04839
	FALSE	High	Sequest HT (A2)	Unambiguous	[K].QSLEASLAETEGR.[Y]		3	P13645	P13645; A2A513; P02535	0	2	0.5744	0	1	1	695.844	1390.68	1390.68	-0.51	-0.00036	HCD (High Energy Collision Dissociation)	MS2	6.50733	6.867	36.0941	18961	20210331_Caden_phos_OT.raw	F2	3.36	1	0.0009662	0.001161
	FALSE	High	Sequest HT (A2)	Unambiguous	[K].GSLGGGFSSGGFSGGSFSR.[G]		1	P13645	P13645	0	2	0.5793	0	1	1	854.39	1707.77	1707.77	0.44	0.00037	HCD (High Energy Collision Dissociation)	MS2	11.1028	30.136	44.3245	23714	20210331_Caden_phos_OT.raw	F2	3.09	1	0.0009662	2.983e-05
	FALSE	High	Sequest HT (A2)	Unambiguous	[K].SKELTTEIDNNIEQISSYK.[S]		1	P13645	P13645	1	2	0.682	0	1	1	1106.55	2212.1	2212.1	0.14	0.00016	HCD (High Energy Collision Dissociation)	MS2	0	82.296	47.7377	25671	20210331_Caden_phos_OT.raw	F2	4.34	1	0.0009662	2.249e-06
	FALSE	High	Sequest HT (A2)	Unambiguous	[R].AETEcQNTEYQQLLDIK.[I]	C5(Carbamidomethyl)	1	P13645	P13645	0	2	0.7644	0	1	1	1041.99	2082.96	2082.96	-0.16	-0.00017	HCD (High Energy Collision Dissociation)	MS2	0	100	48.4119	26052	20210331_Caden_phos_OT.raw	F2	4.33	1	0.0009662	1.793e-05
	FALSE	High	Sequest HT (A2)	Unambiguous	[K].ELTTEIDNNIEQISSYK.[S]		1	P13645	P13645	0	2	0.6667	0	1	1	998.99	1996.97	1996.97	0.79	0.00079	HCD (High Energy Collision Dissociation)	MS2	5.54453	100	50.8154	27334	20210331_Caden_phos_OT.raw	F2	3.57	1	0.0009662	6.811e-05
	FALSE	High	Sequest HT (A2)	Unambiguous	[RQ].NVSTGDVNVEmNAAPGVDLTQLLNNmR.[SN]	M11(Oxidation); M26(Oxidation)	3	P13645	P13645; A2A513; P02535	0	3	0.6262	0	1	1	968.797	2904.38	2904.38	-2.1	-0.00204	HCD (High Energy Collision Dissociation)	MS2	21.7371	100	56.8716	30417	20210331_Caden_phos_OT.raw	F2	3.21	1	0.0009662	0.001338
	FALSE	High	Sequest HT (A2)	Unambiguous	[RQ].NVSTGDVNVEmNAAPGVDLTQLLNNmR.[SN]	M11(Oxidation); M26(Oxidation)	3	P13645	P13645; A2A513; P02535	0	2	0.6367	0	1	1	1452.7	2904.39	2904.38	1.05	0.00153	HCD (High Energy Collision Dissociation)	MS2	0	100	56.8945	30430	20210331_Caden_phos_OT.raw	F2	2.45	1	0.0009662	0.0125
	FALSE	High	Sequest HT (A2)	Unambiguous	[R].NVQALEIELQSQLALK.[Q]		1	P13645	P13645	0	2	0.6592	0	1	1	899.011	1797.01	1797.01	1.31	0.00118	HCD (High Energy Collision Dissociation)	MS2	11.899	97.269	59.4945	31710	20210331_Caden_phos_OT.raw	F2	1.79	1	0.0009662	0.03551
FALSE	High	Master Protein	P02769	Serum albumin OS=Bos taurus GN=ALB PE=1 SV=4	0	54.49	33	17	17	24	17	607	69.2	6.18	58.02	17	cell communication;regulation of biological process;response to stimulus;transport	extracellular	DNA binding;metal ion binding	Pf00273	280717		ALB	6			Thyroid hormone synthesis	1	High	1
	Checked	Confidence	Identifying Node	PSM Ambiguity	Annotated Sequence	Modifications	# Proteins	Master Protein Accessions	Protein Accessions	# Missed Cleavages	Charge	DeltaScore	DeltaCn	Rank	Search Engine Rank	m/z [Da]	MH+ [Da]	Theo. MH+ [Da]	DeltaM [ppm]	Deltam/z [Da]	Activation Type	MS Order	Isolation Interference [%]	Ion Inject Time [ms]	RT [min]	First Scan	Spectrum File	File ID	XCorr	# Protein Groups	Percolator q-Value	Percolator PEP	PhosphoRS: Best Site Probabilities
	FALSE	High	Sequest HT (A2)	Unambiguous	[R].DTHKSEIAHR.[F]		1	P02769	P02769	1	3	0.5714	0	1	1	398.539	1193.6	1193.6	-0.44	-0.00018	HCD (High Energy Collision Dissociation)	MS2	50.5367	22.339	4.5237	1626	20210331_Caden_phos_OT.raw	F2	2.87	1	0.0009662	0.0031
	FALSE	High	Sequest HT (A2)	Unambiguous	[R].ccTKPESER.[M]	C1(Carbamidomethyl); C2(Carbamidomethyl)	1	P02769	P02769	0	2	0.192	0	1	1	583.749	1166.49	1166.49	-1.25	-0.00073	HCD (High Energy Collision Dissociation)	MS2	0	100	4.5881	1669	20210331_Caden_phos_OT.raw	F2	2.76	1	0.0009662	0.01922
	FALSE	High	Sequest HT (A2)	Unambiguous	[K].TcVADESHAGcEK.[S]	C2(Carbamidomethyl); C11(Carbamidomethyl)	1	P02769	P02769	0	2	0.4392	0	1	1	732.298	1463.59	1463.59	-0.43	-0.00031	HCD (High Energy Collision Dissociation)	MS2	0	100	7.166	2829	20210331_Caden_phos_OT.raw	F2	1.89	1	0.0009662	0.005234
	FALSE	High	Sequest HT (A2)	Unambiguous	[K].TcVADESHAGcEK.[S]	C2(Carbamidomethyl); C11(Carbamidomethyl)	1	P02769	P02769	0	2	0.5961	0	1	1	732.297	1463.59	1463.59	-0.86	-0.00063	HCD (High Energy Collision Dissociation)	MS2	0	100	7.4222	2951	20210331_Caden_phos_OT.raw	F2	3.07	1	0.0009662	0.0008935
	FALSE	High	Sequest HT (A2)	Unambiguous	[K].QNcDQFEK.[L]	C3(Carbamidomethyl)	1	P02769	P02769	0	2	0.3128	0	1	1	534.724	1068.44	1068.44	0.08	4e-05	HCD (High Energy Collision Dissociation)	MS2	0	100	9.1579	3845	20210331_Caden_phos_OT.raw	F2	1.79	1	0.0009662	0.02683
	FALSE	High	Sequest HT (A2)	Unambiguous	[K].QNcDQFEK.[L]	C3(Carbamidomethyl)	1	P02769	P02769	0	2	0.4615	0	1	1	534.725	1068.44	1068.44	0.64	0.00034	HCD (High Energy Collision Dissociation)	MS2	17.565	100	9.4136	3986	20210331_Caden_phos_OT.raw	F2	2.34	1	0.0009662	0.0282
	FALSE	High	Sequest HT (A2)	Unambiguous	[K].ccTESLVNR.[R]	C1(Carbamidomethyl); C2(Carbamidomethyl)	2	P02769	P02769; P02768	0	2	0.6102	0	1	1	569.752	1138.5	1138.5	-0.44	-0.00025	HCD (High Energy Collision Dissociation)	MS2	9.0716	100	17.463	8210	20210331_Caden_phos_OT.raw	F2	2.54	1	0.0009662	0.01262
	FALSE	High	Sequest HT (A2)	Unambiguous	[K].ccTESLVNR.[R]	C1(Carbamidomethyl); C2(Carbamidomethyl)	2	P02769	P02769; P02768	0	2	0.5992	0	1	1	569.752	1138.5	1138.5	-0.22	-0.00013	HCD (High Energy Collision Dissociation)	MS2	8.0364	92.194	17.725	8343	20210331_Caden_phos_OT.raw	F2	2.47	1	0.0009662	0.003594
	FALSE	High	Sequest HT (A2)	Unambiguous	[K].LKEccDKPLLEK.[S]	C4(Carbamidomethyl); C5(Carbamidomethyl)	1	P02769	P02769	1	3	0.4348	0	1	1	511.598	1532.78	1532.78	-0.53	-0.00027	HCD (High Energy Collision Dissociation)	MS2	19.1233	34.866	17.7744	8369	20210331_Caden_phos_OT.raw	F2	2.76	1	0.0009662	0.000479
	FALSE	High	Sequest HT (A2)	Unambiguous	[K].LKEccDKPLLEK.[S]	C4(Carbamidomethyl); C5(Carbamidomethyl)	1	P02769	P02769	1	2	0.3689	0	1	1	766.895	1532.78	1532.78	0.54	0.00041	HCD (High Energy Collision Dissociation)	MS2	36.928	100	17.7958	8381	20210331_Caden_phos_OT.raw	F2	2.25	1	0.0009662	0.007097
	FALSE	High	Sequest HT (A2)	Unambiguous	[K].YIcDNQDTISSK.[L]	C3(Carbamidomethyl)	1	P02769	P02769	0	2	0.3571	0	1	1	722.323	1443.64	1443.64	-1.65	-0.00119	HCD (High Energy Collision Dissociation)	MS2	62.12	100	19.584	9354	20210331_Caden_phos_OT.raw	F2	1.68	1	0.0009662	0.01211
	FALSE	High	Sequest HT (A2)	Unambiguous	[R].ETYGDMADccEK.[Q]	C9(Carbamidomethyl); C10(Carbamidomethyl)	1	P02769	P02769	0	2	0.6021	0	1	1	739.765	1478.52	1478.52	-0.15	-0.00011	HCD (High Energy Collision Dissociation)	MS2	0	100	19.7097	9422	20210331_Caden_phos_OT.raw	F2	1.91	1	0.0009662	0.01424
	FALSE	High	Sequest HT (A2)	Unambiguous	[R].FKDLGEEHFK.[G]		1	P02769	P02769	1	3	0.4332	0	1	1	417.211	1249.62	1249.62	-1.01	-0.00042	HCD (High Energy Collision Dissociation)	MS2	26.471	40.662	22.7396	11043	20210331_Caden_phos_OT.raw	F2	2.17	1	0.0009662	0.01183
	FALSE	High	Sequest HT (A2)	Unambiguous	[R].FKDLGEEHFK.[G]		1	P02769	P02769	1	2	0.5514	0	1	1	625.315	1249.62	1249.62	0.88	0.00055	HCD (High Energy Collision Dissociation)	MS2	0	100	22.7473	11048	20210331_Caden_phos_OT.raw	F2	2.43	1	0.0009662	0.03445
	FALSE	High	Sequest HT (A2)	Unambiguous	[K].EYEATLEEccAK.[D]	C9(Carbamidomethyl); C10(Carbamidomethyl)	1	P02769	P02769	0	2	0.6211	0	1	1	751.811	1502.61	1502.61	0.17	0.00013	HCD (High Energy Collision Dissociation)	MS2	27.2725	71.909	25.3789	12480	20210331_Caden_phos_OT.raw	F2	2.56	1	0.0009662	0.00292
	FALSE	High	Sequest HT (A2)	Unambiguous	[K].ccAADDKEAcFAVEGPK.[L]	C1(Carbamidomethyl); C2(Carbamidomethyl); C10(Carbamidomethyl)	1	P02769	P02769	1	3	0.7031	0	1	1	643.271	1927.8	1927.8	0.85	0.00055	HCD (High Energy Collision Dissociation)	MS2	55.8943	95.669	28.9667	14513	20210331_Caden_phos_OT.raw	F2	3.57	1	0.0009662	2.34e-05
	FALSE	High	Sequest HT (A2)	Unambiguous	[K].ccAADDKEAcFAVEGPK.[L]	C1(Carbamidomethyl); C2(Carbamidomethyl); C10(Carbamidomethyl)	1	P02769	P02769	1	2	0.7602	0	1	1	964.401	1927.79	1927.8	-1.96	-0.00188	HCD (High Energy Collision Dissociation)	MS2	54.0429	100	29.0029	14533	20210331_Caden_phos_OT.raw	F2	4.17	1	0.0009662	2.734e-06
	FALSE	High	Sequest HT (A2)	Unambiguous	[K].HLVDEPQNLIK.[Q]		1	P02769	P02769	0	2	0.5229	0	1	1	653.362	1305.72	1305.72	0.6	0.00039	HCD (High Energy Collision Dissociation)	MS2	0	14.102	35.7211	18754	20210331_Caden_phos_OT.raw	F2	3.5	1	0.0009662	0.002511
	FALSE	High	Sequest HT (A2)	Unambiguous	[K].LKPDPNTLcDEFKADEK.[K]	C9(Carbamidomethyl)	1	P02769	P02769	1	3	0.0641	0	1	1	673.993	2019.97	2019.97	-1.99	-0.00134	HCD (High Energy Collision Dissociation)	MS2	0	100	39.2552	20775	20210331_Caden_phos_OT.raw	F2	1.56	1	0.0009662	0.009677
	FALSE	High	Sequest HT (A2)	Unambiguous	[K].SLHTLFGDELcK.[V]	C11(Carbamidomethyl)	1	P02769	P02769	0	2	0.5989	0	1	1	710.35	1419.69	1419.69	-0.48	-0.00034	HCD (High Energy Collision Dissociation)	MS2	0	100	43.6993	23332	20210331_Caden_phos_OT.raw	F2	3.59	1	0.0009662	7.656e-05
	FALSE	High	Sequest HT (A2)	Unambiguous	[K].SLHTLFGDELcK.[V]	C11(Carbamidomethyl)	1	P02769	P02769	0	3	0.4375	0	1	1	473.903	1419.69	1419.69	-0.23	-0.00011	HCD (High Energy Collision Dissociation)	MS2	0	19.122	43.7017	23333	20210331_Caden_phos_OT.raw	F2	2.08	1	0.00349	0.0447
	FALSE	High	Sequest HT (A2)	Unambiguous	[K].LGEYGFQNALIVR.[Y]		1	P02769	P02769	0	2	0	0	1	1	740.401	1479.8	1479.8	0.19	0.00014	HCD (High Energy Collision Dissociation)	MS2	14.35	100	51.5289	27708	20210331_Caden_phos_OT.raw	F2	3.19	1	0.0009662	0.000785
	FALSE	High	Sequest HT (A2)	Unambiguous	[K].TVMENFVAFVDK.[C]		1	P02769	P02769	0	2	0.6803	0	1	1	700.35	1399.69	1399.69	0.23	0.00016	HCD (High Energy Collision Dissociation)	MS2	25.712	79.372	56.6093	30286	20210331_Caden_phos_OT.raw	F2	2.44	1	0.0009662	0.001567
	FALSE	High	Sequest HT (A2)	Unambiguous	[R].mPcTEDYLSLILNR.[L]	M1(Oxidation); C3(Carbamidomethyl)	1	P02769	P02769	0	2	0.6263	0	1	1	870.919	1740.83	1740.83	0.89	0.00077	HCD (High Energy Collision Dissociation)	MS2	0	100	60.1075	32006	20210331_Caden_phos_OT.raw	F2	0.99	1	0.0009662	0.01382
FALSE	High	Master Protein	P35527	Keratin, type I cytoskeletal 9 OS=Homo sapiens GN=KRT9 PE=1 SV=3	0	52.767	39	16	17	23	16	623	62	5.24	64.81	16	cell death;cell organization and biogenesis	cytosol;membrane;nucleus	structural molecule activity	Pf00038, Pf13166	3857	ENSG00000171403.9	KRT9	17	Formation of the cornified envelope			3	High	1
	Checked	Confidence	Identifying Node	PSM Ambiguity	Annotated Sequence	Modifications	# Proteins	Master Protein Accessions	Protein Accessions	# Missed Cleavages	Charge	DeltaScore	DeltaCn	Rank	Search Engine Rank	m/z [Da]	MH+ [Da]	Theo. MH+ [Da]	DeltaM [ppm]	Deltam/z [Da]	Activation Type	MS Order	Isolation Interference [%]	Ion Inject Time [ms]	RT [min]	First Scan	Spectrum File	File ID	XCorr	# Protein Groups	Percolator q-Value	Percolator PEP	PhosphoRS: Best Site Probabilities
	FALSE	High	Sequest HT (A2)	Unambiguous	[R].FSSSGGGGGGGR.[F]		1	P35527	P35527	0	2	0.4306	0	1	1	491.72	982.434	982.434	0	0	HCD (High Energy Collision Dissociation)	MS2	11.2353	44.938	4.914	1863	20210331_Caden_phos_OT.raw	F2	2.16	1	0.0009662	0.00609
	FALSE	High	Sequest HT (A2)	Unambiguous	[R].GGSGGSYGGGGSGGGYGGGSGSR.[G]		1	P35527	P35527	0	2	0.6703	0	1	1	896.367	1791.73	1791.73	-0.07	-6e-05	HCD (High Energy Collision Dissociation)	MS2	0	100	9.8672	4221	20210331_Caden_phos_OT.raw	F2	2.79	1	0.0009662	2.746e-05
	FALSE	High	Sequest HT (A2)	Unambiguous	[R].GGSGGSYGGGGSGGGYGGGSGSR.[G]		1	P35527	P35527	0	2	0.4836	0	1	1	896.368	1791.73	1791.73	0.26	0.00024	HCD (High Energy Collision Dissociation)	MS2	0	47.544	10.1217	4361	20210331_Caden_phos_OT.raw	F2	3.35	1	0.0009662	3.228e-05
	FALSE	High	Sequest HT (A2)	Unambiguous	[R].FSSSSGYGGGSSR.[V]		1	P35527	P35527	0	2	0.5627	0	1	1	618.269	1235.53	1235.53	1.01	0.00063	HCD (High Energy Collision Dissociation)	MS2	20.3719	100	10.8448	4733	20210331_Caden_phos_OT.raw	F2	2.95	1	0.0009662	0.002558
	FALSE	High	Sequest HT (A2)	Unambiguous	[R].FSSSSGYGGGSSR.[V]		1	P35527	P35527	0	2	0.5067	0	1	1	618.268	1235.53	1235.53	-0.17	-0.00011	HCD (High Energy Collision Dissociation)	MS2	0	34.142	11.0997	4857	20210331_Caden_phos_OT.raw	F2	2.98	1	0.0009662	0.002578
	FALSE	High	Sequest HT (A2)	Unambiguous	[R].SGGGGGGGLGSGGSIR.[S]		1	P35527	P35527	0	2	0.6509	0	1	1	616.803	1232.6	1232.6	0.59	0.00036	HCD (High Energy Collision Dissociation)	MS2	32.0895	100	15.132	6983	20210331_Caden_phos_OT.raw	F2	2.75	1	0.0009662	0.0001436
	FALSE	High	Sequest HT (A2)	Unambiguous	[R].SGGGGGGGLGSGGSIR.[S]		1	P35527	P35527	0	2	0.6489	0	1	1	616.802	1232.6	1232.6	-0.4	-0.00024	HCD (High Energy Collision Dissociation)	MS2	0	15.739	15.3846	7109	20210331_Caden_phos_OT.raw	F2	4.87	1	0.0009662	9.313e-06
	FALSE	High	Sequest HT (A2)	Unambiguous	[R].GGSGGSHGGGSGFGGESGGSYGGGEEASGSGGGYGGGSGK.[S]		1	P35527	P35527	0	3	0.7418	0	1	1	1075.1	3223.28	3223.28	-0.01	-1e-05	HCD (High Energy Collision Dissociation)	MS2	0	100	21.12	10179	20210331_Caden_phos_OT.raw	F2	4.88	1	0.0009662	1.021e-05
	FALSE	High	Sequest HT (A2)	Unambiguous	[R].IKFEmEQNLR.[Q]	M5(Oxidation)	1	P35527	P35527	1	3	0.2281	0	1	1	441.896	1323.67	1323.67	0.24	0.00011	HCD (High Energy Collision Dissociation)	MS2	72.0608	54.073	25.5851	12589	20210331_Caden_phos_OT.raw	F2	1.71	1	0.0009662	0.02399
	FALSE	High	Sequest HT (A2)	Unambiguous	[R].IKFEmEQNLR.[Q]	M5(Oxidation)	1	P35527	P35527	1	3	0.3187	0	1	1	441.896	1323.67	1323.67	0.03	1e-05	HCD (High Energy Collision Dissociation)	MS2	30.3425	59.372	25.8921	12758	20210331_Caden_phos_OT.raw	F2	1.82	1	0.00417	0.05423
	FALSE	High	Sequest HT (A2)	Unambiguous	[R].QFSSSYLSR.[S]		1	P35527	P35527	0	2	0.2258	0	1	1	537.765	1074.52	1074.52	1.04	0.00056	HCD (High Energy Collision Dissociation)	MS2	30.2919	36.103	29.1549	14616	20210331_Caden_phos_OT.raw	F2	2.48	1	0.0009662	0.02687
	FALSE	High	Sequest HT (A2)	Unambiguous	[R].QVLDNLTmEK.[S]	M8(Oxidation)	1	P35527	P35527	0	2	0.4525	0	1	1	603.806	1206.6	1206.6	0.43	0.00026	HCD (High Energy Collision Dissociation)	MS2	2.77047	41.147	31.1937	15923	20210331_Caden_phos_OT.raw	F2	2.21	1	0.0009662	0.00466
	FALSE	High	Sequest HT (A2)	Unambiguous	[R].QVLDNLTmEK.[S]	M8(Oxidation)	1	P35527	P35527	0	2	0.434	0	1	1	603.805	1206.6	1206.6	-0.08	-5e-05	HCD (High Energy Collision Dissociation)	MS2	26.7334	40.34	31.4801	16092	20210331_Caden_phos_OT.raw	F2	2.12	1	0.004556	0.07722
	FALSE	High	Sequest HT (A2)	Unambiguous	[R].QEYEQLIAK.[N]		1	P35527	P35527	0	2	0.5923	0	1	1	561.296	1121.58	1121.58	0.97	0.00054	HCD (High Energy Collision Dissociation)	MS2	21.966	21.124	31.6219	16177	20210331_Caden_phos_OT.raw	F2	2.6	1	0.0009662	0.02563
	FALSE	High	Sequest HT (A2)	Unambiguous	[R].QGVDADINGLR.[Q]		1	P35527	P35527	0	2	0.5621	0	1	1	579.299	1157.59	1157.59	-0.06	-3e-05	HCD (High Energy Collision Dissociation)	MS2	27.3709	8.204	32.9509	17044	20210331_Caden_phos_OT.raw	F2	3.38	1	0.0009662	0.00636
	FALSE	High	Sequest HT (A2)	Unambiguous	[R].QVLDNLTMEK.[S]		1	P35527	P35527	0	2	0.559	0	1	1	595.806	1190.61	1190.61	-2.45	-0.00146	HCD (High Energy Collision Dissociation)	MS2	0	42.827	37.5517	19803	20210331_Caden_phos_OT.raw	F2	2.88	1	0.0009662	0.01386
	FALSE	High	Sequest HT (A2)	Unambiguous	[K].EIETYHNLLEGGQEDFESSGAGK.[I]		1	P35527	P35527	0	2	0.7116	0	1	1	1255.57	2510.13	2510.13	1.14	0.00143	HCD (High Energy Collision Dissociation)	MS2	0	100	45.2034	24252	20210331_Caden_phos_OT.raw	F2	3.78	1	0.0009662	8.448e-06
	FALSE	High	Sequest HT (A2)	Unambiguous	[K].EIETYHNLLEGGQEDFESSGAGK.[I]		1	P35527	P35527	0	3	0.5894	0	1	1	837.383	2510.14	2510.13	1.57	0.00132	HCD (High Energy Collision Dissociation)	MS2	21.2078	13.929	45.3011	24305	20210331_Caden_phos_OT.raw	F2	2.07	1	0.0009662	0.01006
	FALSE	High	Sequest HT (A2)	Unambiguous	[K].TLNDMRQEYEQLIAK.[N]		1	P35527	P35527	1	3	0.3366	0	1	1	617.98	1851.93	1851.93	-0.62	-0.00038	HCD (High Energy Collision Dissociation)	MS2	37.7119	90.676	48.1993	25937	20210331_Caden_phos_OT.raw	F2	2.05	1	0.0009662	0.005848
	FALSE	High	Sequest HT (A2)	Unambiguous	[R].HGVQELEIELQSQLSKK.[A]		1	P35527	P35527	1	3	0.6065	0	1	1	656.024	1966.06	1966.06	-0.91	-0.00059	HCD (High Energy Collision Dissociation)	MS2	12.7456	81.995	48.6701	26192	20210331_Caden_phos_OT.raw	F2	4.6	1	0.0009662	5.601e-05
	FALSE	High	Sequest HT (A2)	Unambiguous	[R].HGVQELEIELQSQLSK.[K]		1	P35527	P35527	0	3	0.6386	0	1	1	613.326	1837.96	1837.97	-0.83	-0.00051	HCD (High Energy Collision Dissociation)	MS2	19.7104	30.564	51.2225	27549	20210331_Caden_phos_OT.raw	F2	4.51	1	0.0009662	1.92e-05
	FALSE	High	Sequest HT (A2)	Unambiguous	[R].QEIEcQNQEYSLLLSIK.[M]	C5(Carbamidomethyl)	1	P35527	P35527	0	2	0.5	0	1	1	1048.02	2095.04	2095.04	-0.51	-0.00054	HCD (High Energy Collision Dissociation)	MS2	20.4538	100	54.8694	29420	20210331_Caden_phos_OT.raw	F2	2.12	1	0.00188	0.03976
	FALSE	High	Sequest HT (A2)	Unambiguous	[K].DIENQYETQITQIEHEVSSSGQEVQSSAK.[E]		1	P35527	P35527	0	3	0.614	0	1	1	1088.84	3264.5	3264.51	-3.78	-0.00412	HCD (High Energy Collision Dissociation)	MS2	71.2227	100	56.3838	30172	20210331_Caden_phos_OT.raw	F2	3.29	1	0.0009662	0.002916
FALSE	High	Master Protein	P02533	Keratin, type I cytoskeletal 14 OS=Homo sapiens GN=KRT14 PE=1 SV=4	0	31.703	29	11	12	13	4	472	51.5	5.16	34.73	11	cell death;cell differentiation;cell organization and biogenesis;response to stimulus	cytoplasm;cytosol;nucleus	protein binding;structural molecule activity	Pf00038, Pf13514	3861	ENSG00000186847.5	KRT14	17	Formation of the cornified envelope; Type I hemidesmosome assembly	Corticotropin-releasing hormone signaling pathway		7	High	1
	Checked	Confidence	Identifying Node	PSM Ambiguity	Annotated Sequence	Modifications	# Proteins	Master Protein Accessions	Protein Accessions	# Missed Cleavages	Charge	DeltaScore	DeltaCn	Rank	Search Engine Rank	m/z [Da]	MH+ [Da]	Theo. MH+ [Da]	DeltaM [ppm]	Deltam/z [Da]	Activation Type	MS Order	Isolation Interference [%]	Ion Inject Time [ms]	RT [min]	First Scan	Spectrum File	File ID	XCorr	# Protein Groups	Percolator q-Value	Percolator PEP	PhosphoRS: Best Site Probabilities
	FALSE	High	Sequest HT (A2)	Unambiguous	[KR].VTmQNLNDR.[L]	M3(Oxidation)	17	P02533; P13645; P08779	Q9Z2K1; P02533; Q7Z3Y7; P13645; Q148H6; Q7Z3Y9; Q8VCW2; A2A513; Q7Z3Z0; Q61414; B1AQ77; Q3ZAW8; Q9Z320; P02535; Q7Z3Y8; Q61781; P08779	0	2	0.4469	0	1	1	553.767	1106.53	1106.53	0.1	6e-05	HCD (High Energy Collision Dissociation)	MS2	36.2858	69.123	9.1812	3858	20210331_Caden_phos_OT.raw	F2	1.79	3	0.0009662	0.01977
	FALSE	High	Sequest HT (A2)	Unambiguous	[K].GScGIGGGIGGGSSR.[I]	C3(Carbamidomethyl)	2	P02533; P08779	P02533; P08779	0	2	0.4511	0	1	1	639.795	1278.58	1278.59	-1.42	-0.00091	HCD (High Energy Collision Dissociation)	MS2	0	100	18.6054	8826	20210331_Caden_phos_OT.raw	F2	3.17	2	0.0009662	0.003372
	FALSE	High	Sequest HT (A2)	Unambiguous	[R].EVATNSELVQSGK.[S]		4	P02533	P02533; Q04695; Q61781; Q9QWL7	0	2	0.603	0	1	1	681.348	1361.69	1361.69	-1.68	-0.00115	HCD (High Energy Collision Dissociation)	MS2	7.24664	56.498	20.4453	9820	20210331_Caden_phos_OT.raw	F2	3.35	1	0.0009662	0.0006824
	FALSE	High	Sequest HT (A2)	Unambiguous	[R].ISSVLAGGScR.[A]	C10(Carbamidomethyl)	2	P02533; P08779	P02533; P08779	0	2	0.5537	0	1	1	553.785	1106.56	1106.56	0.32	0.00018	HCD (High Energy Collision Dissociation)	MS2	37.2539	66.925	22.8675	11118	20210331_Caden_phos_OT.raw	F2	2.98	2	0.0009662	0.00785
	FALSE	High	Sequest HT (A2)	Unambiguous	[K].ASLENSLEETKGR.[Y]		4	P02533; P08779	Q9Z2K1; P02533; Q3ZAW8; P08779	1	2	0.5879	0	1	1	717.367	1433.73	1433.72	1.95	0.0014	HCD (High Energy Collision Dissociation)	MS2	55.5929	100	23.7572	11607	20210331_Caden_phos_OT.raw	F2	3.13	2	0.0009662	0.0004316
	FALSE	High	Sequest HT (A2)	Unambiguous	[R].LEQEIATYR.[RSHN]		19	P02533; P08779	Q9Z2K1; P02533; P08727; Q8N1A0; Q8CCX5; Q6IFX2; Q9D312; P08730; P19012; Q61782; Q61414; B1AQ77; Q3ZAW8; Q04695; P19001; Q61781; P08779; Q9QWL7; P35900	0	2	0.4155	0	1	1	561.793	1122.58	1122.58	-0.19	-0.00011	HCD (High Energy Collision Dissociation)	MS2	22.223	98.376	26.4328	13052	20210331_Caden_phos_OT.raw	F2	2.84	2	0.0009662	0.01431
	FALSE	High	Sequest HT (A2)	Unambiguous	[K].ASLENSLEETK.[G]		4	P02533; P08779	Q9Z2K1; P02533; Q3ZAW8; P08779	0	2	0.38	0	1	1	610.804	1220.6	1220.6	-0.51	-0.00031	HCD (High Energy Collision Dissociation)	MS2	0	61.932	27.5448	13695	20210331_Caden_phos_OT.raw	F2	2	2	0.0009662	0.008703
	FALSE	High	Sequest HT (A2)	Unambiguous	[R].TKYETELNLR.[M]		2	P02533	P02533; Q6IFX2	1	2	0.5992	0	1	1	633.838	1266.67	1266.67	0.34	0.00022	HCD (High Energy Collision Dissociation)	MS2	21.7598	59.082	28.1898	14085	20210331_Caden_phos_OT.raw	F2	2.62	1	0.0009662	0.02178
	FALSE	High	Sequest HT (A2)	Unambiguous	[R].TKYETELNLR.[M]		2	P02533	P02533; Q6IFX2	1	3	0.4089	0	1	1	422.894	1266.67	1266.67	0.07	3e-05	HCD (High Energy Collision Dissociation)	MS2	29.5632	100	28.1985	14090	20210331_Caden_phos_OT.raw	F2	2.25	1	0.004556	0.07177
	FALSE	High	Sequest HT (A2)	Unambiguous	[R].ALEEANADLEVK.[I]		5	P02533; P08779	P02533; Q6IFX2; O77727; P19012; P08779	0	2	0.5094	0	1	1	651.333	1301.66	1301.66	-0.4	-0.00026	HCD (High Energy Collision Dissociation)	MS2	26.6712	20.067	32.2435	16530	20210331_Caden_phos_OT.raw	F2	2.65	2	0.0009662	0.004955
	FALSE	High	Sequest HT (A2)	Unambiguous	[R].LLEGEDAHLSSSQFSSGSQSSR.[D]		2	P02533	P02533; Q61782	0	3	0.4819	0	1	1	770.359	2309.06	2309.06	-1.34	-0.00103	HCD (High Energy Collision Dissociation)	MS2	23.6472	100	34.2957	17892	20210331_Caden_phos_OT.raw	F2	2.76	1	0.0009662	1.753e-05
	FALSE	High	Sequest HT (A2)	Unambiguous	[R].GQVGGDVNVEmDAAPGVDLSR.[I]	M11(Oxidation)	3	P02533	P02533; Q6IFX2; Q61781	0	2	0.6444	0	1	1	1051.49	2101.98	2101.98	-2.24	-0.00235	HCD (High Energy Collision Dissociation)	MS2	0	72.288	41.6702	22075	20210331_Caden_phos_OT.raw	F2	2.7	1	0.0009662	0.006394
	FALSE	High	Sequest HT (A2)	Unambiguous	[R].GQVGGDVNVEMDAAPGVDLSR.[I]		3	P02533	P02533; Q6IFX2; Q61781	0	2	0.668	0	1	1	1043.5	2085.99	2085.99	-0.36	-0.00038	HCD (High Energy Collision Dissociation)	MS2	0	100	46.2591	24837	20210331_Caden_phos_OT.raw	F2	2.5	1	0.0009662	0.00119
FALSE	High	Master Protein	P20029	78 kDa glucose-regulated protein OS=Mus musculus GN=Hspa5 PE=1 SV=3	0	25.696	3	4	4	10	4	655	72.4	5.16	32.56	4	cell communication;cell death;cell differentiation;cell organization and biogenesis;metabolic process;regulation of biological process;response to stimulus;transport	cell surface;cytoplasm;endoplasmic reticulum;extracellular;membrane;mitochondrion;nucleus;organelle lumen	catalytic activity;nucleotide binding;protein binding	Pf00012, Pf01968, Pf06723	14828	ENSMUSG00000026864.13	Hspa5	2		MAPK signaling pathway	Thyroid hormone synthesis; Antigen processing and presentation; Protein export; Prion diseases; Protein processing in endoplasmic reticulum	6	High	1
	Checked	Confidence	Identifying Node	PSM Ambiguity	Annotated Sequence	Modifications	# Proteins	Master Protein Accessions	Protein Accessions	# Missed Cleavages	Charge	DeltaScore	DeltaCn	Rank	Search Engine Rank	m/z [Da]	MH+ [Da]	Theo. MH+ [Da]	DeltaM [ppm]	Deltam/z [Da]	Activation Type	MS Order	Isolation Interference [%]	Ion Inject Time [ms]	RT [min]	First Scan	Spectrum File	File ID	XCorr	# Protein Groups	Percolator q-Value	Percolator PEP	PhosphoRS: Best Site Probabilities
	FALSE	High	Sequest HT (A2)	Unambiguous	[ML].RIINEPTAAAIAYGLDK.[RKG]		5	P20029	P20029; P63017; P16627; Q504P4; P17156	1	3	0.6204	0	1	1	606.003	1815.99	1816	-0.79	-0.00048	HCD (High Energy Collision Dissociation)	MS2	20.3996	18.627	46.7907	25131	20210331_Caden_phos_OT.raw	F2	4.11	1	0.0009662	0.0001603
	FALSE	High	Sequest HT (A2)	Unambiguous	[ML].RIINEPTAAAIAYGLDK.[RKG]		5	P20029	P20029; P63017; P16627; Q504P4; P17156	1	2	0.7064	0	1	1	908.504	1816	1816	2.08	0.00189	HCD (High Energy Collision Dissociation)	MS2	0	31.328	46.8234	25151	20210331_Caden_phos_OT.raw	F2	3.44	1	0.0009662	0.0003057
	FALSE	High	Sequest HT (A2)	Unambiguous	[R].IINEPTAAAIAYGLDKR.[E]		1	P20029	P20029	1	2	0.6713	0	1	1	908.503	1816	1816	1.45	0.00132	HCD (High Energy Collision Dissociation)	MS2	53.1068	100	47.6825	25640	20210331_Caden_phos_OT.raw	F2	3.59	1	0.0009662	0.0007565
	FALSE	High	Sequest HT (A2)	Unambiguous	[R].IINEPTAAAIAYGLDKR.[E]		1	P20029	P20029	1	3	0.5881	0	1	1	606.004	1816	1816	0.27	0.00016	HCD (High Energy Collision Dissociation)	MS2	9.17701	44.201	47.6902	25645	20210331_Caden_phos_OT.raw	F2	3.18	1	0.0009662	0.0003034
	FALSE	High	Sequest HT (A2)	Unambiguous	[R].IINEPTAAAIAYGLDK.[RKG]		5	P20029	P20029; P63017; P16627; Q504P4; P17156	0	2	0.5519	0	1	1	830.452	1659.9	1659.9	0.35	0.00029	HCD (High Energy Collision Dissociation)	MS2	13.1317	66.05	50.7261	27288	20210331_Caden_phos_OT.raw	F2	3.37	1	0.0009662	0.000135
	FALSE	High	Sequest HT (A2)	Unambiguous	[R].IINEPTAAAIAYGLDK.[RKG]		5	P20029	P20029; P63017; P16627; Q504P4; P17156	0	3	0.6	0	1	1	553.97	1659.9	1659.9	0.16	9e-05	HCD (High Energy Collision Dissociation)	MS2	54.6193	86.233	50.7712	27311	20210331_Caden_phos_OT.raw	F2	4.5	1	0.0009662	8.102e-06
	FALSE	High	Sequest HT (A2)	Unambiguous	[I].NEPTAAAIAYGLDK.[RKG]		5	P20029	P20029; P63017; P16627; Q504P4; P17156	0	2	0	0	1	1	717.369	1433.73	1433.73	2.34	0.00168	HCD (High Energy Collision Dissociation)	MS2	22.8565	100	50.9166	27391	20210331_Caden_phos_OT.raw	F2	2.52	1	0.0009662	0.001636
	FALSE	High	Sequest HT (A2)	Unambiguous	[R].IINEPTAAAIAYGLDK.[RKG]		5	P20029	P20029; P63017; P16627; Q504P4; P17156	0	2	0.5699	0	1	1	830.453	1659.9	1659.9	2.27	0.00189	HCD (High Energy Collision Dissociation)	MS2	9.48208	31.552	51.0483	27459	20210331_Caden_phos_OT.raw	F2	2.79	1	0.0009662	0.0008698
	FALSE	High	Sequest HT (A2)	Unambiguous	[R].IINEPTAAAIAYGLDK.[RKG]		5	P20029	P20029; P63017; P16627; Q504P4; P17156	0	2	0.5442	0	1	1	830.452	1659.9	1659.9	0.96	0.0008	HCD (High Energy Collision Dissociation)	MS2	19.3467	100	51.3514	27617	20210331_Caden_phos_OT.raw	F2	2.26	1	0.0009662	0.004047
	FALSE	High	Sequest HT (A2)	Unambiguous	[R].IINEPTAAAIAYGLDK.[RKG]		5	P20029	P20029; P63017; P16627; Q504P4; P17156	0	2	0.554	0	1	1	830.452	1659.9	1659.9	0.75	0.00062	HCD (High Energy Collision Dissociation)	MS2	33.8946	100	51.8705	27884	20210331_Caden_phos_OT.raw	F2	2.78	1	0.0009662	0.0007385
FALSE	High	Master Protein	P00698	Lysozyme C OS=Gallus gallus GN=LYZ PE=1 SV=1	0	23.515	56	7	7	10	7	147	16.2	9.07	28.47	7	defense response;metabolic process;response to stimulus	cytoplasm;endoplasmic reticulum;extracellular	catalytic activity;protein binding	Pf00062	396218	ENSGALG00000009963.4	LYZ	1	Neutrophil degranulation; Antimicrobial peptides			4	High	1
	Checked	Confidence	Identifying Node	PSM Ambiguity	Annotated Sequence	Modifications	# Proteins	Master Protein Accessions	Protein Accessions	# Missed Cleavages	Charge	DeltaScore	DeltaCn	Rank	Search Engine Rank	m/z [Da]	MH+ [Da]	Theo. MH+ [Da]	DeltaM [ppm]	Deltam/z [Da]	Activation Type	MS Order	Isolation Interference [%]	Ion Inject Time [ms]	RT [min]	First Scan	Spectrum File	File ID	XCorr	# Protein Groups	Percolator q-Value	Percolator PEP	PhosphoRS: Best Site Probabilities
	FALSE	High	Sequest HT (A2)	Unambiguous	[R].cELAAAMKR.[H]	C1(Carbamidomethyl)	1	P00698	P00698	1	2	0.4078	0	1	1	525.265	1049.52	1049.52	0.36	0.00019	HCD (High Energy Collision Dissociation)	MS2	0	100	18.2245	8612	20210331_Caden_phos_OT.raw	F2	2.55	1	0.0009662	0.02994
	FALSE	High	Sequest HT (A2)	Unambiguous	[K].FESNFNTQATNR.[N]		1	P00698	P00698	0	2	0.627	0	1	1	714.829	1428.65	1428.65	0.88	0.00063	HCD (High Energy Collision Dissociation)	MS2	3.87791	33.521	24.6735	12097	20210331_Caden_phos_OT.raw	F2	3.7	1	0.0009662	0.0005374
	FALSE	High	Sequest HT (A2)	Unambiguous	[K].FESNFNTQATNR.[N]		1	P00698	P00698	0	2	0.4917	0	1	1	714.829	1428.65	1428.65	0.36	0.00026	HCD (High Energy Collision Dissociation)	MS2	52.8508	95.161	25.1327	12350	20210331_Caden_phos_OT.raw	F2	1.81	1	0.0009662	0.0008525
	FALSE	High	Sequest HT (A2)	Unambiguous	[K].FESNFNTQATNR.[N]		1	P00698	P00698	0	2	0.5023	0	1	1	714.83	1428.65	1428.65	1.47	0.00105	HCD (High Energy Collision Dissociation)	MS2	23.044	60.156	25.2446	12407	20210331_Caden_phos_OT.raw	F2	2.17	1	0.0009662	0.006575
	FALSE	High	Sequest HT (A2)	Unambiguous	[K].GTDVQAWIR.[G]		1	P00698	P00698	0	2	0.525	0	1	1	523.275	1045.54	1045.54	0.68	0.00035	HCD (High Energy Collision Dissociation)	MS2	0	100	39.9178	21157	20210331_Caden_phos_OT.raw	F2	2.8	1	0.0009662	0.006635
	FALSE	High	Sequest HT (A2)	Unambiguous	[R].NTDGSTDYGILQINSR.[W]		1	P00698	P00698	0	2	0.7014	0	1	1	877.421	1753.83	1753.84	-0.67	-0.00058	HCD (High Energy Collision Dissociation)	MS2	3.5269	28.911	44.1683	23620	20210331_Caden_phos_OT.raw	F2	4.42	1	0.0009662	5.337e-05
	FALSE	High	Sequest HT (A2)	Unambiguous	[R].GYSLGNWVcAAK.[F]	C9(Carbamidomethyl)	1	P00698	P00698	0	2	0.5077	0	1	1	663.319	1325.63	1325.63	0.11	7e-05	HCD (High Energy Collision Dissociation)	MS2	0	58.84	47.0802	25301	20210331_Caden_phos_OT.raw	F2	1.95	1	0.0009662	0.001717
	FALSE	High	Sequest HT (A2)	Unambiguous	[R].NLcNIPcSALLSSDITASVNcAKK.[I]	C3(Carbamidomethyl); C7(Carbamidomethyl); C21(Carbamidomethyl)	1	P00698	P00698	1	3	0.606	0	1	1	879.432	2636.28	2636.28	-0.81	-0.00071	HCD (High Energy Collision Dissociation)	MS2	0	100	52.452	28188	20210331_Caden_phos_OT.raw	F2	3.02	1	0.0009662	0.0001758
	FALSE	High	Sequest HT (A2)	Unambiguous	[R].NLcNIPcSALLSSDITASVNcAK.[K]	C3(Carbamidomethyl); C7(Carbamidomethyl); C21(Carbamidomethyl)	1	P00698	P00698	0	2	0.7265	0	1	1	1254.6	2508.19	2508.19	1.73	0.00217	HCD (High Energy Collision Dissociation)	MS2	0	100	55.4545	29715	20210331_Caden_phos_OT.raw	F2	3.73	1	0.0009662	5.731e-05
	FALSE	High	Sequest HT (A2)	Unambiguous	[R].NLcNIPcSALLSSDITASVNcAK.[K]	C3(Carbamidomethyl); C7(Carbamidomethyl); C21(Carbamidomethyl)	1	P00698	P00698	0	3	0.5665	0	1	1	836.735	2508.19	2508.19	1.01	0.00085	HCD (High Energy Collision Dissociation)	MS2	1.5245	100	55.525	29749	20210331_Caden_phos_OT.raw	F2	2.33	1	0.0009662	0.03099
FALSE	High	Master Protein	P04259	Keratin, type II cytoskeletal 6B OS=Homo sapiens GN=KRT6B PE=1 SV=5	0	22.011	12	7	7	12	2	564	60	8	33.51	7	cell death;cell organization and biogenesis;metabolic process	cytosol	catalytic activity;motor activity;protein binding;structural molecule activity	Pf00038, Pf01576, Pf04111, Pf13166	3854	ENSG00000185479.5	KRT6B	12	Formation of the cornified envelope			3	High	1
	Checked	Confidence	Identifying Node	PSM Ambiguity	Annotated Sequence	Modifications	# Proteins	Master Protein Accessions	Protein Accessions	# Missed Cleavages	Charge	DeltaScore	DeltaCn	Rank	Search Engine Rank	m/z [Da]	MH+ [Da]	Theo. MH+ [Da]	DeltaM [ppm]	Deltam/z [Da]	Activation Type	MS Order	Isolation Interference [%]	Ion Inject Time [ms]	RT [min]	First Scan	Spectrum File	File ID	XCorr	# Protein Groups	Percolator q-Value	Percolator PEP	PhosphoRS: Best Site Probabilities
	FALSE	High	Sequest HT (A2)	Unambiguous	[NSKT].KYEDEINKR.[T]		21	P35908; P04264; P04259; Q5XQN5	H-INV:HIT000016045; Q7Z794; Q3TTY5; P35908; P04264; P04259; P02538; Q01546; P50446; Q3UV11; P04104; Q8VED5; Q5XQN5; P48668; P11679; P12035; Q6IFZ6; Q9Z331; P05787; Q922U2; P13647	2	2	0.3333	0	1	1	597.809	1194.61	1194.61	-0.47	-0.00028	HCD (High Energy Collision Dissociation)	MS2	0	100	8.3553	3430	20210331_Caden_phos_OT.raw	F2	2.13	4	0.0009662	0.01433
	FALSE	High	Sequest HT (A2)	Unambiguous	[NSKT].KYEDEINKR.[T]		21	P35908; P04264; P04259; Q5XQN5	H-INV:HIT000016045; Q7Z794; Q3TTY5; P35908; P04264; P04259; P02538; Q01546; P50446; Q3UV11; P04104; Q8VED5; Q5XQN5; P48668; P11679; P12035; Q6IFZ6; Q9Z331; P05787; Q922U2; P13647	2	3	0.4834	0	1	1	398.875	1194.61	1194.61	0.05	2e-05	HCD (High Energy Collision Dissociation)	MS2	22.4885	16.557	8.4606	3486	20210331_Caden_phos_OT.raw	F2	3.02	4	0.0009662	0.02186
	FALSE	High	Sequest HT (A2)	Unambiguous	[KR].NKYEDEINKR.[T]		12	P04264; P04259; Q5XQN5	H-INV:HIT000016045; P04264; P04259; P02538; Q8VED5; Q5XQN5; P48668; P11679; Q6IFZ6; P05787; Q922U2; P13647	2	3	0.4441	0	1	1	436.889	1308.65	1308.65	-0.65	-0.00028	HCD (High Energy Collision Dissociation)	MS2	24.9649	43.722	11.7301	5193	20210331_Caden_phos_OT.raw	F2	3.22	3	0.0009662	0.000585
	FALSE	High	Sequest HT (A2)	Unambiguous	[KR].NKYEDEINKR.[T]		12	P04264; P04259; Q5XQN5	H-INV:HIT000016045; P04264; P04259; P02538; Q8VED5; Q5XQN5; P48668; P11679; Q6IFZ6; P05787; Q922U2; P13647	2	2	0.2586	0	1	1	654.83	1308.65	1308.65	-1.2	-0.00078	HCD (High Energy Collision Dissociation)	MS2	50.1833	100	11.7511	5205	20210331_Caden_phos_OT.raw	F2	2.32	3	0.0009662	0.01804
	FALSE	High	Sequest HT (A2)	Unambiguous	[KR].NKYEDEINKR.[T]		12	P04264; P04259; Q5XQN5	H-INV:HIT000016045; P04264; P04259; P02538; Q8VED5; Q5XQN5; P48668; P11679; Q6IFZ6; P05787; Q922U2; P13647	2	3	0.4331	0	1	1	436.89	1308.65	1308.65	0.41	0.00018	HCD (High Energy Collision Dissociation)	MS2	17.3218	50.068	11.9839	5327	20210331_Caden_phos_OT.raw	F2	2.84	3	0.0009662	0.003283
	FALSE	High	Sequest HT (A2)	Unambiguous	[KR].AQYEEIAQR.[S]		7	P35908; P04259	P35908; P04259; P02538; Q01546; P48668; P19013; E1B991	0	2	0.5412	0	1	1	554.275	1107.54	1107.54	-0.15	-9e-05	HCD (High Energy Collision Dissociation)	MS2	17.3263	100	19.4283	9273	20210331_Caden_phos_OT.raw	F2	2.55	2	0.0009662	0.02322
	FALSE	High	Sequest HT (A2)	Unambiguous	[KR].AQYEEIAQR.[S]		7	P35908; P04259	P35908; P04259; P02538; Q01546; P48668; P19013; E1B991	0	2	0.4895	0	1	1	554.275	1107.54	1107.54	-0.38	-0.00021	HCD (High Energy Collision Dissociation)	MS2	0	20.996	19.6813	9409	20210331_Caden_phos_OT.raw	F2	2.37	2	0.00417	0.05783
	FALSE	High	Sequest HT (A2)	Unambiguous	[K].YEELQITAGR.[H]		2	P04264; P04259	P04264; P04259	0	2	0.4831	0	1	1	590.304	1179.6	1179.6	0.85	0.0005	HCD (High Energy Collision Dissociation)	MS2	0	13.309	33.9165	17649	20210331_Caden_phos_OT.raw	F2	2.67	2	0.00417	0.05838
	FALSE	High	Sequest HT (A2)	Unambiguous	[K].YEELQITAGR.[H]		2	P04264; P04259	P04264; P04259	0	2	0.439	0	1	1	590.304	1179.6	1179.6	0.01	1e-05	HCD (High Energy Collision Dissociation)	MS2	0	33.502	34.1838	17827	20210331_Caden_phos_OT.raw	F2	2.46	2	0.0009662	0.007276
	FALSE	High	Sequest HT (A2)	Unambiguous	[R].ISIGGGScAISGGYGSR.[A]	C8(Carbamidomethyl)	3	P04259	P04259; P02538; P48668	0	2	0.6971	0	1	1	799.885	1598.76	1598.76	1.68	0.00135	HCD (High Energy Collision Dissociation)	MS2	11.7018	100	37.0739	19525	20210331_Caden_phos_OT.raw	F2	3.5	1	0.0009662	1.107e-05
	FALSE	High	Sequest HT (A2)	Unambiguous	[K].ADTLTDEINFLR.[A]		3	P04259	P04259; P02538; P48668	0	2	0.6216	0	1	1	704.36	1407.71	1407.71	0.97	0.00069	HCD (High Energy Collision Dissociation)	MS2	0	100	54.1904	29078	20210331_Caden_phos_OT.raw	F2	3.33	1	0.0009662	0.001795
	FALSE	High	Sequest HT (A2)	Unambiguous	[R].NLDLDSIIAEVK.[A]		8	P35908; P04259	Q5XKE5; P35908; P04259; P02538; O95678; Q8VED5; P48668; P13647	0	2	0.5929	0	1	1	665.367	1329.73	1329.73	0.21	0.00014	HCD (High Energy Collision Dissociation)	MS2	16.7359	100	60.1839	32043	20210331_Caden_phos_OT.raw	F2	3.12	2	0.0009662	0.008777
FALSE	High	Master Protein	Q5XQN5	Keratin, type II cytoskeletal 5 OS=Bos taurus GN=KRT5 PE=1 SV=1	0	21.446	11	8	8	12	5	601	62.9	7.81	31.14	8	cell differentiation;metabolic process;regulation of biological process		catalytic activity;motor activity;structural molecule activity	Pf00038, Pf01576, Pf04111, Pf05957	281268		KRT5	5				0	High	1
	Checked	Confidence	Identifying Node	PSM Ambiguity	Annotated Sequence	Modifications	# Proteins	Master Protein Accessions	Protein Accessions	# Missed Cleavages	Charge	DeltaScore	DeltaCn	Rank	Search Engine Rank	m/z [Da]	MH+ [Da]	Theo. MH+ [Da]	DeltaM [ppm]	Deltam/z [Da]	Activation Type	MS Order	Isolation Interference [%]	Ion Inject Time [ms]	RT [min]	First Scan	Spectrum File	File ID	XCorr	# Protein Groups	Percolator q-Value	Percolator PEP	PhosphoRS: Best Site Probabilities
	FALSE	High	Sequest HT (A2)	Unambiguous	[NSKT].KYEDEINKR.[T]		21	P35908; P04264; P04259; Q5XQN5	H-INV:HIT000016045; Q7Z794; Q3TTY5; P35908; P04264; P04259; P02538; Q01546; P50446; Q3UV11; P04104; Q8VED5; Q5XQN5; P48668; P11679; P12035; Q6IFZ6; Q9Z331; P05787; Q922U2; P13647	2	2	0.3333	0	1	1	597.809	1194.61	1194.61	-0.47	-0.00028	HCD (High Energy Collision Dissociation)	MS2	0	100	8.3553	3430	20210331_Caden_phos_OT.raw	F2	2.13	4	0.0009662	0.01433
	FALSE	High	Sequest HT (A2)	Unambiguous	[NSKT].KYEDEINKR.[T]		21	P35908; P04264; P04259; Q5XQN5	H-INV:HIT000016045; Q7Z794; Q3TTY5; P35908; P04264; P04259; P02538; Q01546; P50446; Q3UV11; P04104; Q8VED5; Q5XQN5; P48668; P11679; P12035; Q6IFZ6; Q9Z331; P05787; Q922U2; P13647	2	3	0.4834	0	1	1	398.875	1194.61	1194.61	0.05	2e-05	HCD (High Energy Collision Dissociation)	MS2	22.4885	16.557	8.4606	3486	20210331_Caden_phos_OT.raw	F2	3.02	4	0.0009662	0.02186
	FALSE	High	Sequest HT (A2)	Unambiguous	[KR].NKYEDEINKR.[T]		12	P04264; P04259; Q5XQN5	H-INV:HIT000016045; P04264; P04259; P02538; Q8VED5; Q5XQN5; P48668; P11679; Q6IFZ6; P05787; Q922U2; P13647	2	3	0.4441	0	1	1	436.889	1308.65	1308.65	-0.65	-0.00028	HCD (High Energy Collision Dissociation)	MS2	24.9649	43.722	11.7301	5193	20210331_Caden_phos_OT.raw	F2	3.22	3	0.0009662	0.000585
	FALSE	High	Sequest HT (A2)	Unambiguous	[KR].NKYEDEINKR.[T]		12	P04264; P04259; Q5XQN5	H-INV:HIT000016045; P04264; P04259; P02538; Q8VED5; Q5XQN5; P48668; P11679; Q6IFZ6; P05787; Q922U2; P13647	2	2	0.2586	0	1	1	654.83	1308.65	1308.65	-1.2	-0.00078	HCD (High Energy Collision Dissociation)	MS2	50.1833	100	11.7511	5205	20210331_Caden_phos_OT.raw	F2	2.32	3	0.0009662	0.01804
	FALSE	High	Sequest HT (A2)	Unambiguous	[KR].NKYEDEINKR.[T]		12	P04264; P04259; Q5XQN5	H-INV:HIT000016045; P04264; P04259; P02538; Q8VED5; Q5XQN5; P48668; P11679; Q6IFZ6; P05787; Q922U2; P13647	2	3	0.4331	0	1	1	436.89	1308.65	1308.65	0.41	0.00018	HCD (High Energy Collision Dissociation)	MS2	17.3218	50.068	11.9839	5327	20210331_Caden_phos_OT.raw	F2	2.84	3	0.0009662	0.003283
	FALSE	High	Sequest HT (A2)	Unambiguous	[K].YEELQQTAGR.[H]		3	Q5XQN5	Q5XQN5; Q922U2; P13647	0	2	0.3396	0	1	1	597.791	1194.57	1194.57	-0.33	-0.0002	HCD (High Energy Collision Dissociation)	MS2	0	100	16.648	7766	20210331_Caden_phos_OT.raw	F2	2.65	1	0.0009662	0.004024
	FALSE	High	Sequest HT (A2)	Unambiguous	[K].YEELQQTAGR.[H]		3	Q5XQN5	Q5XQN5; Q922U2; P13647	0	2	0.4938	0	1	1	597.791	1194.57	1194.57	-0.03	-2e-05	HCD (High Energy Collision Dissociation)	MS2	21.0383	85.125	16.9134	7912	20210331_Caden_phos_OT.raw	F2	2.41	1	0.0009662	0.005185
	FALSE	High	Sequest HT (A2)	Unambiguous	[R].SRTEAESWYQTK.[Y]		3	Q5XQN5	Q5XQN5; Q922U2; P13647	1	3	0.5607	0	1	1	495.904	1485.7	1485.7	0.29	0.00014	HCD (High Energy Collision Dissociation)	MS2	57.4551	100	21.5484	10402	20210331_Caden_phos_OT.raw	F2	3.05	1	0.0009662	0.002867
	FALSE	High	Sequest HT (A2)	Unambiguous	[R].TEAESWYQTK.[Y]		3	Q5XQN5	Q5XQN5; Q922U2; P13647	0	2	0.545	0	1	1	621.785	1242.56	1242.56	-0.4	-0.00025	HCD (High Energy Collision Dissociation)	MS2	10.3141	100	25.8582	12738	20210331_Caden_phos_OT.raw	F2	2.11	1	0.0009662	0.02519
	FALSE	High	Sequest HT (A2)	Unambiguous	[R].SFSTASAITPSVSR.[T]		2	Q5XQN5	Q5XQN5; P13647	0	2	0.5051	0	1	1	705.865	1410.72	1410.72	0.15	0.0001	HCD (High Energy Collision Dissociation)	MS2	50.7172	55.684	37.0684	19522	20210331_Caden_phos_OT.raw	F2	1.96	1	0.0009662	0.01053
	FALSE	High	Sequest HT (A2)	Unambiguous	[R].TTAENEFVmLK.[K]	M9(Oxidation)	3	Q5XQN5	Q5XQN5; Q922U2; P13647	0	2	0.5166	0	1	1	649.818	1298.63	1298.63	-0.72	-0.00047	HCD (High Energy Collision Dissociation)	MS2	0	100	38.2163	20202	20210331_Caden_phos_OT.raw	F2	2.11	1	0.0009662	0.009937
	FALSE	High	Sequest HT (A2)	Unambiguous	[R].SLDLDSIIAEVK.[A]		7	P04264; Q5XQN5	P04264; P50446; Q3UV11; Q8BGZ7; Q5XQN5; Q9Z331; Q922U2	0	2	0.5586	0	1	1	651.862	1302.72	1302.72	0.83	0.00054	HCD (High Energy Collision Dissociation)	MS2	3.97746	30.804	60.2639	32084	20210331_Caden_phos_OT.raw	F2	3.33	2	0.0009662	0.00356
FALSE	High	Master Protein	P00761	Trypsin OS=Sus scrofa PE=1 SV=1	0	20.422	22	3	4	11	3	231	24.4	7.18	35.31	3	metabolic process	extracellular	catalytic activity;metal ion binding	Pf00089								0	High	1
	Checked	Confidence	Identifying Node	PSM Ambiguity	Annotated Sequence	Modifications	# Proteins	Master Protein Accessions	Protein Accessions	# Missed Cleavages	Charge	DeltaScore	DeltaCn	Rank	Search Engine Rank	m/z [Da]	MH+ [Da]	Theo. MH+ [Da]	DeltaM [ppm]	Deltam/z [Da]	Activation Type	MS Order	Isolation Interference [%]	Ion Inject Time [ms]	RT [min]	First Scan	Spectrum File	File ID	XCorr	# Protein Groups	Percolator q-Value	Percolator PEP	PhosphoRS: Best Site Probabilities
	FALSE	High	Sequest HT (A2)	Unambiguous	[K].LSSPATLNSR.[V]		1	P00761	P00761	0	2	0.1757	0	1	1	523.286	1045.56	1045.56	0.65	0.00034	HCD (High Energy Collision Dissociation)	MS2	20.1074	100	17.0105	7965	20210331_Caden_phos_OT.raw	F2	1.48	1	0.004556	0.07622
	FALSE	High	Sequest HT (A2)	Unambiguous	[K].LSSPATLNSR.[V]		1	P00761	P00761	0	2	0.44	0	1	1	523.286	1045.56	1045.56	1.13	0.00059	HCD (High Energy Collision Dissociation)	MS2	61.3863	60.682	21.4539	10351	20210331_Caden_phos_OT.raw	F2	2.5	1	0.002757	0.04049
	FALSE	High	Sequest HT (A2)	Unambiguous	[K].LSSPATLNSR.[V]		1	P00761	P00761	0	2	0.4815	0	1	1	523.286	1045.56	1045.56	0.88	0.00046	HCD (High Energy Collision Dissociation)	MS2	22.0178	41.538	21.9864	10637	20210331_Caden_phos_OT.raw	F2	2.43	1	0.0009662	0.01954
	FALSE	High	Sequest HT (A2)	Unambiguous	[R].LGEHNIDVLEGNEQFINAAK.[I]		1	P00761	P00761	0	2	0.6284	0	1	1	1106.06	2211.11	2211.1	1.26	0.0014	HCD (High Energy Collision Dissociation)	MS2	0	78.818	47.8671	25747	20210331_Caden_phos_OT.raw	F2	6.7	1	0.0009662	6.519e-08
	FALSE	High	Sequest HT (A2)	Unambiguous	[R].LGEHNIDVLEGNEQFINAAK.[I]		1	P00761	P00761	0	3	0.6634	0	1	1	737.707	2211.11	2211.1	1.65	0.00121	HCD (High Energy Collision Dissociation)	MS2	2.48235	1.639	47.8964	25762	20210331_Caden_phos_OT.raw	F2	5.05	1	0.0009662	0.0001541
	FALSE	High	Sequest HT (A2)	Unambiguous	[R].LGEHNIDVLEGNEQFINAAK.[I]		1	P00761	P00761	0	2	0.3993	0	1	1	1106.06	2211.1	2211.1	-0.04	-5e-05	HCD (High Energy Collision Dissociation)	MS2	0	100	48.2012	25938	20210331_Caden_phos_OT.raw	F2	2.78	1	0.0009662	0.0003643
	FALSE	High	Sequest HT (A2)	Unambiguous	[R].LGEHNIDVLEGNEQFINAAK.[I]		1	P00761	P00761	0	3	0.407	0	1	1	737.706	2211.1	2211.1	0.34	0.00025	HCD (High Energy Collision Dissociation)	MS2	9.75348	36.466	48.235	25956	20210331_Caden_phos_OT.raw	F2	3.98	1	0.0009662	0.000364
	FALSE	High	Sequest HT (A2)	Unambiguous	[R].LGEHNIDVLEGNEQFINAAK.[I]		1	P00761	P00761	0	3	1	0	1	1	737.706	2211.1	2211.1	0.29	0.00022	HCD (High Energy Collision Dissociation)	MS2	38.8788	61.149	48.9226	26327	20210331_Caden_phos_OT.raw	F2	1.71	1	0.0009662	0.03132
	FALSE	High	Sequest HT (A2)	Unambiguous	[K].IITHPNFNGNTLDNDImLIK.[L]	M17(Oxidation)	1	P00761	P00761	0	3	0.6039	0	1	1	767.064	2299.18	2299.18	0.78	0.0006	HCD (High Energy Collision Dissociation)	MS2	1.45888	100	51.311	27596	20210331_Caden_phos_OT.raw	F2	4.62	1	0.0009662	0.000863
	FALSE	High	Sequest HT (A2)	Unambiguous	[K].IITHPNFNGNTLDNDIMLIK.[L]		1	P00761	P00761	0	3	0.6513	0	1	1	761.732	2283.18	2283.18	1.18	0.0009	HCD (High Energy Collision Dissociation)	MS2	2.33704	44.55	53.4663	28704	20210331_Caden_phos_OT.raw	F2	4.33	1	0.0009662	0.003358
	FALSE	High	Sequest HT (A2)	Unambiguous	[K].IITHPNFNGNTLDNDIMLIK.[L]		1	P00761	P00761	0	2	0.6689	0	1	1	1142.09	2283.18	2283.18	0.95	0.00108	HCD (High Energy Collision Dissociation)	MS2	0	100	53.4834	28713	20210331_Caden_phos_OT.raw	F2	2.93	1	0.0009662	0.006648
FALSE	High	Master Protein	P08779	Keratin, type I cytoskeletal 16 OS=Homo sapiens GN=KRT16 PE=1 SV=4	0	17.444	19	8	8	8	1	473	51.2	5.05	18.55	8	cell death;cell differentiation;cell organization and biogenesis;cell proliferation;cellular component movement;defense response;regulation of biological process;response to stimulus	cytoskeleton;cytosol;nucleus	protein binding;structural molecule activity	Pf00038, Pf07888, Pf13514	3868	ENSG00000186832.8	KRT16	17	Formation of the cornified envelope			3	High	1
	Checked	Confidence	Identifying Node	PSM Ambiguity	Annotated Sequence	Modifications	# Proteins	Master Protein Accessions	Protein Accessions	# Missed Cleavages	Charge	DeltaScore	DeltaCn	Rank	Search Engine Rank	m/z [Da]	MH+ [Da]	Theo. MH+ [Da]	DeltaM [ppm]	Deltam/z [Da]	Activation Type	MS Order	Isolation Interference [%]	Ion Inject Time [ms]	RT [min]	First Scan	Spectrum File	File ID	XCorr	# Protein Groups	Percolator q-Value	Percolator PEP	PhosphoRS: Best Site Probabilities
	FALSE	High	Sequest HT (A2)	Unambiguous	[KR].VTmQNLNDR.[L]	M3(Oxidation)	17	P02533; P13645; P08779	Q9Z2K1; P02533; Q7Z3Y7; P13645; Q148H6; Q7Z3Y9; Q8VCW2; A2A513; Q7Z3Z0; Q61414; B1AQ77; Q3ZAW8; Q9Z320; P02535; Q7Z3Y8; Q61781; P08779	0	2	0.4469	0	1	1	553.767	1106.53	1106.53	0.1	6e-05	HCD (High Energy Collision Dissociation)	MS2	36.2858	69.123	9.1812	3858	20210331_Caden_phos_OT.raw	F2	1.79	3	0.0009662	0.01977
	FALSE	High	Sequest HT (A2)	Unambiguous	[K].GScGIGGGIGGGSSR.[I]	C3(Carbamidomethyl)	2	P02533; P08779	P02533; P08779	0	2	0.4511	0	1	1	639.795	1278.58	1278.59	-1.42	-0.00091	HCD (High Energy Collision Dissociation)	MS2	0	100	18.6054	8826	20210331_Caden_phos_OT.raw	F2	3.17	2	0.0009662	0.003372
	FALSE	High	Sequest HT (A2)	Unambiguous	[R].ISSVLAGGScR.[A]	C10(Carbamidomethyl)	2	P02533; P08779	P02533; P08779	0	2	0.5537	0	1	1	553.785	1106.56	1106.56	0.32	0.00018	HCD (High Energy Collision Dissociation)	MS2	37.2539	66.925	22.8675	11118	20210331_Caden_phos_OT.raw	F2	2.98	2	0.0009662	0.00785
	FALSE	High	Sequest HT (A2)	Unambiguous	[K].ASLENSLEETKGR.[Y]		4	P02533; P08779	Q9Z2K1; P02533; Q3ZAW8; P08779	1	2	0.5879	0	1	1	717.367	1433.73	1433.72	1.95	0.0014	HCD (High Energy Collision Dissociation)	MS2	55.5929	100	23.7572	11607	20210331_Caden_phos_OT.raw	F2	3.13	2	0.0009662	0.0004316
	FALSE	High	Sequest HT (A2)	Unambiguous	[R].LEQEIATYR.[RSHN]		19	P02533; P08779	Q9Z2K1; P02533; P08727; Q8N1A0; Q8CCX5; Q6IFX2; Q9D312; P08730; P19012; Q61782; Q61414; B1AQ77; Q3ZAW8; Q04695; P19001; Q61781; P08779; Q9QWL7; P35900	0	2	0.4155	0	1	1	561.793	1122.58	1122.58	-0.19	-0.00011	HCD (High Energy Collision Dissociation)	MS2	22.223	98.376	26.4328	13052	20210331_Caden_phos_OT.raw	F2	2.84	2	0.0009662	0.01431
	FALSE	High	Sequest HT (A2)	Unambiguous	[K].ASLENSLEETK.[G]		4	P02533; P08779	Q9Z2K1; P02533; Q3ZAW8; P08779	0	2	0.38	0	1	1	610.804	1220.6	1220.6	-0.51	-0.00031	HCD (High Energy Collision Dissociation)	MS2	0	61.932	27.5448	13695	20210331_Caden_phos_OT.raw	F2	2	2	0.0009662	0.008703
	FALSE	High	Sequest HT (A2)	Unambiguous	[K].TEELNKEVASNSELVQSSR.[S]		1	P08779	P08779	1	3	0.3737	0	1	1	707.354	2120.05	2120.05	0.96	0.00068	HCD (High Energy Collision Dissociation)	MS2	0	92.643	32.226	16521	20210331_Caden_phos_OT.raw	F2	1.98	1	0.0009662	0.0258
	FALSE	High	Sequest HT (A2)	Unambiguous	[R].ALEEANADLEVK.[I]		5	P02533; P08779	P02533; Q6IFX2; O77727; P19012; P08779	0	2	0.5094	0	1	1	651.333	1301.66	1301.66	-0.4	-0.00026	HCD (High Energy Collision Dissociation)	MS2	26.6712	20.067	32.2435	16530	20210331_Caden_phos_OT.raw	F2	2.65	2	0.0009662	0.004955
FALSE	High	Master Protein	P02754	Beta-lactoglobulin OS=Bos taurus GN=LGB PE=1 SV=3	0	17.109	21	4	4	5	4	178	19.9	5.02	16.86	4	transport	extracellular	protein binding	Pf00061	280838		PAEP	11				0	High	1
	Checked	Confidence	Identifying Node	PSM Ambiguity	Annotated Sequence	Modifications	# Proteins	Master Protein Accessions	Protein Accessions	# Missed Cleavages	Charge	DeltaScore	DeltaCn	Rank	Search Engine Rank	m/z [Da]	MH+ [Da]	Theo. MH+ [Da]	DeltaM [ppm]	Deltam/z [Da]	Activation Type	MS Order	Isolation Interference [%]	Ion Inject Time [ms]	RT [min]	First Scan	Spectrum File	File ID	XCorr	# Protein Groups	Percolator q-Value	Percolator PEP	PhosphoRS: Best Site Probabilities
	FALSE	High	Sequest HT (A2)	Unambiguous	[R].TPEVDDEALEK.[F]		1	P02754	P02754	0	2	0.5321	0	1	1	623.296	1245.59	1245.58	0.84	0.00052	HCD (High Energy Collision Dissociation)	MS2	8.95579	100	25.9121	12769	20210331_Caden_phos_OT.raw	F2	2.65	1	0.0009662	0.0008979
	FALSE	High	Sequest HT (A2)	Unambiguous	[K].VLVLDTDYKK.[Y]		1	P02754	P02754	1	2	0.4574	0	1	1	597.343	1193.68	1193.68	0.2	0.00012	HCD (High Energy Collision Dissociation)	MS2	0	82.632	31.8238	16296	20210331_Caden_phos_OT.raw	F2	2.58	1	0.00188	0.03636
	FALSE	High	Sequest HT (A2)	Unambiguous	[R].TPEVDDEALEKFDK.[A]		1	P02754	P02754	1	3	0.6717	0	1	1	545.93	1635.77	1635.77	-0.27	-0.00015	HCD (High Energy Collision Dissociation)	MS2	0	87.208	39.5411	20937	20210331_Caden_phos_OT.raw	F2	5.27	1	0.0009662	1.757e-06
	FALSE	High	Sequest HT (A2)	Unambiguous	[R].TPEVDDEALEKFDK.[A]		1	P02754	P02754	1	2	0.6435	0	1	1	818.392	1635.78	1635.77	1.38	0.00113	HCD (High Energy Collision Dissociation)	MS2	0	100	39.5463	20940	20210331_Caden_phos_OT.raw	F2	3.45	1	0.0009662	5.852e-05
	FALSE	High	Sequest HT (A2)	Unambiguous	[R].LSFNPTQLEEQcHI.[-]	C12(Carbamidomethyl)	1	P02754	P02754	0	2	0.6392	0	1	1	858.406	1715.81	1715.81	-0.11	-0.0001	HCD (High Energy Collision Dissociation)	MS2	21.9375	35.014	51.4278	27654	20210331_Caden_phos_OT.raw	F2	2.91	1	0.0009662	0.002317
FALSE	High	Master Protein	P02662	Alpha-S1-casein OS=Bos taurus GN=CSN1S1 PE=1 SV=2	0	10.101	20	4	4	5	4	214	24.5	5.02	14.91	4	regulation of biological process;response to stimulus;transport	extracellular;Golgi;organelle lumen	antioxidant activity;catalytic activity;transporter activity	Pf00363	282208	ENSBTAG00000007695.4	CSN1S1	6	Miscellaneous transport and binding events			2	High	1	Phospho [S130(100)]
	Checked	Confidence	Identifying Node	PSM Ambiguity	Annotated Sequence	Modifications	# Proteins	Master Protein Accessions	Protein Accessions	# Missed Cleavages	Charge	DeltaScore	DeltaCn	Rank	Search Engine Rank	m/z [Da]	MH+ [Da]	Theo. MH+ [Da]	DeltaM [ppm]	Deltam/z [Da]	Activation Type	MS Order	Isolation Interference [%]	Ion Inject Time [ms]	RT [min]	First Scan	Spectrum File	File ID	XCorr	# Protein Groups	Percolator q-Value	Percolator PEP	PhosphoRS: Best Site Probabilities
	FALSE	High	Sequest HT (A2)	Unambiguous	[K].HIQKEDVPSER.[Y]		1	P02662	P02662	1	3	0.4778	0	1	1	446.565	1337.68	1337.68	-0.77	-0.00034	HCD (High Energy Collision Dissociation)	MS2	62.2999	9.375	8.4275	3466	20210331_Caden_phos_OT.raw	F2	2.7	1	0.005201	0.0883
	FALSE	High	Sequest HT (A2)	Unambiguous	[K].HIQKEDVPSER.[Y]		1	P02662	P02662	1	2	0.4752	0	1	1	669.344	1337.68	1337.68	0.63	0.00042	HCD (High Energy Collision Dissociation)	MS2	37.6694	66.176	8.4302	3468	20210331_Caden_phos_OT.raw	F2	2.42	1	0.0009662	0.01484
	FALSE	High	Sequest HT (A2)	Unambiguous	[K].VPQLEIVPNsAEER.[L]	S10(Phospho)	1	P02662	P02662	0	2	0.5294	0	1	1	830.903	1660.8	1660.79	2.96	0.00246	HCD (High Energy Collision Dissociation)	MS2	17.5323	39.105	46.3972	24916	20210331_Caden_phos_OT.raw	F2	3.57	1	0.0009662	0.001374	S10(Phospho): 100
	FALSE	High	Sequest HT (A2)	Unambiguous	[K].YKVPQLEIVPNsAEER.[L]	S12(Phospho)	1	P02662	P02662	1	2	0.6658	0	1	1	976.479	1951.95	1951.95	-0.57	-0.00056	HCD (High Energy Collision Dissociation)	MS2	0	100	47.2764	25414	20210331_Caden_phos_OT.raw	F2	3.89	1	0.0009662	0.01081	S12(Phospho): 100
	FALSE	High	Sequest HT (A2)	Unambiguous	[K].HQGLPQEVLNENLLR.[F]		1	P02662	P02662	0	2	0.4957	0	1	1	880.474	1759.94	1759.94	-2.2	-0.00194	HCD (High Energy Collision Dissociation)	MS2	0	100	47.9196	25780	20210331_Caden_phos_OT.raw	F2	2.34	1	0.0009662	0.004074
FALSE	High	Master Protein	Q86YZ3	Hornerin OS=Homo sapiens GN=HRNR PE=1 SV=2	0	8.451	2	2	2	2	2	2850	282.2	10.04	6.98	2	cell organization and biogenesis;development;transport	cytoplasm;cytoskeleton;extracellular;nucleus;organelle lumen	metal ion binding		388697	ENSG00000197915.5	HRNR	1	Neutrophil degranulation			3	High	1
	Checked	Confidence	Identifying Node	PSM Ambiguity	Annotated Sequence	Modifications	# Proteins	Master Protein Accessions	Protein Accessions	# Missed Cleavages	Charge	DeltaScore	DeltaCn	Rank	Search Engine Rank	m/z [Da]	MH+ [Da]	Theo. MH+ [Da]	DeltaM [ppm]	Deltam/z [Da]	Activation Type	MS Order	Isolation Interference [%]	Ion Inject Time [ms]	RT [min]	First Scan	Spectrum File	File ID	XCorr	# Protein Groups	Percolator q-Value	Percolator PEP	PhosphoRS: Best Site Probabilities
	FALSE	High	Sequest HT (A2)	Unambiguous	[R].GPYESGSGHSSGLGHR.[E]		1	Q86YZ3	Q86YZ3	0	3	0.5995	0	1	1	528.91	1584.72	1584.71	0.06	3e-05	HCD (High Energy Collision Dissociation)	MS2	62.6302	88.764	8.2722	3387	20210331_Caden_phos_OT.raw	F2	4.07	1	0.0009662	4.911e-06
	FALSE	High	Sequest HT (A2)	Unambiguous	[R].GPYESGSGHSSGLGHQESR.[S]		1	Q86YZ3	Q86YZ3	0	3	0.5739	0	1	1	643.622	1928.85	1928.85	1.43	0.00092	HCD (High Energy Collision Dissociation)	MS2	0	100	9.1963	3868	20210331_Caden_phos_OT.raw	F2	2.91	1	0.0009662	0.0007213
FALSE	High	Master Protein	P02668	Kappa-casein OS=Bos taurus GN=CSN3 PE=1 SV=1	0	7.172	21	3	3	4	3	190	21.3	6.77	10.78	3	cell organization and biogenesis;regulation of biological process;response to stimulus;transport	extracellular;Golgi;organelle lumen	protein binding	Pf00997	281728		CSN3	6				0	High	1
	Checked	Confidence	Identifying Node	PSM Ambiguity	Annotated Sequence	Modifications	# Proteins	Master Protein Accessions	Protein Accessions	# Missed Cleavages	Charge	DeltaScore	DeltaCn	Rank	Search Engine Rank	m/z [Da]	MH+ [Da]	Theo. MH+ [Da]	DeltaM [ppm]	Deltam/z [Da]	Activation Type	MS Order	Isolation Interference [%]	Ion Inject Time [ms]	RT [min]	First Scan	Spectrum File	File ID	XCorr	# Protein Groups	Percolator q-Value	Percolator PEP	PhosphoRS: Best Site Probabilities
	FALSE	High	Sequest HT (A2)	Unambiguous	[K].ScQAQPTTMAR.[H]	C2(Carbamidomethyl)	1	P02668	P02668	0	2	0.5571	0	1	1	625.786	1250.56	1250.56	2.21	0.00138	HCD (High Energy Collision Dissociation)	MS2	0	83.674	12.0157	5345	20210331_Caden_phos_OT.raw	F2	2.8	1	0.0009662	0.006593
	FALSE	High	Sequest HT (A2)	Unambiguous	[K].ScQAQPTTMAR.[H]	C2(Carbamidomethyl)	1	P02668	P02668	0	2	0.5433	0	1	1	625.785	1250.56	1250.56	0.65	0.00041	HCD (High Energy Collision Dissociation)	MS2	35.7523	76.298	12.1716	5434	20210331_Caden_phos_OT.raw	F2	2.54	1	0.0009662	0.004866
	FALSE	High	Sequest HT (A2)	Unambiguous	[K].YIPIQYVLSR.[Y]		1	P02668	P02668	0	2	0.5102	0	1	1	626.358	1251.71	1251.71	-0.1	-6e-05	HCD (High Energy Collision Dissociation)	MS2	13.5617	100	53.7686	28860	20210331_Caden_phos_OT.raw	F2	1.96	1	0.00188	0.03864
	FALSE	High	Sequest HT (A2)	Unambiguous	[R].SPAQILQWQVLSNTVPAK.[S]		1	P02668	P02668	0	2	0.7557	0	1	1	990.549	1980.09	1980.09	-0.21	-0.0002	HCD (High Energy Collision Dissociation)	MS2	0	100	57.8843	30920	20210331_Caden_phos_OT.raw	F2	3.48	1	0.0009662	0.0003576
FALSE	High	Master Protein	F6TXD3	Uncharacterized protein (Fragment) OS=Mus musculus GN=Gm28036 PE=4 SV=1	0	5.649	13	1	1	1	1	174	19.2	7.09	4.44	1	cell organization and biogenesis;metabolic process		catalytic activity	Pf00266		ENSMUSG00000098950.7		2				0	High	1
	Checked	Confidence	Identifying Node	PSM Ambiguity	Annotated Sequence	Modifications	# Proteins	Master Protein Accessions	Protein Accessions	# Missed Cleavages	Charge	DeltaScore	DeltaCn	Rank	Search Engine Rank	m/z [Da]	MH+ [Da]	Theo. MH+ [Da]	DeltaM [ppm]	Deltam/z [Da]	Activation Type	MS Order	Isolation Interference [%]	Ion Inject Time [ms]	RT [min]	First Scan	Spectrum File	File ID	XCorr	# Protein Groups	Percolator q-Value	Percolator PEP	PhosphoRS: Best Site Probabilities
	FALSE	High	Sequest HT (A2)	Unambiguous	[K].DVALSSGSAcTSASLEPSYVLR.[A]	C10(Carbamidomethyl)	3	F6TXD3	F6TXD3; F7CZD1; Q9Z1J3	0	2	0.6599	0	1	1	1135.55	2270.1	2270.1	1.97	0.00223	HCD (High Energy Collision Dissociation)	MS2	0	100	49.8781	26843	20210331_Caden_phos_OT.raw	F2	4.44	1	0.0009662	2.245e-06
FALSE	High	Master Protein	D3YVD3	Gamma-enolase (Fragment) OS=Mus musculus GN=Eno2 PE=1 SV=8	0	4.419	18	2	2	2	2	121	13.3	5.15	5.53	2	metabolic process		catalytic activity;metal ion binding	Pf03952		ENSMUSG00000004267.16		6				0	High	1
	Checked	Confidence	Identifying Node	PSM Ambiguity	Annotated Sequence	Modifications	# Proteins	Master Protein Accessions	Protein Accessions	# Missed Cleavages	Charge	DeltaScore	DeltaCn	Rank	Search Engine Rank	m/z [Da]	MH+ [Da]	Theo. MH+ [Da]	DeltaM [ppm]	Deltam/z [Da]	Activation Type	MS Order	Isolation Interference [%]	Ion Inject Time [ms]	RT [min]	First Scan	Spectrum File	File ID	XCorr	# Protein Groups	Percolator q-Value	Percolator PEP	PhosphoRS: Best Site Probabilities
	FALSE	High	Sequest HT (A2)	Unambiguous	[Y].EALELRDGDK.[QA]		10	D3YVD3	D3YVD3; Q5SX59; A0A0N4SUI6; D3Z6E4; A0A0N4SUX5; P21550; Q5SX61; P17183; D3Z2S4; Q5SX60	1	2	0.4161	0	1	1	573.294	1145.58	1145.58	1.09	0.00063	HCD (High Energy Collision Dissociation)	MS2	16.2781	100	17.1277	8030	20210331_Caden_phos_OT.raw	F2	2.74	1	0.0009662	0.00277
	FALSE	High	Sequest HT (A2)	Unambiguous	[R].AAVPSGASTGIYEALELR.[D]		14	D3YVD3	D3YVD3; P17182; Q5SX59; A0A0N4SUI6; B1ARR6; B0QZL1; D3Z6E4; A0A0N4SUX5; P21550; Q5SX61; P17183; D3Z2S4; Q5SX60; B1ARR7	0	2	0.5806	0	1	1	902.974	1804.94	1804.94	-1.93	-0.00174	HCD (High Energy Collision Dissociation)	MS2	0	100	53.9899	28974	20210331_Caden_phos_OT.raw	F2	2.79	1	0.0009662	0.01377
FALSE	High	Master Protein	P60710	Actin, cytoplasmic 1 OS=Mus musculus GN=Actb PE=1 SV=1	0	3.793	7	2	2	2	2	375	41.7	5.48	5.1	2	cell organization and biogenesis;response to stimulus	cytoplasm;cytoskeleton;cytosol;membrane;nucleus	DNA binding;nucleotide binding;protein binding	Pf00022	11461	ENSMUSG00000029580.14	Actb	5	Interaction between L1 and Ankyrins; DNA Damage Recognition in GG-NER; VEGFA-VEGFR2 Pathway; Adherens junctions interactions; UCH proteinases; Regulation of actin dynamics for phagocytic cup formation; B-WICH complex positively regulates rRNA expression; RHO GTPases activate IQGAPs; Formation of annular gap junctions; RHO GTPases Activate Formins; Recycling pathway of L1; RHO GTPases Activate WAS…	Myometrial Relaxation and Contraction Pathways; Regulation of Actin Cytoskeleton; Focal Adhesion	Oxytocin signaling pathway; Leukocyte transendothelial migration; Hypertrophic cardiomyopathy (HCM); Regulation of actin cytoskeleton; Arrhythmogenic right ventricular cardiomyopathy (ARVC); Focal adhesion; Hippo signaling pathway; Platelet activation; Dilated cardiomyopathy; Adherens junction; Phagosome; Proteoglycans in cancer; Salmonella infection; Thyroid hormone signaling pathway; Rap1 signa…	68	High	1
	Checked	Confidence	Identifying Node	PSM Ambiguity	Annotated Sequence	Modifications	# Proteins	Master Protein Accessions	Protein Accessions	# Missed Cleavages	Charge	DeltaScore	DeltaCn	Rank	Search Engine Rank	m/z [Da]	MH+ [Da]	Theo. MH+ [Da]	DeltaM [ppm]	Deltam/z [Da]	Activation Type	MS Order	Isolation Interference [%]	Ion Inject Time [ms]	RT [min]	First Scan	Spectrum File	File ID	XCorr	# Protein Groups	Percolator q-Value	Percolator PEP	PhosphoRS: Best Site Probabilities
	FALSE	High	Sequest HT (A2)	Unambiguous	[RK].SYELPDGQVITIGNER.[F]		10	P60710	Q8BFZ3; P63268; E9Q1F2; P60710; P62737; P68134; A0A0U1RQ96; E9Q5F4; P68033; P63260	0	2	0.6373	0	1	1	895.949	1790.89	1790.89	-0.32	-0.00029	HCD (High Energy Collision Dissociation)	MS2	0	100	50.5767	27210	20210331_Caden_phos_OT.raw	F2	2.84	1	0.0009662	0.01008
	FALSE	High	Sequest HT (A2)	Unambiguous	[K].IWHHTFYNELR.[V]		9	P60710	A0A1D5RM20; P60710; G3UZ07; G3UYG0; P68134; E9Q5F4; P68033; P63260; E9Q606	0	3	0.5265	0	1	1	505.92	1515.75	1515.75	-1.55	-0.00079	HCD (High Energy Collision Dissociation)	MS2	40.8239	53.792	73.908	38248	20210331_Caden_phos_OT.raw	F2	2.26	1	0.0009662	0.01599
FALSE	High	Master Protein	Q5D862	Filaggrin-2 OS=Homo sapiens GN=FLG2 PE=1 SV=1	0	3.267	1	1	1	1	1	2391	247.9	8.31	2.68	1	transport	cytoplasm;extracellular;nucleus	metal ion binding;structural molecule activity		388698	ENSG00000143520.6	FLG2	1	Neutrophil degranulation			3	High	1
	Checked	Confidence	Identifying Node	PSM Ambiguity	Annotated Sequence	Modifications	# Proteins	Master Protein Accessions	Protein Accessions	# Missed Cleavages	Charge	DeltaScore	DeltaCn	Rank	Search Engine Rank	m/z [Da]	MH+ [Da]	Theo. MH+ [Da]	DeltaM [ppm]	Deltam/z [Da]	Activation Type	MS Order	Isolation Interference [%]	Ion Inject Time [ms]	RT [min]	First Scan	Spectrum File	File ID	XCorr	# Protein Groups	Percolator q-Value	Percolator PEP	PhosphoRS: Best Site Probabilities
	FALSE	High	Sequest HT (A2)	Unambiguous	[R].FSNSSSSNEFSK.[C]		1	Q5D862	Q5D862	0	2	0.5634	0	1	1	660.788	1320.57	1320.57	-0.84	-0.00055	HCD (High Energy Collision Dissociation)	MS2	25.7893	98.092	15.652	7246	20210331_Caden_phos_OT.raw	F2	2.68	1	0.0009662	0.0005409
FALSE	High	Master Protein	F7BB92	ATP-dependent Clp protease ATP-binding subunit clpX-like, mitochondrial (Fragment) OS=Mus musculus GN=Clpx PE=1 SV=1	0	3.16	7	1	1	1	1	192	20.9	5.91	3.11	1	metabolic process;regulation of biological process	membrane;mitochondrion	catalytic activity;nucleotide binding;protein binding	Pf00004, Pf00158, Pf01078, Pf05729, Pf07724, Pf07726, Pf07728, Pf13191, Pf13207, Pf13401, Pf14532		ENSMUSG00000015357.10		9				0	High	1
	Checked	Confidence	Identifying Node	PSM Ambiguity	Annotated Sequence	Modifications	# Proteins	Master Protein Accessions	Protein Accessions	# Missed Cleavages	Charge	DeltaScore	DeltaCn	Rank	Search Engine Rank	m/z [Da]	MH+ [Da]	Theo. MH+ [Da]	DeltaM [ppm]	Deltam/z [Da]	Activation Type	MS Order	Isolation Interference [%]	Ion Inject Time [ms]	RT [min]	First Scan	Spectrum File	File ID	XCorr	# Protein Groups	Percolator q-Value	Percolator PEP	PhosphoRS: Best Site Probabilities
	FALSE	High	Sequest HT (A2)	Unambiguous	[K].SNILLLGPTGSGK.[T]		3	F7BB92	F7BB92; Q6P8N8; Q9JHS4	0	2	0.2926	0	1	1	628.864	1256.72	1256.72	-0.1	-7e-05	HCD (High Energy Collision Dissociation)	MS2	6.46161	23.28	44.5909	23875	20210331_Caden_phos_OT.raw	F2	3.11	1	0.0009662	0.0006914
FALSE	High	Master Protein	P02666	Beta-casein OS=Bos taurus GN=CSN2 PE=1 SV=2	0	2.137	7	1	1	1	1	224	25.1	5.35	3.14	1	regulation of biological process;response to stimulus;transport	extracellular;Golgi;organelle lumen	antioxidant activity;catalytic activity;enzyme regulator activity;metal ion binding;protein binding;transporter activity	Pf00363	281099	ENSBTAG00000002632.5	CSN2	6				0	High	1	Phospho [S50(100)]
	Checked	Confidence	Identifying Node	PSM Ambiguity	Annotated Sequence	Modifications	# Proteins	Master Protein Accessions	Protein Accessions	# Missed Cleavages	Charge	DeltaScore	DeltaCn	Rank	Search Engine Rank	m/z [Da]	MH+ [Da]	Theo. MH+ [Da]	DeltaM [ppm]	Deltam/z [Da]	Activation Type	MS Order	Isolation Interference [%]	Ion Inject Time [ms]	RT [min]	First Scan	Spectrum File	File ID	XCorr	# Protein Groups	Percolator q-Value	Percolator PEP	PhosphoRS: Best Site Probabilities
	FALSE	High	Sequest HT (A2)	Unambiguous	[K].FQsEEQQQTEDELQDK.[I]	S3(Phospho)	1	P02666	P02666	0	2	0.3758	0	1	1	1031.42	2061.83	2061.83	-0.12	-0.00013	HCD (High Energy Collision Dissociation)	MS2	25.4833	100	30.3495	15375	20210331_Caden_phos_OT.raw	F2	3.14	1	0.0009662	0.00729	S3(Phospho): 100
FALSE	High	Master Protein	B0V2N8	Annexin (Fragment) OS=Mus musculus GN=Anxa2 PE=1 SV=1	0	2.089	6	1	1	1	1	176	19.6	5.96	2.08	1	cell organization and biogenesis;metabolic process;regulation of biological process;response to stimulus;transport	cell surface;cytoplasm;cytosol;endosome;extracellular;membrane;nucleus	enzyme regulator activity;metal ion binding;protein binding;RNA binding	Pf00191	12306	ENSMUSG00000032231.14	Anxa2	9		Prostaglandin Synthesis and Regulation		1	High	1
	Checked	Confidence	Identifying Node	PSM Ambiguity	Annotated Sequence	Modifications	# Proteins	Master Protein Accessions	Protein Accessions	# Missed Cleavages	Charge	DeltaScore	DeltaCn	Rank	Search Engine Rank	m/z [Da]	MH+ [Da]	Theo. MH+ [Da]	DeltaM [ppm]	Deltam/z [Da]	Activation Type	MS Order	Isolation Interference [%]	Ion Inject Time [ms]	RT [min]	First Scan	Spectrum File	File ID	XCorr	# Protein Groups	Percolator q-Value	Percolator PEP	PhosphoRS: Best Site Probabilities
	FALSE	High	Sequest HT (A2)	Unambiguous	[R].TNQELQEINR.[V]		4	B0V2N8	B0V2N8; B0V2N5; B0V2N7; P07356	0	2	0.4135	0	1	1	622.815	1244.62	1244.62	-0.2	-0.00013	HCD (High Energy Collision Dissociation)	MS2	10.2368	100	21.4381	10343	20210331_Caden_phos_OT.raw	F2	2.08	1	0.0009662	0.008153
FALSE	High	Master Protein	P02663	Alpha-S2-casein OS=Bos taurus GN=CSN1S2 PE=1 SV=2	0	2.066	8	1	1	1	1	222	26	8.43	2.35	1	defense response;response to stimulus;transport	extracellular;Golgi;organelle lumen	protein binding;transporter activity	Pf00363	282209	ENSBTAG00000005005.5	CSN1S2	6				0	High	1	Phospho [S46(100)]
	Checked	Confidence	Identifying Node	PSM Ambiguity	Annotated Sequence	Modifications	# Proteins	Master Protein Accessions	Protein Accessions	# Missed Cleavages	Charge	DeltaScore	DeltaCn	Rank	Search Engine Rank	m/z [Da]	MH+ [Da]	Theo. MH+ [Da]	DeltaM [ppm]	Deltam/z [Da]	Activation Type	MS Order	Isolation Interference [%]	Ion Inject Time [ms]	RT [min]	First Scan	Spectrum File	File ID	XCorr	# Protein Groups	Percolator q-Value	Percolator PEP	PhosphoRS: Best Site Probabilities
	FALSE	High	Sequest HT (A2)	Unambiguous	[K].NMAINPsKENLcSTFcK.[E]	S7(Phospho); C12(Carbamidomethyl); C16(Carbamidomethyl)	1	P02663	P02663	1	2	0.2894	0	1	1	1047.45	2093.89	2093.89	0.8	0.00084	HCD (High Energy Collision Dissociation)	MS2	0	100	43.1175	22974	20210331_Caden_phos_OT.raw	F2	2.35	1	0.0009662	0.008595	S7(Phospho): 100
FALSE	High	Master Protein	Q03265	ATP synthase subunit alpha, mitochondrial OS=Mus musculus GN=Atp5a1 PE=1 SV=1	0	1.993	2	1	1	1	1	553	59.7	9.19	2.68	1	metabolic process;regulation of biological process;transport	membrane;mitochondrion	catalytic activity;nucleotide binding;protein binding;RNA binding;transporter activity	Pf00006, Pf00306, Pf02663, Pf02874, Pf05943	11946	ENSMUSG00000025428.15	Atp5a1	18	Cristae formation; Formation of ATP by chemiosmotic coupling	Oxidative phosphorylation; Electron Transport Chain	Metabolic pathways; Huntington's disease; Oxidative phosphorylation; Parkinson's disease; Alzheimer's disease	14	High	1
	Checked	Confidence	Identifying Node	PSM Ambiguity	Annotated Sequence	Modifications	# Proteins	Master Protein Accessions	Protein Accessions	# Missed Cleavages	Charge	DeltaScore	DeltaCn	Rank	Search Engine Rank	m/z [Da]	MH+ [Da]	Theo. MH+ [Da]	DeltaM [ppm]	Deltam/z [Da]	Activation Type	MS Order	Isolation Interference [%]	Ion Inject Time [ms]	RT [min]	First Scan	Spectrum File	File ID	XCorr	# Protein Groups	Percolator q-Value	Percolator PEP	PhosphoRS: Best Site Probabilities
	FALSE	High	Sequest HT (A2)	Unambiguous	[Y].cIYVAIGQK.[R]	C1(Carbamidomethyl)	2	Q03265	Q03265; D3Z6F5	0	2	0.4925	0	1	1	526.284	1051.56	1051.56	0.19	0.0001	HCD (High Energy Collision Dissociation)	MS2	0	100	34.7396	18182	20210331_Caden_phos_OT.raw	F2	2.68	1	0.0009662	0.01017
[truncated: 21 more rows]
