# Supplementary material for: Phosphorylation of Bok at Ser-8 blocks its ability to suppress IP3R-mediated calcium mobilization
Source: Cell Commun Signal. 2025 Jan 14;23:27. doi: 10.1186/s12964-024-02008-8 (PMC11730779; doi:10.1186/s12964-024-02008-8)
Supplement: Supplementary file 2 — Supplementary Material 2 [file 12964_2024_2008_MOESM2_ESM.xlsx]

## Sheet: Proteins
Checked	Protein FDR Confidence: Combined	Master	Accession	Description	Exp. q-value: Combined	Sum PEP Score	Coverage [%]	# Peptides	# Isoforms	# PSMs	# Unique Peptides	# AAs	MW [kDa]	calc. pI	Score Sequest HT: Sequest HT	# Peptides (by Search Engine): Sequest HT	Biological Process	Cellular Component	Molecular Function	Pfam IDs	Entrez Gene ID	Ensembl Gene ID	Gene Symbol	Chromosome	KEGG Pathways	Reactome Pathways	WikiPathways	# Protein Pathway Groups	Found in Sample: [S4] F4: Sample	# Protein Groups	Modifications
FALSE	High	Master Protein	P04264	Keratin, type II cytoskeletal 1 OS=Homo sapiens GN=KRT1 PE=1 SV=6	0	240.538	55	49	51	105	41	644	66	8.12	256.2	49	cell death;defense response;metabolic process;regulation of biological process;response to stimulus;transport	cytoskeleton;cytosol;extracellular;membrane;nucleus	catalytic activity;motor activity;protein binding;receptor activity;structural molecule activity	Pf00038, Pf01576, Pf05103, Pf05957, Pf12128, Pf13166, Pf13514	3848	ENSG00000167768.4	KRT1	12		Formation of the cornified envelope; Neutrophil degranulation	Corticotropin-releasing hormone signaling pathway	7	High	1
	Checked	Confidence	Identifying Node	PSM Ambiguity	Annotated Sequence	Modifications	# Proteins	Master Protein Accessions	Protein Accessions	# Missed Cleavages	Charge	DeltaScore	DeltaCn	Rank	Search Engine Rank	m/z [Da]	MH+ [Da]	Theo. MH+ [Da]	DeltaM [ppm]	Deltam/z [Da]	Activation Type	MS Order	Isolation Interference [%]	Ion Inject Time [ms]	RT [min]	First Scan	Spectrum File	File ID	XCorr	# Protein Groups	Percolator q-Value	Percolator PEP	PhosphoRS: Best Site Probabilities
	FALSE	High	Sequest HT (A2)	Unambiguous	[R].GSGGGSSGGSIGGR.[G]		1	P04264	P04264	0	2	0.5642	0	1	1	546.755	1092.5	1092.5	0.6	0.00033	HCD (High Energy Collision Dissociation)	MS2	72.4072	100	5.2576	2475	20210430_Caden_phos_OT.raw	F4	2.18	1	0.0006101	0.001233
	FALSE	High	Sequest HT (A2)	Unambiguous	[R].GSGGGSSGGSIGGR.[G]		1	P04264	P04264	0	2	0.5739	0	1	1	546.756	1092.5	1092.5	0.82	0.00045	HCD (High Energy Collision Dissociation)	MS2	17.1689	45.182	5.5092	2596	20210430_Caden_phos_OT.raw	F4	3.99	1	0.0006101	0.0003618
	FALSE	High	Sequest HT (A2)	Unambiguous	[R].GSGGGSSGGSIGGR.[G]		1	P04264	P04264	0	2	0.6015	0	1	1	546.756	1092.5	1092.5	0.82	0.00045	HCD (High Energy Collision Dissociation)	MS2	13.7504	49.924	5.7633	2700	20210430_Caden_phos_OT.raw	F4	4.09	1	0.0006101	0.00035
	FALSE	High	Sequest HT (A2)	Unambiguous	[R].GENALKDAK.[N]		1	P04264	P04264	1	2	0.4532	0	1	1	473.253	945.499	945.5	-0.64	-0.0003	HCD (High Energy Collision Dissociation)	MS2	52.9084	100	5.7656	2701	20210430_Caden_phos_OT.raw	F4	2.03	1	0.0006101	0.01509
	FALSE	High	Sequest HT (A2)	Unambiguous	[R].GENALKDAK.[N]		1	P04264	P04264	1	2	0.4944	0	1	1	473.254	945.5	945.5	-0.06	-3e-05	HCD (High Energy Collision Dissociation)	MS2	6.52469	96.793	6.0178	2808	20210430_Caden_phos_OT.raw	F4	3.56	1	0.0006101	0.01042
	FALSE	High	Sequest HT (A2)	Unambiguous	[R].GSGGGSSGGSIGGR.[G]		1	P04264	P04264	0	2	0.4778	0	1	1	546.755	1092.5	1092.5	-0.07	-4e-05	HCD (High Energy Collision Dissociation)	MS2	69.727	100	6.061	2827	20210430_Caden_phos_OT.raw	F4	1.8	1	0.0006101	0.004135
	FALSE	High	Sequest HT (A2)	Unambiguous	[K].KDVDGAYmTK.[V]	M8(Oxidation)	1	P04264	P04264	1	2	0.2972	0	1	1	572.271	1143.53	1143.54	-0.55	-0.00031	HCD (High Energy Collision Dissociation)	MS2	0	100	6.9699	3239	20210430_Caden_phos_OT.raw	F4	2.12	1	0.0006101	0.003953
	FALSE	High	Sequest HT (A2)	Unambiguous	[K].KDVDGAYmTK.[V]	M8(Oxidation)	1	P04264	P04264	1	2	0.3174	0	1	1	572.271	1143.53	1143.54	-0.87	-0.0005	HCD (High Energy Collision Dissociation)	MS2	0	100	7.2333	3337	20210430_Caden_phos_OT.raw	F4	2.3	1	0.0006101	0.001755
	FALSE	High	Sequest HT (A2)	Unambiguous	[S].VSTSHTTISGGGSR.[G]		1	P04264	P04264	0	3	0.4438	0	1	1	449.56	1346.66	1346.67	-1.32	-0.00059	HCD (High Energy Collision Dissociation)	MS2	0	100	7.7227	3517	20210430_Caden_phos_OT.raw	F4	1.78	1	0.0006101	0.01144
	FALSE	High	Sequest HT (A2)	Unambiguous	[NSKT].KYEDEINKR.[T]		21	Q3TTY5; P35908; P04264; P02538; Q6IFZ6; P13647	H-INV:HIT000016045; Q7Z794; Q3TTY5; P35908; P04264; P04259; P02538; Q01546; P50446; Q3UV11; P04104; Q8VED5; Q5XQN5; P48668; P11679; P12035; Q6IFZ6; Q9Z331; P05787; Q922U2; P13647	2	3	0.515	0	1	1	398.875	1194.61	1194.61	0.03	1e-05	HCD (High Energy Collision Dissociation)	MS2	38.1093	100	8.4474	3831	20210430_Caden_phos_OT.raw	F4	2.66	6	0.0006101	0.008661
	FALSE	High	Sequest HT (A2)	Unambiguous	[NSKT].KYEDEINKR.[T]		21	Q3TTY5; P35908; P04264; P02538; Q6IFZ6; P13647	H-INV:HIT000016045; Q7Z794; Q3TTY5; P35908; P04264; P04259; P02538; Q01546; P50446; Q3UV11; P04104; Q8VED5; Q5XQN5; P48668; P11679; P12035; Q6IFZ6; Q9Z331; P05787; Q922U2; P13647	2	2	0.2124	0	1	1	597.81	1194.61	1194.61	0.74	0.00044	HCD (High Energy Collision Dissociation)	MS2	52.6508	100	8.4583	3836	20210430_Caden_phos_OT.raw	F4	1.13	6	0.001079	0.04224
	FALSE	High	Sequest HT (A2)	Unambiguous	[NSKT].KYEDEINKR.[T]		21	Q3TTY5; P35908; P04264; P02538; Q6IFZ6; P13647	H-INV:HIT000016045; Q7Z794; Q3TTY5; P35908; P04264; P04259; P02538; Q01546; P50446; Q3UV11; P04104; Q8VED5; Q5XQN5; P48668; P11679; P12035; Q6IFZ6; Q9Z331; P05787; Q922U2; P13647	2	3	0.5183	0	1	1	398.875	1194.61	1194.61	0.03	1e-05	HCD (High Energy Collision Dissociation)	MS2	9.15552	43.285	8.6989	3945	20210430_Caden_phos_OT.raw	F4	3.01	6	0.0006101	0.004567
	FALSE	High	Sequest HT (A2)	Unambiguous	[K].DVDGAYmTK.[V]	M7(Oxidation)	1	P04264	P04264	0	2	0.5217	0	1	1	508.224	1015.44	1015.44	-0.23	-0.00012	HCD (High Energy Collision Dissociation)	MS2	2.38033	54.576	11.1193	5070	20210430_Caden_phos_OT.raw	F4	1.84	1	0.0006101	0.01761
	FALSE	High	Sequest HT (A2)	Unambiguous	[K].DVDGAYmTK.[V]	M7(Oxidation)	1	P04264	P04264	0	2	0.541	0	1	1	508.224	1015.44	1015.44	-0.23	-0.00012	HCD (High Energy Collision Dissociation)	MS2	0.704935	74.894	11.3724	5183	20210430_Caden_phos_OT.raw	F4	1.83	1	0.001079	0.04291
	FALSE	High	Sequest HT (A2)	Unambiguous	[K].DVDGAYmTK.[V]	M7(Oxidation)	1	P04264	P04264	0	2	0.474	0	1	1	508.224	1015.44	1015.44	0.54	0.00028	HCD (High Energy Collision Dissociation)	MS2	7.28017	100	11.6293	5306	20210430_Caden_phos_OT.raw	F4	1.54	1	0.0006101	0.02094
	FALSE	High	Sequest HT (A2)	Unambiguous	[K].DVDGAYmTK.[V]	M7(Oxidation)	1	P04264	P04264	0	2	0.3277	0	1	1	508.224	1015.44	1015.44	0	0	HCD (High Energy Collision Dissociation)	MS2	20.8996	100	11.8798	5421	20210430_Caden_phos_OT.raw	F4	1.19	1	0.007996	0.1269
	FALSE	High	Sequest HT (A2)	Unambiguous	[KR].NKYEDEINKR.[T]		12	P04264; P02538; Q6IFZ6; P13647	H-INV:HIT000016045; P04264; P04259; P02538; Q8VED5; Q5XQN5; P48668; P11679; Q6IFZ6; P05787; Q922U2; P13647	2	3	0.4651	0	1	1	436.89	1308.65	1308.65	-0.14	-6e-05	HCD (High Energy Collision Dissociation)	MS2	16.0587	100	11.8863	5424	20210430_Caden_phos_OT.raw	F4	1.72	4	0.001079	0.03053
	FALSE	High	Sequest HT (A2)	Unambiguous	[KR].NKYEDEINKR.[T]		12	P04264; P02538; Q6IFZ6; P13647	H-INV:HIT000016045; P04264; P04259; P02538; Q8VED5; Q5XQN5; P48668; P11679; Q6IFZ6; P05787; Q922U2; P13647	2	2	0.2727	0	1	1	654.832	1308.66	1308.65	1.27	0.00083	HCD (High Energy Collision Dissociation)	MS2	43.9284	100	11.9524	5454	20210430_Caden_phos_OT.raw	F4	1.21	4	0.0006101	0.02528
	FALSE	High	Sequest HT (A2)	Unambiguous	[K].DVDGAYmTK.[V]	M7(Oxidation)	1	P04264	P04264	0	2	0.4444	0	1	1	508.224	1015.44	1015.44	-0.12	-6e-05	HCD (High Energy Collision Dissociation)	MS2	37.6074	100	12.1364	5539	20210430_Caden_phos_OT.raw	F4	1.44	1	0.007685	0.1124
	FALSE	High	Sequest HT (A2)	Unambiguous	[KR].NKYEDEINKR.[T]		12	P04264; P02538; Q6IFZ6; P13647	H-INV:HIT000016045; P04264; P04259; P02538; Q8VED5; Q5XQN5; P48668; P11679; Q6IFZ6; P05787; Q922U2; P13647	2	3	0.4701	0	1	1	436.89	1308.66	1308.65	1.46	0.00064	HCD (High Energy Collision Dissociation)	MS2	7.93219	13.445	12.1406	5541	20210430_Caden_phos_OT.raw	F4	2.68	4	0.0006101	0.0002908
	FALSE	High	Sequest HT (A2)	Unambiguous	[K].SKAEAESLYQSK.[Y]		1	P04264	P04264	1	2	0.6007	0	1	1	670.839	1340.67	1340.67	1.33	0.00089	HCD (High Energy Collision Dissociation)	MS2	0	100	14.214	6485	20210430_Caden_phos_OT.raw	F4	2.68	1	0.0006101	0.001005
	FALSE	High	Sequest HT (A2)	Unambiguous	[K].SKAEAESLYQSK.[Y]		1	P04264	P04264	1	3	0.3349	0	1	1	447.561	1340.67	1340.67	-0.91	-0.00041	HCD (High Energy Collision Dissociation)	MS2	37.0574	47.064	14.2681	6512	20210430_Caden_phos_OT.raw	F4	2.09	1	0.001079	0.04746
	FALSE	High	Sequest HT (A2)	Unambiguous	[K].SKAEAESLYQSK.[Y]		1	P04264	P04264	1	2	0.5854	0	1	1	670.838	1340.67	1340.67	-0.4	-0.00027	HCD (High Energy Collision Dissociation)	MS2	0	42.045	14.4714	6612	20210430_Caden_phos_OT.raw	F4	3.28	1	0.0006101	1.137e-05
	FALSE	High	Sequest HT (A2)	Unambiguous	[K].NmQDmVEDYR.[N]	M2(Oxidation); M5(Oxidation)	1	P04264	P04264	0	2	0.4103	0	1	1	666.764	1332.52	1332.52	0.38	0.00025	HCD (High Energy Collision Dissociation)	MS2	33.9831	100	16.4423	7572	20210430_Caden_phos_OT.raw	F4	1.56	1	0.0006101	0.003456
	FALSE	High	Sequest HT (A2)	Unambiguous	[K].NmQDmVEDYR.[N]	M2(Oxidation); M5(Oxidation)	1	P04264	P04264	0	2	0.4571	0	1	1	666.763	1332.52	1332.52	-0.24	-0.00016	HCD (High Energy Collision Dissociation)	MS2	26.8879	100	17.0177	7855	20210430_Caden_phos_OT.raw	F4	1.4	1	0.0006101	0.02217
	FALSE	High	Sequest HT (A2)	Unambiguous	[R].GGGGGGYGSGGSSYGSGGGSYGSGGGGGGGR.[G]		1	P04264	P04264	0	3	0.7143	0	1	1	795.322	2383.95	2383.95	0.34	0.00027	HCD (High Energy Collision Dissociation)	MS2	17.4561	100	17.1638	7928	20210430_Caden_phos_OT.raw	F4	3.57	1	0.0006101	4.838e-06
	FALSE	High	Sequest HT (A2)	Unambiguous	[K].AQYEDIAQK.[S]		2	P04264	P04264; Q3UV17	0	2	0.6667	0	1	1	533.265	1065.52	1065.52	0.75	0.0004	HCD (High Energy Collision Dissociation)	MS2	31.7267	32.435	17.2442	7967	20210430_Caden_phos_OT.raw	F4	2.49	1	0.0006101	0.01671
	FALSE	High	Sequest HT (A2)	Unambiguous	[K].NmQDmVEDYR.[N]	M2(Oxidation); M5(Oxidation)	1	P04264	P04264	0	2	0.2821	0	1	1	666.764	1332.52	1332.52	0.69	0.00046	HCD (High Energy Collision Dissociation)	MS2	18.6895	100	17.2929	7991	20210430_Caden_phos_OT.raw	F4	1.17	1	0.0006101	0.02697
	FALSE	High	Sequest HT (A2)	Unambiguous	[R].GGGGGGYGSGGSSYGSGGGSYGSGGGGGGGR.[G]		1	P04264	P04264	0	2	0.4949	0	1	1	1192.48	2383.95	2383.95	0.05	6e-05	HCD (High Energy Collision Dissociation)	MS2	0	100	17.3523	8020	20210430_Caden_phos_OT.raw	F4	1.96	1	0.0006101	1.429e-05
	FALSE	High	Sequest HT (A2)	Unambiguous	[K].AEAESLYQSK.[Y]		1	P04264	P04264	0	2	0.4839	0	1	1	563.275	1125.54	1125.54	0.54	0.0003	HCD (High Energy Collision Dissociation)	MS2	18.7961	100	17.3568	8022	20210430_Caden_phos_OT.raw	F4	2.48	1	0.0006101	0.003477
	FALSE	High	Sequest HT (A2)	Unambiguous	[K].AEAESLYQSK.[Y]		1	P04264	P04264	0	2	0.5435	0	1	1	563.275	1125.54	1125.54	-0.43	-0.00024	HCD (High Energy Collision Dissociation)	MS2	8.89108	100	17.6219	8153	20210430_Caden_phos_OT.raw	F4	2.3	1	0.0006101	0.002684
	FALSE	High	Sequest HT (A2)	Unambiguous	[R].DYQELmNTK.[L]	M6(Oxidation)	2	Q3TTY5; P04264	Q3TTY5; P04264	0	2	0.4309	0	1	1	579.261	1157.51	1157.51	0.29	0.00017	HCD (High Energy Collision Dissociation)	MS2	13.4149	92.906	18.1272	8400	20210430_Caden_phos_OT.raw	F4	1.88	2	0.0006101	0.01757
	FALSE	High	Sequest HT (A2)	Unambiguous	[R].DYQELmNTK.[L]	M6(Oxidation)	2	Q3TTY5; P04264	Q3TTY5; P04264	0	2	0.4303	0	1	1	579.261	1157.51	1157.51	0.31	0.00018	HCD (High Energy Collision Dissociation)	MS2	17.0348	100	18.3846	8525	20210430_Caden_phos_OT.raw	F4	1.65	2	0.0006101	0.01949
	FALSE	High	Sequest HT (A2)	Unambiguous	[K].DVDGAYMTK.[V]		1	P04264	P04264	0	2	0.4046	0	1	1	500.227	999.447	999.445	1.45	0.00073	HCD (High Energy Collision Dissociation)	MS2	18.4171	100	18.9381	8795	20210430_Caden_phos_OT.raw	F4	1.31	1	0.0006101	0.0145
	FALSE	High	Sequest HT (A2)	Unambiguous	[R].TLLEGEESR.[M]		1	P04264	P04264	0	2	0.4309	0	1	1	517.262	1033.52	1033.52	0.29	0.00015	HCD (High Energy Collision Dissociation)	MS2	15.315	43.008	19.6568	9144	20210430_Caden_phos_OT.raw	F4	2.46	1	0.0006101	0.006596
	FALSE	High	Sequest HT (A2)	Unambiguous	[R].TLLEGEESR.[M]		1	P04264	P04264	0	2	0.375	0	1	1	517.262	1033.52	1033.52	1.48	0.00076	HCD (High Energy Collision Dissociation)	MS2	24.404	10.684	19.9196	9272	20210430_Caden_phos_OT.raw	F4	2.24	1	0.0006101	0.01434
	FALSE	High	Sequest HT (A2)	Unambiguous	[G].GGGGSFGAGGGFGSR.[S]		1	P04264	P04264	0	2	0.4509	0	1	1	614.279	1227.55	1227.55	1.22	0.00075	HCD (High Energy Collision Dissociation)	MS2	19.7801	100	25.9923	12180	20210430_Caden_phos_OT.raw	F4	2.24	1	0.0006101	0.001459
	FALSE	High	Sequest HT (A2)	Unambiguous	[C].GGGGGSFGAGGGFGSR.[S]		1	P04264	P04264	0	2	0.56	0	1	1	642.79	1284.57	1284.57	0.67	0.00043	HCD (High Energy Collision Dissociation)	MS2	1.8723	100	26.0413	12204	20210430_Caden_phos_OT.raw	F4	3.75	1	0.0006101	1.973e-06
	FALSE	High	Sequest HT (A2)	Unambiguous	[Y].EELQITAGR.[H]		2	P04264	P04264; P04259	0	2	0.3069	0	1	1	508.772	1016.54	1016.54	-0.36	-0.00018	HCD (High Energy Collision Dissociation)	MS2	23.6803	100	26.4835	12418	20210430_Caden_phos_OT.raw	F4	2.02	1	0.0006101	0.022
	FALSE	High	Sequest HT (A2)	Unambiguous	[R].SLVNLGGSK.[S]		1	P04264	P04264	0	2	0.1675	0	1	1	437.753	874.499	874.499	-0.28	-0.00012	HCD (High Energy Collision Dissociation)	MS2	42.093	100	28.0292	13170	20210430_Caden_phos_OT.raw	F4	1.91	1	0.0006101	0.02124
	FALSE	High	Sequest HT (A2)	Unambiguous	[R].TNAENEFVTIKK.[D]		2	P04264	P04264; P04104	1	3	0.5966	0	1	1	465.249	1393.73	1393.73	-0.83	-0.00038	HCD (High Energy Collision Dissociation)	MS2	23.2158	100	28.1299	13219	20210430_Caden_phos_OT.raw	F4	2.38	1	0.0006101	0.004524
	FALSE	High	Sequest HT (A2)	Unambiguous	[R].TNAENEFVTIKK.[D]		2	P04264	P04264; P04104	1	2	0.45	0	1	1	697.37	1393.73	1393.73	0.13	9e-05	HCD (High Energy Collision Dissociation)	MS2	27.196	100	28.1481	13228	20210430_Caden_phos_OT.raw	F4	3.2	1	0.0006101	8.785e-05
	FALSE	High	Sequest HT (A2)	Unambiguous	[R].SLVNLGGSK.[S]		1	P04264	P04264	0	2	0.1613	0	1	1	437.753	874.499	874.499	-0.47	-0.0002	HCD (High Energy Collision Dissociation)	MS2	0	15.385	28.3103	13307	20210430_Caden_phos_OT.raw	F4	1.86	1	0.002599	0.05785
	FALSE	High	Sequest HT (A2)	Unambiguous	[R].TNAENEFVTIKK.[D]		2	P04264	P04264; P04104	1	3	0.6163	0	1	1	465.249	1393.73	1393.73	1.16	0.00054	HCD (High Energy Collision Dissociation)	MS2	1.3497	18.31	28.4123	13356	20210430_Caden_phos_OT.raw	F4	2.45	1	0.0006101	0.002113
	FALSE	High	Sequest HT (A2)	Unambiguous	[R].TNAENEFVTIKK.[D]		2	P04264	P04264; P04104	1	2	0.4089	0	1	1	697.371	1393.73	1393.73	1.2	0.00083	HCD (High Energy Collision Dissociation)	MS2	4.70567	100	28.4392	13369	20210430_Caden_phos_OT.raw	F4	3.13	1	0.0006101	4.621e-05
	FALSE	High	Sequest HT (A2)	Unambiguous	[R].SLVNLGGSK.[S]		1	P04264	P04264	0	2	0.1656	0	1	1	437.753	874.499	874.499	-0.03	-1e-05	HCD (High Energy Collision Dissociation)	MS2	4.29553	100	28.575	13435	20210430_Caden_phos_OT.raw	F4	1.51	1	0.0006101	0.0257
	FALSE	High	Sequest HT (A2)	Unambiguous	[ST].KYEELQITAGR.[H]		2	P04264	P04264; P04259	1	2	0.3231	0	1	1	654.35	1307.69	1307.7	-1.91	-0.00125	HCD (High Energy Collision Dissociation)	MS2	0	100	28.6412	13467	20210430_Caden_phos_OT.raw	F4	1.3	1	0.001079	0.04753
	FALSE	High	Sequest HT (A2)	Unambiguous	[ST].KYEELQITAGR.[H]		2	P04264	P04264; P04259	1	3	0.4154	0	1	1	436.57	1307.69	1307.7	-0.31	-0.00013	HCD (High Energy Collision Dissociation)	MS2	0	100	28.6824	13487	20210430_Caden_phos_OT.raw	F4	2.6	1	0.006539	0.09539
	FALSE	High	Sequest HT (A2)	Unambiguous	[R].NSKIEISELNR.[V]		1	P04264	P04264	1	3	0.011	0	1	1	434.905	1302.7	1302.7	-0.09	-4e-05	HCD (High Energy Collision Dissociation)	MS2	57.0121	100	28.9447	13615	20210430_Caden_phos_OT.raw	F4	1.81	1	0.006158	0.08603
	FALSE	High	Sequest HT (A2)	Unambiguous	[R].NSKIEISELNR.[V]		1	P04264	P04264	1	2	0.5455	0	1	1	651.855	1302.7	1302.7	1.04	0.00068	HCD (High Energy Collision Dissociation)	MS2	37.6675	100	28.9588	13622	20210430_Caden_phos_OT.raw	F4	2.31	1	0.0006101	0.002378
	FALSE	High	Sequest HT (A2)	Unambiguous	[R].LLRDYQELmNTK.[L]	M9(Oxidation)	2	Q3TTY5; P04264	Q3TTY5; P04264	1	3	0.4008	0	1	1	513.931	1539.78	1539.78	-2.94	-0.00151	HCD (High Energy Collision Dissociation)	MS2	66.6088	100	29.7283	13995	20210430_Caden_phos_OT.raw	F4	2.57	2	0.005814	0.0838
	FALSE	High	Sequest HT (A2)	Unambiguous	[R].LLRDYQELmNTK.[L]	M9(Oxidation)	2	Q3TTY5; P04264	Q3TTY5; P04264	1	3	0.5507	0	1	1	513.932	1539.78	1539.78	-0.78	-0.0004	HCD (High Energy Collision Dissociation)	MS2	39.7374	100	30.1134	14137	20210430_Caden_phos_OT.raw	F4	2.96	2	0.0006101	0.005332
	FALSE	High	Sequest HT (A2)	Unambiguous	[R].LLRDYQELmNTK.[L]	M9(Oxidation)	2	Q3TTY5; P04264	Q3TTY5; P04264	1	3	0.4932	0	1	1	513.933	1539.78	1539.78	0.79	0.0004	HCD (High Energy Collision Dissociation)	MS2	55.3266	100	30.4308	14268	20210430_Caden_phos_OT.raw	F4	2.21	2	0.0006101	0.001261
	FALSE	High	Sequest HT (A2)	Unambiguous	[R].LLRDYQELmNTK.[L]	M9(Oxidation)	2	Q3TTY5; P04264	Q3TTY5; P04264	1	3	0.3418	0	1	1	513.934	1539.79	1539.78	1.75	0.0009	HCD (High Energy Collision Dissociation)	MS2	15.2491	100	30.7834	14441	20210430_Caden_phos_OT.raw	F4	1.96	2	0.0006101	0.01966
	FALSE	High	Sequest HT (A2)	Unambiguous	[R].LLRDYQELmNTK.[L]	M9(Oxidation)	2	Q3TTY5; P04264	Q3TTY5; P04264	1	3	0.2945	0	1	1	513.934	1539.79	1539.78	1.65	0.00085	HCD (High Energy Collision Dissociation)	MS2	5.54454	100	31.0712	14582	20210430_Caden_phos_OT.raw	F4	1.63	2	0.0006101	0.02704
	FALSE	High	Sequest HT (A2)	Unambiguous	[K].KQISNLQQSISDAEQR.[G]		1	P04264	P04264	1	3	0.6757	0	1	1	615.652	1844.94	1844.95	-2.37	-0.00146	HCD (High Energy Collision Dissociation)	MS2	0	100	32.1981	15135	20210430_Caden_phos_OT.raw	F4	3.67	1	0.0006101	0.0001337
	FALSE	High	Sequest HT (A2)	Unambiguous	[R].FLEQQNQVLQTK.[W]		9	P35908; Q6NXH9; P04264; Q6IFZ6	Q7Z794; P35908; Q9R0H5; Q6NXH9; Q6IFZ9; P04264; P04104; Q6IFZ6; E1B991	0	2	0.5217	0	1	1	738.397	1475.79	1475.79	1.33	0.00098	HCD (High Energy Collision Dissociation)	MS2	53.503	100	34.4541	16225	20210430_Caden_phos_OT.raw	F4	3.22	4	0.0006101	0.0001505
	FALSE	High	Sequest HT (A2)	Unambiguous	[R].mSGEcAPNVSVSVSTSHTTISGGGSR.[G]	M1(Oxidation); C5(Carbamidomethyl)	1	P04264	P04264	0	3	0.7381	0	1	1	861.058	2581.16	2581.16	-0.49	-0.00043	HCD (High Energy Collision Dissociation)	MS2	22.8802	100	34.5347	16266	20210430_Caden_phos_OT.raw	F4	4.2	1	0.0006101	2.781e-08
	FALSE	High	Sequest HT (A2)	Unambiguous	[R].FLEQQNQVLQTK.[W]		9	P35908; Q6NXH9; P04264; Q6IFZ6	Q7Z794; P35908; Q9R0H5; Q6NXH9; Q6IFZ9; P04264; P04104; Q6IFZ6; E1B991	0	2	0.2982	0	1	1	738.396	1475.78	1475.79	-0.34	-0.00025	HCD (High Energy Collision Dissociation)	MS2	0	67.351	34.7191	16366	20210430_Caden_phos_OT.raw	F4	2.28	4	0.0006101	0.000259
	FALSE	High	Sequest HT (A2)	Unambiguous	[R].FSScGGGGGSFGAGGGFGSR.[S]	C4(Carbamidomethyl)	1	P04264	P04264	0	2	0.6541	0	1	1	883.371	1765.73	1765.73	-0.21	-0.00019	HCD (High Energy Collision Dissociation)	MS2	0	100	34.8551	16439	20210430_Caden_phos_OT.raw	F4	4.25	1	0.0006101	7.204e-06
	FALSE	High	Sequest HT (A2)	Unambiguous	[R].FLEQQNQVLQTK.[W]		9	P35908; Q6NXH9; P04264; Q6IFZ6	Q7Z794; P35908; Q9R0H5; Q6NXH9; Q6IFZ9; P04264; P04104; Q6IFZ6; E1B991	0	2	0.6082	0	1	1	738.396	1475.79	1475.79	0.14	0.00011	HCD (High Energy Collision Dissociation)	MS2	0	100	34.979	16506	20210430_Caden_phos_OT.raw	F4	3.42	4	0.0006101	8.546e-05
	FALSE	High	Sequest HT (A2)	Unambiguous	[R].FSScGGGGGSFGAGGGFGSR.[S]	C4(Carbamidomethyl)	1	P04264	P04264	0	2	0.0078	0	1	1	883.372	1765.74	1765.73	1.36	0.0012	HCD (High Energy Collision Dissociation)	MS2	46.1469	100	35.1755	16605	20210430_Caden_phos_OT.raw	F4	1.28	1	0.0006101	0.003885
	FALSE	High	Sequest HT (A2)	Unambiguous	[R].FLEQQNQVLQTK.[W]		9	P35908; Q6NXH9; P04264; Q6IFZ6	Q7Z794; P35908; Q9R0H5; Q6NXH9; Q6IFZ9; P04264; P04104; Q6IFZ6; E1B991	0	2	0.3824	0	1	1	738.397	1475.79	1475.79	0.43	0.00032	HCD (High Energy Collision Dissociation)	MS2	0	100	35.7497	16912	20210430_Caden_phos_OT.raw	F4	1.36	4	0.007685	0.1109
	FALSE	High	Sequest HT (A2)	Unambiguous	[R].FLEQQNQVLQTK.[W]		9	P35908; Q6NXH9; P04264; Q6IFZ6	Q7Z794; P35908; Q9R0H5; Q6NXH9; Q6IFZ9; P04264; P04104; Q6IFZ6; E1B991	0	2	0.3254	0	1	1	738.397	1475.79	1475.79	0.47	0.00035	HCD (High Energy Collision Dissociation)	MS2	54.9563	100	36.3879	17242	20210430_Caden_phos_OT.raw	F4	1.26	4	0.006539	0.0968
	FALSE	High	Sequest HT (A2)	Unambiguous	[R].TNAENEFVTIK.[K]		2	P04264	P04264; P04104	0	2	0.5014	0	1	1	633.323	1265.64	1265.64	1.19	0.00076	HCD (High Energy Collision Dissociation)	MS2	13.7769	76.117	36.6349	17365	20210430_Caden_phos_OT.raw	F4	3.69	1	0.0006101	0.0001039
	FALSE	High	Sequest HT (A2)	Unambiguous	[R].MSGEcAPNVSVSVSTSHTTISGGGSR.[G]	C5(Carbamidomethyl)	1	P04264	P04264	0	3	0.6464	0	1	1	855.727	2565.17	2565.17	-0.31	-0.00027	HCD (High Energy Collision Dissociation)	MS2	0	83.571	36.8775	17486	20210430_Caden_phos_OT.raw	F4	2.8	1	0.0006101	4.112e-05
	FALSE	High	Sequest HT (A2)	Unambiguous	[F].ASFIDKVR.[F]		37	Q3TTY5; P35908; Q6NXH9; P04264; P02538; Q6IFZ6; Q3SY84; P13647	Q5XKE5; P08729; Q7Z794; Q7RTS7; Q3TTY5; P35908; Q9R0H5; Q6NXH9; Q6IFZ9; P04264; P04259; P02538; Q01546; O95678; E9Q1Z0; P50446; Q3UV11; P04104; Q6IME9; Q99M73; Q8BGZ7; Q8VED5; Q5XQN5; P48668; P07744; Q9NSB2; P11679; P12035; Q6IFZ6; Q3UV17; Q9DCV7; Q3SY84; Q9Z331; P05787; Q922U2; P13647; E9Q0F0	1	2	0.197	0	1	1	468.269	935.53	935.531	-0.9	-0.00042	HCD (High Energy Collision Dissociation)	MS2	0	100	38.807	18449	20210430_Caden_phos_OT.raw	F4	2.03	8	0.003976	0.07088
	FALSE	High	Sequest HT (A2)	Unambiguous	[KQ].FASFIDKVR.[F]		37	Q3TTY5; P35908; Q6NXH9; P04264; P02538; Q6IFZ6; Q3SY84; P13647	Q5XKE5; P08729; Q7Z794; Q7RTS7; Q3TTY5; P35908; Q9R0H5; Q6NXH9; Q6IFZ9; P04264; P04259; P02538; Q01546; O95678; E9Q1Z0; P50446; Q3UV11; P04104; Q6IME9; Q99M73; Q8BGZ7; Q8VED5; Q5XQN5; P48668; P07744; Q9NSB2; P11679; P12035; Q6IFZ6; Q3UV17; Q9DCV7; Q3SY84; Q9Z331; P05787; Q922U2; P13647; E9Q0F0	1	2	0.34	0	1	1	541.803	1082.6	1082.6	-0.42	-0.00023	HCD (High Energy Collision Dissociation)	MS2	0	63.143	38.8219	18457	20210430_Caden_phos_OT.raw	F4	2.5	8	0.0006101	0.008832
	FALSE	High	Sequest HT (A2)	Unambiguous	[K].QISNLQQSISDAEQR.[G]		1	P04264	P04264	0	2	0.5751	0	1	1	858.929	1716.85	1716.85	-0.27	-0.00023	HCD (High Energy Collision Dissociation)	MS2	36.2323	100	39.2123	18649	20210430_Caden_phos_OT.raw	F4	3.86	1	0.0006101	1.515e-06
	FALSE	High	Sequest HT (A2)	Unambiguous	[K].QISNLQQSISDAEQR.[G]		1	P04264	P04264	0	3	0.5838	0	1	1	572.956	1716.85	1716.85	0.79	0.00045	HCD (High Energy Collision Dissociation)	MS2	12.3111	84.769	39.2643	18675	20210430_Caden_phos_OT.raw	F4	3.46	1	0.0006101	0.0003731
	FALSE	High	Sequest HT (A2)	Unambiguous	[K].QISNLQQSISDAEQR.[G]		1	P04264	P04264	0	2	0.5435	0	1	1	858.929	1716.85	1716.85	0.28	0.00024	HCD (High Energy Collision Dissociation)	MS2	28.367	100	39.5676	18825	20210430_Caden_phos_OT.raw	F4	2.3	1	0.0006101	0.0004383
	FALSE	High	Sequest HT (A2)	Unambiguous	[R].SGGGFSSGSAGIINYQR.[R]		1	P04264	P04264	0	2	0.7697	0	1	1	829.4	1657.79	1657.79	0.46	0.00038	HCD (High Energy Collision Dissociation)	MS2	7.53134	99.763	39.796	18938	20210430_Caden_phos_OT.raw	F4	4.56	1	0.0006101	4.599e-06
	FALSE	High	Sequest HT (A2)	Unambiguous	[E].SLYQSKYEELQITAGR.[H]		1	P04264	P04264	1	3	0.5874	0	1	1	629.326	1885.96	1885.97	-0.58	-0.00037	HCD (High Energy Collision Dissociation)	MS2	71.8827	86.061	41.7221	19891	20210430_Caden_phos_OT.raw	F4	2.69	1	0.0006101	0.0001207
	FALSE	High	Sequest HT (A2)	Unambiguous	[K].SKAEAESLYQSKYEELQITAGR.[H]		1	P04264	P04264	2	4	0.6752	0	1	1	626.069	2501.25	2501.25	0.98	0.00061	HCD (High Energy Collision Dissociation)	MS2	1.13143	49.051	42.1322	20094	20210430_Caden_phos_OT.raw	F4	5.85	1	0.0006101	4.936e-06
	FALSE	High	Sequest HT (A2)	Unambiguous	[K].SKAEAESLYQSKYEELQITAGR.[H]		1	P04264	P04264	2	3	1	0	1	1	834.424	2501.26	2501.25	1.67	0.00139	HCD (High Energy Collision Dissociation)	MS2	0.950179	73.936	42.1386	20097	20210430_Caden_phos_OT.raw	F4	4.71	1	0.0006101	3.66e-07
	FALSE	High	Sequest HT (A2)	Unambiguous	[K].LNDLEDALQQAK.[E]		1	P04264	P04264	0	2	0.4827	0	1	1	679.351	1357.7	1357.7	-0.21	-0.00014	HCD (High Energy Collision Dissociation)	MS2	0	100	43.2388	20670	20210430_Caden_phos_OT.raw	F4	3.75	1	0.0006101	7.972e-05
	FALSE	High	Sequest HT (A2)	Unambiguous	[K].NKLNDLEDALQQAK.[E]		1	P04264	P04264	1	3	0.4866	0	1	1	533.949	1599.83	1599.83	-1.45	-0.00077	HCD (High Energy Collision Dissociation)	MS2	0	97.561	45.0284	21646	20210430_Caden_phos_OT.raw	F4	4.48	1	0.0006101	0.002796
	FALSE	High	Sequest HT (A2)	Unambiguous	[K].NKLNDLEDALQQAK.[E]		1	P04264	P04264	1	2	0.5749	0	1	1	800.42	1599.83	1599.83	-0.95	-0.00076	HCD (High Energy Collision Dissociation)	MS2	0	58.443	45.0439	21655	20210430_Caden_phos_OT.raw	F4	4.14	1	0.0006101	1.216e-07
	FALSE	High	Sequest HT (A2)	Unambiguous	[K].QISNLQQSISDAEQRGENALK.[D]		1	P04264	P04264	1	3	0.6381	0	1	1	777.062	2329.17	2329.17	-0.93	-0.00072	HCD (High Energy Collision Dissociation)	MS2	6.01759	17.022	48.6981	24004	20210430_Caden_phos_OT.raw	F4	4.09	1	0.0006101	3.999e-06
	FALSE	High	Sequest HT (A2)	Unambiguous	[KR].SLNNQFASFIDK.[V]		2	P04264	P04264; E9Q0F0	0	2	0.5534	0	1	1	692.349	1383.69	1383.69	0.84	0.00058	HCD (High Energy Collision Dissociation)	MS2	7.79859	42.977	49.8526	24743	20210430_Caden_phos_OT.raw	F4	2.62	1	0.0006101	0.0006493
	FALSE	High	Sequest HT (A2)	Unambiguous	[K].QISNLQQSISDAEQRGENALKDAK.[N]		1	P04264	P04264	2	4	0.4617	0	1	1	661.589	2643.34	2643.33	0.74	0.00049	HCD (High Energy Collision Dissociation)	MS2	0	31.785	50.1705	24947	20210430_Caden_phos_OT.raw	F4	4.7	1	0.0006101	0.0002485
	FALSE	High	Sequest HT (A2)	Unambiguous	[KR].SLNNQFASFIDKVR.[F]		2	P04264	P04264; E9Q0F0	1	3	0.6225	0	1	1	546.958	1638.86	1638.86	-0.02	-1e-05	HCD (High Energy Collision Dissociation)	MS2	0	19.247	52.9718	26608	20210430_Caden_phos_OT.raw	F4	4.08	1	0.0006101	1.314e-06
	FALSE	High	Sequest HT (A2)	Unambiguous	[KR].SLNNQFASFIDKVR.[F]		2	P04264	P04264; E9Q0F0	1	2	0.6484	0	1	1	819.935	1638.86	1638.86	2.22	0.00182	HCD (High Energy Collision Dissociation)	MS2	24.9225	53.537	52.9773	26611	20210430_Caden_phos_OT.raw	F4	3.47	1	0.0006101	3.183e-05
	FALSE	High	Sequest HT (A2)	Unambiguous	[L].NNQFASFIDKVR.[F]		2	P04264	P04264; E9Q0F0	1	2	0.5559	0	1	1	719.875	1438.74	1438.74	-1.31	-0.00094	HCD (High Energy Collision Dissociation)	MS2	34.3234	100	53	26623	20210430_Caden_phos_OT.raw	F4	3.13	1	0.0006101	0.001544
	FALSE	High	Sequest HT (A2)	Unambiguous	[KR].SLNNQFASFIDKVR.[F]		2	P04264	P04264; E9Q0F0	1	3	0.5741	0	1	1	546.959	1638.86	1638.86	0.97	0.00053	HCD (High Energy Collision Dissociation)	MS2	0	100	53.2915	26788	20210430_Caden_phos_OT.raw	F4	2.63	1	0.0006101	0.0002796
	FALSE	High	Sequest HT (A2)	Unambiguous	[L].DLDSIIAEVK.[A]		16	P35908; P04264; P02538; P13647	Q5XKE5; P35908; P04264; P04259; P02538; O95678; P50446; Q3UV11; Q8BGZ7; Q8VED5; Q5XQN5; P48668; Q3UV17; Q9Z331; Q922U2; P13647	0	2	0.3301	0	1	1	551.803	1102.6	1102.6	-0.4	-0.00022	HCD (High Energy Collision Dissociation)	MS2	28.2127	100	53.8507	27095	20210430_Caden_phos_OT.raw	F4	2.09	4	0.0006101	0.008585
	FALSE	High	Sequest HT (A2)	Unambiguous	[K].NKLNDLEDALQQAKEDLAR.[L]		1	P04264	P04264	2	3	0.6899	0	1	1	728.713	2184.12	2184.13	-0.75	-0.00054	HCD (High Energy Collision Dissociation)	MS2	1.33168	37.048	56.1271	28363	20210430_Caden_phos_OT.raw	F4	7.03	1	0.0006101	1.003e-10
	FALSE	High	Sequest HT (A2)	Unambiguous	[K].LNDLEDALQQAKEDLAR.[L]		1	P04264	P04264	1	3	0.6057	0	1	1	648	1941.99	1941.99	-0.53	-0.00034	HCD (High Energy Collision Dissociation)	MS2	6.36484	54.048	56.1825	28393	20210430_Caden_phos_OT.raw	F4	5.63	1	0.0006101	5.82e-10
	FALSE	High	Sequest HT (A2)	Unambiguous	[R].FLEQQNQVLQTKWELLQQVDTSTR.[T]		1	P04264	P04264	1	3	0.6289	0	1	1	978.179	2932.52	2932.52	1.71	0.00167	HCD (High Energy Collision Dissociation)	MS2	10.9761	83.956	56.2544	28431	20210430_Caden_phos_OT.raw	F4	4.5	1	0.0006101	1.047e-06
	FALSE	High	Sequest HT (A2)	Unambiguous	[K].LNDLEDALQQAKEDLAR.[L]		1	P04264	P04264	1	2	0.6657	0	1	1	971.498	1941.99	1941.99	1.05	0.00102	HCD (High Energy Collision Dissociation)	MS2	0	100	56.2596	28435	20210430_Caden_phos_OT.raw	F4	3.53	1	0.0006101	1.872e-05
	FALSE	High	Sequest HT (A2)	Unambiguous	[K].NKLNDLEDALQQAKEDLAR.[L]		1	P04264	P04264	2	3	0.5679	0	1	1	728.715	2184.13	2184.13	1.67	0.00122	HCD (High Energy Collision Dissociation)	MS2	16.5474	100	56.4299	28522	20210430_Caden_phos_OT.raw	F4	3.24	1	0.0006101	3.841e-05
	FALSE	High	Sequest HT (A2)	Unambiguous	[R].THNLEPYFESFINNLRR.[R]		1	P04264	P04264	1	3	0.6019	0	1	1	717.364	2150.08	2150.08	0.38	0.00027	HCD (High Energy Collision Dissociation)	MS2	5.42753	100	58.7675	29756	20210430_Caden_phos_OT.raw	F4	4.32	1	0.0006101	9.024e-08
	FALSE	High	Sequest HT (A2)	Unambiguous	[R].THNLEPYFESFINNLRR.[R]		1	P04264	P04264	1	4	0.6143	0	1	1	538.275	2150.08	2150.08	0.2	0.00011	HCD (High Energy Collision Dissociation)	MS2	27.327	100	58.7943	29769	20210430_Caden_phos_OT.raw	F4	4.07	1	0.0006101	0.0007843
	FALSE	High	Sequest HT (A2)	Unambiguous	[R].THNLEPYFESFINNLRR.[R]		1	P04264	P04264	1	3	0.4563	0	1	1	717.364	2150.08	2150.08	0.55	0.00039	HCD (High Energy Collision Dissociation)	MS2	0	66.951	59.1007	29923	20210430_Caden_phos_OT.raw	F4	2.52	1	0.0006101	0.009076
	FALSE	High	Sequest HT (A2)	Unambiguous	[R].THNLEPYFESFINNLRR.[R]		1	P04264	P04264	1	4	0.6372	0	1	1	538.275	2150.08	2150.08	0.65	0.00035	HCD (High Energy Collision Dissociation)	MS2	18.4798	100	59.1119	29929	20210430_Caden_phos_OT.raw	F4	2.15	1	0.0006101	0.009852
	FALSE	High	Sequest HT (A2)	Unambiguous	[V].TINQSLLQPLNVEIDPEIQK.[V]		1	P04264	P04264	0	2	0.4211	0	1	1	1146.63	2292.24	2292.24	-0.06	-7e-05	HCD (High Energy Collision Dissociation)	MS2	8.90606	100	59.3571	30055	20210430_Caden_phos_OT.raw	F4	1.52	1	0.0006101	0.005851
	FALSE	High	Sequest HT (A2)	Unambiguous	[V].TINQSLLQPLNVEIDPEIQK.[V]		1	P04264	P04264	0	3	0.5187	0	1	1	764.752	2292.24	2292.24	-1.35	-0.00103	HCD (High Energy Collision Dissociation)	MS2	16.4249	100	59.3592	30056	20210430_Caden_phos_OT.raw	F4	1.87	1	0.0006101	0.002254
	FALSE	High	Sequest HT (A2)	Unambiguous	[R].SLDLDSIIAEVK.[A]		7	P04264	P04264; P50446; Q3UV11; Q8BGZ7; Q5XQN5; Q9Z331; Q922U2	0	2	0.5058	0	1	1	651.861	1302.72	1302.72	0.11	7e-05	HCD (High Energy Collision Dissociation)	MS2	2.50812	36.929	60.8912	30821	20210430_Caden_phos_OT.raw	F4	3.44	1	0.0006101	0.001192
	FALSE	High	Sequest HT (A2)	Unambiguous	[R].SLDLDSIIAEVK.[A]		7	P04264	P04264; P50446; Q3UV11; Q8BGZ7; Q5XQN5; Q9Z331; Q922U2	0	2	0.5338	0	1	1	651.861	1302.71	1302.72	-0.45	-0.00029	HCD (High Energy Collision Dissociation)	MS2	3.71197	100	61.1847	30968	20210430_Caden_phos_OT.raw	F4	2.66	1	0.0006101	0.0001864
	FALSE	High	Sequest HT (A2)	Unambiguous	[R].THNLEPYFESFINNLR.[R]		1	P04264	P04264	0	3	0.6798	0	1	1	665.33	1993.98	1993.98	-0.04	-3e-05	HCD (High Energy Collision Dissociation)	MS2	12.5906	54.922	61.3112	31032	20210430_Caden_phos_OT.raw	F4	4.81	1	0.0006101	1.891e-06
	FALSE	High	Sequest HT (A2)	Unambiguous	[R].THNLEPYFESFINNLR.[R]		1	P04264	P04264	0	2	0.5789	0	1	1	997.492	1993.98	1993.98	0.08	8e-05	HCD (High Energy Collision Dissociation)	MS2	42.5399	48.491	61.482	31118	20210430_Caden_phos_OT.raw	F4	2.09	1	0.0006101	0.02102
	FALSE	High	Sequest HT (A2)	Unambiguous	[R].SLDLDSIIAEVK.[A]		7	P04264	P04264; P50446; Q3UV11; Q8BGZ7; Q5XQN5; Q9Z331; Q922U2	0	2	0.5291	0	1	1	651.861	1302.72	1302.72	0.02	1e-05	HCD (High Energy Collision Dissociation)	MS2	35.271	100	61.5464	31150	20210430_Caden_phos_OT.raw	F4	2.23	1	0.0006101	0.007806
	FALSE	High	Sequest HT (A2)	Unambiguous	[R].THNLEPYFESFINNLR.[R]		1	P04264	P04264	0	3	0.6421	0	1	1	665.331	1993.98	1993.98	0.41	0.00028	HCD (High Energy Collision Dissociation)	MS2	9.95881	100	61.6062	31182	20210430_Caden_phos_OT.raw	F4	3.66	1	0.0006101	6.695e-05
	FALSE	High	Sequest HT (A2)	Unambiguous	[R].SLDLDSIIAEVK.[A]		7	P04264	P04264; P50446; Q3UV11; Q8BGZ7; Q5XQN5; Q9Z331; Q922U2	0	2	0.4497	0	1	1	651.861	1302.71	1302.72	-0.83	-0.00054	HCD (High Energy Collision Dissociation)	MS2	28.078	100	62.0075	31385	20210430_Caden_phos_OT.raw	F4	1.89	1	0.001079	0.04287
	FALSE	High	Sequest HT (A2)	Unambiguous	[R].SLDLDSIIAEVKAQ.[Y]		7	P04264	P04264; P50446; Q3UV11; Q8BGZ7; Q5XQN5; Q9Z331; Q922U2	1	2	0.7051	0	1	1	751.409	1501.81	1501.81	-0.72	-0.00054	HCD (High Energy Collision Dissociation)	MS2	3.65359	100	63.001	31878	20210430_Caden_phos_OT.raw	F4	3.12	1	0.0006101	0.0003985
FALSE	High	Master Protein	P13645	Keratin, type I cytoskeletal 10 OS=Homo sapiens GN=KRT10 PE=1 SV=6	0	188.649	63	47	48	78	38	584	58.8	5.21	202.16	47	cell death;cell differentiation;metabolic process	cytoplasm;cytoskeleton;cytosol;membrane;nucleus	structural molecule activity	Pf00038, Pf04111	3858	ENSG00000186395.7	KRT10	17	Staphylococcus aureus infection	Formation of the cornified envelope		4	High	1
	Checked	Confidence	Identifying Node	PSM Ambiguity	Annotated Sequence	Modifications	# Proteins	Master Protein Accessions	Protein Accessions	# Missed Cleavages	Charge	DeltaScore	DeltaCn	Rank	Search Engine Rank	m/z [Da]	MH+ [Da]	Theo. MH+ [Da]	DeltaM [ppm]	Deltam/z [Da]	Activation Type	MS Order	Isolation Interference [%]	Ion Inject Time [ms]	RT [min]	First Scan	Spectrum File	File ID	XCorr	# Protein Groups	Percolator q-Value	Percolator PEP	PhosphoRS: Best Site Probabilities
	FALSE	High	Sequest HT (A2)	Unambiguous	[K].SSSSGSVGESSSK.[G]		1	P13645	P13645	0	2	0.5336	0	1	1	593.265	1185.52	1185.52	0.38	0.00023	HCD (High Energy Collision Dissociation)	MS2	25.9957	100	4.6315	2168	20210430_Caden_phos_OT.raw	F4	2.98	1	0.0006101	9.572e-05
	FALSE	High	Sequest HT (A2)	Unambiguous	[K].SSSSGSVGESSSKGP.[R]		1	P13645	P13645	1	2	0.5769	0	1	1	670.302	1339.6	1339.6	0.09	6e-05	HCD (High Energy Collision Dissociation)	MS2	0	59.065	7.0645	3279	20210430_Caden_phos_OT.raw	F4	3.38	1	0.0006101	2.762e-05
	FALSE	High	Sequest HT (A2)	Unambiguous	[KR].VTmQNLNDR.[L]	M3(Oxidation)	17	P02533; P13645; Q7Z3Y8; P08779	Q9Z2K1; P02533; Q7Z3Y7; P13645; Q148H6; Q7Z3Y9; Q8VCW2; A2A513; Q7Z3Z0; Q61414; B1AQ77; Q3ZAW8; Q9Z320; P02535; Q7Z3Y8; Q61781; P08779	0	2	0.4715	0	1	1	553.767	1106.53	1106.53	0.2	0.00011	HCD (High Energy Collision Dissociation)	MS2	17.2029	64.388	9.2743	4202	20210430_Caden_phos_OT.raw	F4	1.93	4	0.003976	0.07125
	FALSE	High	Sequest HT (A2)	Unambiguous	[KR].VTmQNLNDR.[L]	M3(Oxidation)	17	P02533; P13645; Q7Z3Y8; P08779	Q9Z2K1; P02533; Q7Z3Y7; P13645; Q148H6; Q7Z3Y9; Q8VCW2; A2A513; Q7Z3Z0; Q61414; B1AQ77; Q3ZAW8; Q9Z320; P02535; Q7Z3Y8; Q61781; P08779	0	2	0.4208	0	1	1	553.767	1106.53	1106.53	1.18	0.00065	HCD (High Energy Collision Dissociation)	MS2	39.9051	56.851	9.5279	4323	20210430_Caden_phos_OT.raw	F4	1.83	4	0.006158	0.0877
	FALSE	High	Sequest HT (A2)	Unambiguous	[K].NHEEEMKDLR.[N]		1	P13645	P13645	1	3	0.4082	0	1	1	434.203	1300.6	1300.6	0.26	0.00011	HCD (High Energy Collision Dissociation)	MS2	11.3805	100	10.6859	4864	20210430_Caden_phos_OT.raw	F4	1.96	1	0.0006101	0.002981
	FALSE	High	Sequest HT (A2)	Unambiguous	[R].SGGGGGGGGcGGGGGVSSLR.[I]	C10(Carbamidomethyl)	1	P13645	P13645	0	2	0.607	0	1	1	775.344	1549.68	1549.68	2.01	0.00155	HCD (High Energy Collision Dissociation)	MS2	0	100	14.8617	6806	20210430_Caden_phos_OT.raw	F4	2.57	1	0.0006101	6.045e-05
	FALSE	High	Sequest HT (A2)	Unambiguous	[R].SQYEQLAEQNRK.[D]		1	P13645	P13645	1	3	0.5922	0	1	1	498.583	1493.73	1493.73	0.2	0.0001	HCD (High Energy Collision Dissociation)	MS2	20.1847	100	16.9199	7807	20210430_Caden_phos_OT.raw	F4	2.82	1	0.0006101	0.0003027
	FALSE	High	Sequest HT (A2)	Unambiguous	[R].SQYEQLAEQNRK.[D]		1	P13645	P13645	1	2	0.5604	0	1	1	747.371	1493.74	1493.73	0.82	0.00061	HCD (High Energy Collision Dissociation)	MS2	0	100	16.9281	7811	20210430_Caden_phos_OT.raw	F4	2.07	1	0.0006101	0.009556
	FALSE	High	Sequest HT (A2)	Unambiguous	[Q].YEQLAEQNRK.[D]		1	P13645	P13645	1	2	0.5378	0	1	1	639.825	1278.64	1278.64	-0.63	-0.00041	HCD (High Energy Collision Dissociation)	MS2	4.38087	100	16.9889	7841	20210430_Caden_phos_OT.raw	F4	2.38	1	0.0006101	0.001519
	FALSE	High	Sequest HT (A2)	Unambiguous	[R].SQYEQLAEQNRK.[D]		1	P13645	P13645	1	3	0.5281	0	1	1	498.583	1493.73	1493.73	-0.03	-2e-05	HCD (High Energy Collision Dissociation)	MS2	0.858709	34.895	17.1988	7945	20210430_Caden_phos_OT.raw	F4	3.2	1	0.0006101	6.632e-05
	FALSE	High	Sequest HT (A2)	Unambiguous	[R].SQYEQLAEQNRK.[D]		1	P13645	P13645	1	2	0.6307	0	1	1	747.371	1493.74	1493.73	0.92	0.00068	HCD (High Energy Collision Dissociation)	MS2	0	100	17.2011	7946	20210430_Caden_phos_OT.raw	F4	2.87	1	0.0006101	0.002429
	FALSE	High	Sequest HT (A2)	Unambiguous	[R].SQYEQLAEQNRK.[D]		1	P13645	P13645	1	3	0.3882	0	1	1	498.584	1493.74	1493.73	1.2	0.0006	HCD (High Energy Collision Dissociation)	MS2	18.0949	100	17.458	8073	20210430_Caden_phos_OT.raw	F4	1.52	1	0.003534	0.06584
	FALSE	High	Sequest HT (A2)	Unambiguous	[R].SLLEGEGSSGGGGR.[G]		1	P13645	P13645	0	2	0.5498	0	1	1	631.803	1262.6	1262.6	1.73	0.00109	HCD (High Energy Collision Dissociation)	MS2	0.24951	14.601	19.0906	8870	20210430_Caden_phos_OT.raw	F4	3.11	1	0.0006101	2.074e-05
	FALSE	High	Sequest HT (A2)	Unambiguous	[R].SLLEGEGSSGGGGR.[G]		1	P13645	P13645	0	2	0.4774	0	1	1	631.802	1262.6	1262.6	0	0	HCD (High Energy Collision Dissociation)	MS2	0	100	19.355	8998	20210430_Caden_phos_OT.raw	F4	1.99	1	0.0006101	0.02557
	FALSE	High	Sequest HT (A2)	Unambiguous	[R].SLLEGEGSSGGGGR.[G]		1	P13645	P13645	0	2	0.3394	0	1	1	631.802	1262.6	1262.6	0.01	1e-05	HCD (High Energy Collision Dissociation)	MS2	16.959	100	19.6182	9125	20210430_Caden_phos_OT.raw	F4	1.65	1	0.006158	0.08567
	FALSE	High	Sequest HT (A2)	Unambiguous	[K].IKEWYEK.[H]		3	P13645	P13645; A2A513; P02535	1	2	0.2542	0	1	1	498.264	995.52	995.52	0.19	0.0001	HCD (High Energy Collision Dissociation)	MS2	14.6809	100	19.8378	9232	20210430_Caden_phos_OT.raw	F4	1.77	1	0.003976	0.07146
	FALSE	High	Sequest HT (A2)	Unambiguous	[K].IKEWYEK.[H]		3	P13645	P13645; A2A513; P02535	1	2	0.2905	0	1	1	498.264	995.521	995.52	1.06	0.00053	HCD (High Energy Collision Dissociation)	MS2	4.58898	100	20.1028	9361	20210430_Caden_phos_OT.raw	F4	1.79	1	0.006539	0.09558
	FALSE	High	Sequest HT (A2)	Unambiguous	[R].SQYEQLAEQNR.[K]		1	P13645	P13645	0	2	0.5458	0	1	1	683.322	1365.64	1365.64	-2.11	-0.00144	HCD (High Energy Collision Dissociation)	MS2	0	100	21.5732	10024	20210430_Caden_phos_OT.raw	F4	3.06	1	0.0006101	0.00017
	FALSE	High	Sequest HT (A2)	Unambiguous	[R].SQYEQLAEQNR.[K]		1	P13645	P13645	0	2	0.4309	0	1	1	683.323	1365.64	1365.64	-0.22	-0.00015	HCD (High Energy Collision Dissociation)	MS2	6.74817	100	21.8346	10144	20210430_Caden_phos_OT.raw	F4	3.04	1	0.0006101	9.238e-05
	FALSE	High	Sequest HT (A2)	Unambiguous	[K].YENEVALRQ.[S]		1	P13645	P13645	1	2	0.4461	0	1	1	561.282	1121.56	1121.56	-1.06	-0.0006	HCD (High Energy Collision Dissociation)	MS2	36.2477	100	22.3044	10374	20210430_Caden_phos_OT.raw	F4	2.04	1	0.0006101	0.005212
	FALSE	High	Sequest HT (A2)	Unambiguous	[K].YENEVALR.[Q]		1	P13645	P13645	0	2	0.3452	0	1	1	497.254	993.5	993.5	-0.11	-6e-05	HCD (High Energy Collision Dissociation)	MS2	30.1411	46.787	22.3922	10418	20210430_Caden_phos_OT.raw	F4	2.52	1	0.001079	0.04849
	FALSE	High	Sequest HT (A2)	Unambiguous	[FY].SSGGFSGGSFSR.[G]		3	P13645	P13645; A2A513; P02535	0	2	0.467	0	1	1	566.755	1132.5	1132.5	1.24	0.0007	HCD (High Energy Collision Dissociation)	MS2	56.0755	100	22.8362	10633	20210430_Caden_phos_OT.raw	F4	2.27	1	0.0006101	0.00639
	FALSE	High	Sequest HT (A2)	Unambiguous	[KRH].LAADDFR.[ATILVMS]		40	P02533; Q15323; P13645; Q04695; P08779	Q14532; Q9Z2K1; O76015; O76013; P02533; Q15323; Q7Z3Y7; P08727; Q2M2I5; Q14525; B1AQ75; P13645; Q61765; Q92764; Q6IFX2; Q497I4; O77727; Q148H6; P08730; P05784; P19012; Q62168; B1ATJ5; A1L317; A2A513; Q61897; P02534; Q61414; B1AQ77; Q3ZAW8; Q04695; P02535; P19001; Q61781; Q6IFX3; O76014; A6BLY7; P08779; Q9QWL7; H-INV:HIT000015463	0	2	0.3077	0	1	1	404.203	807.399	807.4	-0.84	-0.00034	HCD (High Energy Collision Dissociation)	MS2	8.2014	75.227	22.8987	10666	20210430_Caden_phos_OT.raw	F4	2.08	5	0.007996	0.1274
	FALSE	High	Sequest HT (A2)	Unambiguous	[KRH].LAADDFR.[ATILVMS]		40	P02533; Q15323; P13645; Q04695; P08779	Q14532; Q9Z2K1; O76015; O76013; P02533; Q15323; Q7Z3Y7; P08727; Q2M2I5; Q14525; B1AQ75; P13645; Q61765; Q92764; Q6IFX2; Q497I4; O77727; Q148H6; P08730; P05784; P19012; Q62168; B1ATJ5; A1L317; A2A513; Q61897; P02534; Q61414; B1AQ77; Q3ZAW8; Q04695; P02535; P19001; Q61781; Q6IFX3; O76014; A6BLY7; P08779; Q9QWL7; H-INV:HIT000015463	0	2	0.2959	0	1	1	404.203	807.4	807.4	0.07	3e-05	HCD (High Energy Collision Dissociation)	MS2	0.498319	14.668	23.1594	10794	20210430_Caden_phos_OT.raw	F4	1.96	5	0.005335	0.07857
	FALSE	High	Sequest HT (A2)	Unambiguous	[KRH].LAADDFR.[ATILVMS]		40	P02533; Q15323; P13645; Q04695; P08779	Q14532; Q9Z2K1; O76015; O76013; P02533; Q15323; Q7Z3Y7; P08727; Q2M2I5; Q14525; B1AQ75; P13645; Q61765; Q92764; Q6IFX2; Q497I4; O77727; Q148H6; P08730; P05784; P19012; Q62168; B1ATJ5; A1L317; A2A513; Q61897; P02534; Q61414; B1AQ77; Q3ZAW8; Q04695; P02535; P19001; Q61781; Q6IFX3; O76014; A6BLY7; P08779; Q9QWL7; H-INV:HIT000015463	0	2	0.302	0	1	1	404.203	807.399	807.4	-0.07	-3e-05	HCD (High Energy Collision Dissociation)	MS2	49.123	99.373	23.3418	10882	20210430_Caden_phos_OT.raw	F4	2.02	5	0.006158	0.08837
	FALSE	High	Sequest HT (A2)	Unambiguous	[KRH].LAADDFR.[ATILVMS]		40	P02533; Q15323; P13645; Q04695; P08779	Q14532; Q9Z2K1; O76015; O76013; P02533; Q15323; Q7Z3Y7; P08727; Q2M2I5; Q14525; B1AQ75; P13645; Q61765; Q92764; Q6IFX2; Q497I4; O77727; Q148H6; P08730; P05784; P19012; Q62168; B1ATJ5; A1L317; A2A513; Q61897; P02534; Q61414; B1AQ77; Q3ZAW8; Q04695; P02535; P19001; Q61781; Q6IFX3; O76014; A6BLY7; P08779; Q9QWL7; H-INV:HIT000015463	0	2	0.2703	0	1	1	404.203	807.399	807.4	-0.81	-0.00033	HCD (High Energy Collision Dissociation)	MS2	57.9023	100	23.5981	11012	20210430_Caden_phos_OT.raw	F4	1.85	5	0.007685	0.1149
	FALSE	High	Sequest HT (A2)	Unambiguous	[KRH].LAADDFR.[ATILVMS]		40	P02533; Q15323; P13645; Q04695; P08779	Q14532; Q9Z2K1; O76015; O76013; P02533; Q15323; Q7Z3Y7; P08727; Q2M2I5; Q14525; B1AQ75; P13645; Q61765; Q92764; Q6IFX2; Q497I4; O77727; Q148H6; P08730; P05784; P19012; Q62168; B1ATJ5; A1L317; A2A513; Q61897; P02534; Q61414; B1AQ77; Q3ZAW8; Q04695; P02535; P19001; Q61781; Q6IFX3; O76014; A6BLY7; P08779; Q9QWL7; H-INV:HIT000015463	0	2	0.1571	0	1	1	404.204	807.4	807.4	0.86	0.00035	HCD (High Energy Collision Dissociation)	MS2	74.298	100	23.9007	11160	20210430_Caden_phos_OT.raw	F4	1.4	5	0.007996	0.122
	FALSE	High	Sequest HT (A2)	Unambiguous	[R].LENEIQTYR.[S]		3	P13645	P13645; A2A513; P02535	0	2	0.5484	0	1	1	583.296	1165.58	1165.58	-0.71	-0.00041	HCD (High Energy Collision Dissociation)	MS2	22.7167	100	25.0411	11719	20210430_Caden_phos_OT.raw	F4	2.48	1	0.0006101	0.000648
	FALSE	High	Sequest HT (A2)	Unambiguous	[R].LENEIQTYR.[S]		3	P13645	P13645; A2A513; P02535	0	2	0.5306	0	1	1	583.296	1165.59	1165.58	0.56	0.00033	HCD (High Energy Collision Dissociation)	MS2	3.1478	64.779	25.3048	11847	20210430_Caden_phos_OT.raw	F4	2.94	1	0.0006101	0.001302
	FALSE	High	Sequest HT (A2)	Unambiguous	[R].LENEIQTYR.[S]		3	P13645	P13645; A2A513; P02535	0	2	0.5301	0	1	1	583.296	1165.58	1165.58	-0.26	-0.00015	HCD (High Energy Collision Dissociation)	MS2	8.30806	100	25.5824	11981	20210430_Caden_phos_OT.raw	F4	1.66	1	0.00699	0.1004
	FALSE	High	Sequest HT (A2)	Unambiguous	[R].ALEESNYELEGK.[I]		3	P13645	P13645; A2A513; P02535	0	2	0.4012	0	1	1	691.328	1381.65	1381.65	-0.18	-0.00013	HCD (High Energy Collision Dissociation)	MS2	0	100	28.4771	13387	20210430_Caden_phos_OT.raw	F4	1.62	1	0.0006101	0.0002188
	FALSE	High	Sequest HT (A2)	Unambiguous	[R].LASYLDKVR.[A]		12	P02533; P13645; Q04695; P08779	P02533; P08727; P13645; P08730; P19012; Q61414; B1AQ77; Q99456; Q04695; P19001; P08779; Q9QWL7	1	2	0.2166	0	1	1	532.809	1064.61	1064.61	0.48	0.00025	HCD (High Energy Collision Dissociation)	MS2	29.3555	36.772	28.4868	13392	20210430_Caden_phos_OT.raw	F4	2.17	4	0.0006101	0.0127
	FALSE	High	Sequest HT (A2)	Unambiguous	[L].ASYLDKVR.[A]		12	P02533; P13645; Q04695; P08779	P02533; P08727; P13645; P08730; P19012; Q61414; B1AQ77; Q99456; Q04695; P19001; P08779; Q9QWL7	1	2	0.4036	0	1	1	476.266	951.525	951.526	-0.53	-0.00025	HCD (High Energy Collision Dissociation)	MS2	33.2097	50.637	28.5093	13403	20210430_Caden_phos_OT.raw	F4	2.23	4	0.001079	0.03251
	FALSE	High	Sequest HT (A2)	Unambiguous	[R].LKYENEVALR.[Q]		1	P13645	P13645	1	3	0.3093	0	1	1	412.231	1234.68	1234.68	-0.62	-0.00026	HCD (High Energy Collision Dissociation)	MS2	0	100	28.6615	13477	20210430_Caden_phos_OT.raw	F4	1.94	1	0.001079	0.03256
	FALSE	High	Sequest HT (A2)	Unambiguous	[R].LKYENEVALR.[Q]		1	P13645	P13645	1	2	0.5805	0	1	1	617.843	1234.68	1234.68	0.11	7e-05	HCD (High Energy Collision Dissociation)	MS2	9.76074	100	28.6779	13485	20210430_Caden_phos_OT.raw	F4	2.67	1	0.0006101	0.0004355
	FALSE	High	Sequest HT (A2)	Unambiguous	[R].ALEESNYELEGK.[I]		3	P13645	P13645; A2A513; P02535	0	2	0.4167	0	1	1	691.328	1381.65	1381.65	0.72	0.0005	HCD (High Energy Collision Dissociation)	MS2	0.099601	15.658	28.75	13520	20210430_Caden_phos_OT.raw	F4	1.8	1	0.0006101	0.0002443
	FALSE	High	Sequest HT (A2)	Unambiguous	[L].KYENEVALR.[Q]		1	P13645	P13645	1	2	0.4389	0	1	1	561.301	1121.59	1121.59	-0.18	-0.0001	HCD (High Energy Collision Dissociation)	MS2	8.35164	100	28.8153	13552	20210430_Caden_phos_OT.raw	F4	2.62	1	0.0006101	0.002425
	FALSE	High	Sequest HT (A2)	Unambiguous	[R].LKYENEVALR.[Q]		1	P13645	P13645	1	3	0.3695	0	1	1	412.231	1234.68	1234.68	0.06	3e-05	HCD (High Energy Collision Dissociation)	MS2	1.33427	51.29	28.9347	13610	20210430_Caden_phos_OT.raw	F4	2.03	1	0.0006101	0.002444
	FALSE	High	Sequest HT (A2)	Unambiguous	[R].LKYENEVALR.[Q]		1	P13645	P13645	1	2	0.3833	0	1	1	617.844	1234.68	1234.68	1.11	0.00069	HCD (High Energy Collision Dissociation)	MS2	34.5499	70.123	28.9569	13621	20210430_Caden_phos_OT.raw	F4	1.8	1	0.001079	0.03262
	FALSE	High	Sequest HT (A2)	Unambiguous	[R].ALEESNYELEGK.[I]		3	P13645	P13645; A2A513; P02535	0	2	0.5279	0	1	1	691.327	1381.65	1381.65	-0.77	-0.00053	HCD (High Energy Collision Dissociation)	MS2	71.8873	100	29.0397	13661	20210430_Caden_phos_OT.raw	F4	1.97	1	0.0006101	0.0006238
	FALSE	High	Sequest HT (A2)	Unambiguous	[R].KDAEAWFNEK.[S]		2	P13645	Q7Z3Y7; P13645	1	2	0.3995	0	1	1	619.297	1237.59	1237.58	0.83	0.00051	HCD (High Energy Collision Dissociation)	MS2	21.1873	100	29.3231	13797	20210430_Caden_phos_OT.raw	F4	3.98	1	0.0006101	4.86e-05
	FALSE	High	Sequest HT (A2)	Unambiguous	[MQL].SVEADINGLRR.[V]		13	P02533; P13645; Q04695; Q7Z3Y8	P02533; P08727; P13645; Q6IFX2; O77727; P08730; A2A513; Q04695; P02535; Q7Z3Y8; P19001; Q61781; Q9QWL7	1	3	0.3631	0	1	1	410.558	1229.66	1229.66	0.58	0.00024	HCD (High Energy Collision Dissociation)	MS2	24.8256	100	29.4212	13844	20210430_Caden_phos_OT.raw	F4	1.57	4	0.0021	0.05283
	FALSE	High	Sequest HT (A2)	Unambiguous	[RH].QSVEADINGLRR.[V]		6	P13645; Q7Z3Y8	P13645; O77727; P08730; A2A513; P02535; Q7Z3Y8	1	3	0.4868	0	1	1	453.244	1357.72	1357.72	-0.98	-0.00045	HCD (High Energy Collision Dissociation)	MS2	0	92.644	31.4841	14777	20210430_Caden_phos_OT.raw	F4	2.65	2	0.0006101	0.002361
	FALSE	High	Sequest HT (A2)	Unambiguous	[RH].QSVEADINGLRR.[V]		6	P13645; Q7Z3Y8	P13645; O77727; P08730; A2A513; P02535; Q7Z3Y8	1	3	0.3895	0	1	1	453.244	1357.72	1357.72	0.23	0.0001	HCD (High Energy Collision Dissociation)	MS2	44.8697	100	31.491	14781	20210430_Caden_phos_OT.raw	F4	2.67	2	0.0006101	0.002374
	FALSE	High	Sequest HT (A2)	Unambiguous	[K].IRLENEIQTYR.[S]		1	P13645	P13645	1	3	0.3564	0	1	1	478.928	1434.77	1434.77	0.12	6e-05	HCD (High Energy Collision Dissociation)	MS2	54.3993	35.637	35.5035	16780	20210430_Caden_phos_OT.raw	F4	2.75	1	0.0006101	0.01672
	FALSE	High	Sequest HT (A2)	Unambiguous	[K].IRLENEIQTYR.[S]		1	P13645	P13645	1	2	0.3462	0	1	1	717.889	1434.77	1434.77	0.68	0.00049	HCD (High Energy Collision Dissociation)	MS2	0	100	35.511	16784	20210430_Caden_phos_OT.raw	F4	3.9	1	0.0006101	1.611e-05
	FALSE	High	Sequest HT (A2)	Unambiguous	[K].IRLENEIQTYR.[S]		1	P13645	P13645	1	3	0.251	0	1	1	478.928	1434.77	1434.77	-0.22	-0.0001	HCD (High Energy Collision Dissociation)	MS2	12.3297	48.517	35.7795	16927	20210430_Caden_phos_OT.raw	F4	2.39	1	0.001079	0.04844
	FALSE	High	Sequest HT (A2)	Unambiguous	[K].IRLENEIQTYR.[S]		1	P13645	P13645	1	2	0.3487	0	1	1	717.889	1434.77	1434.77	0.5	0.00036	HCD (High Energy Collision Dissociation)	MS2	0	100	35.7859	16930	20210430_Caden_phos_OT.raw	F4	2.38	1	0.0006101	0.0001767
	FALSE	High	Sequest HT (A2)	Unambiguous	[RH].QSVEADINGLR.[KR]		7	P13645; Q7Z3Y8	Q2M2I5; P13645; O77727; P08730; A2A513; P02535; Q7Z3Y8	0	2	0.4704	0	1	1	601.312	1201.62	1201.62	-0.88	-0.00053	HCD (High Energy Collision Dissociation)	MS2	10.3867	62.148	36.198	17144	20210430_Caden_phos_OT.raw	F4	3.38	2	0.0006101	0.001009
	FALSE	High	Sequest HT (A2)	Unambiguous	[K].QSLEASLAETEGR.[Y]		3	P13645	P13645; A2A513; P02535	0	2	0.5679	0	1	1	695.844	1390.68	1390.68	0.38	0.00026	HCD (High Energy Collision Dissociation)	MS2	6.43696	100	36.4588	17277	20210430_Caden_phos_OT.raw	F4	3.61	1	0.0006101	7.421e-05
	FALSE	High	Sequest HT (A2)	Unambiguous	[S].ALEEQLQQIR.[A]		3	P13645	P13645; A2A513; P02535	0	2	0.4631	0	1	1	614.338	1227.67	1227.67	0	0	HCD (High Energy Collision Dissociation)	MS2	25.1426	76.195	37.4721	17786	20210430_Caden_phos_OT.raw	F4	2.98	1	0.0006101	0.0003537
	FALSE	High	Sequest HT (A2)	Unambiguous	[L].GGGFSSGGFSGGSFSR.[G]		1	P13645	P13645	0	2	0.6804	0	1	1	725.822	1450.64	1450.63	1.9	0.00138	HCD (High Energy Collision Dissociation)	MS2	18.8322	100	38.1982	18147	20210430_Caden_phos_OT.raw	F4	3.16	1	0.0006101	0.0005786
	FALSE	High	Sequest HT (A2)	Unambiguous	[R].RVLDELTLTK.[AT]		2	P13645	P13645; O77727	1	2	0.2738	0	1	1	594.353	1187.7	1187.7	-0.43	-0.00026	HCD (High Energy Collision Dissociation)	MS2	0	100	38.4532	18275	20210430_Caden_phos_OT.raw	F4	3.25	1	0.003534	0.0647
	FALSE	High	Sequest HT (A2)	Unambiguous	[KR].DAEAWFNEK.[S]		5	P13645; Q7Z3Y8	Q7Z3Y7; P13645; Q148H6; Q7Z3Z0; Q7Z3Y8	0	2	0.2654	0	1	1	555.248	1109.49	1109.49	-0.23	-0.00013	HCD (High Energy Collision Dissociation)	MS2	45.8124	100	39.0701	18579	20210430_Caden_phos_OT.raw	F4	2.6	2	0.0006101	0.01442
	FALSE	High	Sequest HT (A2)	Unambiguous	[KR].DAEAWFNEK.[S]		5	P13645; Q7Z3Y8	Q7Z3Y7; P13645; Q148H6; Q7Z3Z0; Q7Z3Y8	0	2	0.2667	0	1	1	555.249	1109.49	1109.49	0.74	0.00041	HCD (High Energy Collision Dissociation)	MS2	21.633	74.467	39.3804	18732	20210430_Caden_phos_OT.raw	F4	2.55	2	0.0006101	0.0262
	FALSE	High	Sequest HT (A2)	Unambiguous	[KR].DAEAWFNEK.[S]		5	P13645; Q7Z3Y8	Q7Z3Y7; P13645; Q148H6; Q7Z3Z0; Q7Z3Y8	0	2	0.401	0	1	1	555.248	1109.49	1109.49	-0.93	-0.00051	HCD (High Energy Collision Dissociation)	MS2	6.45067	100	39.6895	18886	20210430_Caden_phos_OT.raw	F4	2.07	2	0.001079	0.03455
	FALSE	High	Sequest HT (A2)	Unambiguous	[R].VLDELTLTK.[AT]		2	P13645	P13645; O77727	0	2	0.5155	0	1	1	516.303	1031.6	1031.6	-0.03	-1e-05	HCD (High Energy Collision Dissociation)	MS2	10.2367	67.05	41.3074	19682	20210430_Caden_phos_OT.raw	F4	2.58	1	0.0006101	0.02547
	FALSE	High	Sequest HT (A2)	Unambiguous	[R].VLDELTLTK.[AT]		2	P13645	P13645; O77727	0	2	0.4948	0	1	1	516.303	1031.6	1031.6	0.2	0.0001	HCD (High Energy Collision Dissociation)	MS2	0	78.557	41.6269	19842	20210430_Caden_phos_OT.raw	F4	1.94	1	0.0006101	0.00974
	FALSE	High	Sequest HT (A2)	Unambiguous	[R].VLDELTLTKA.[D]		1	P13645	P13645	1	2	0.1068	0	1	1	551.822	1102.64	1102.64	1.12	0.00062	HCD (High Energy Collision Dissociation)	MS2	12.8987	77.763	43.7513	20946	20210430_Caden_phos_OT.raw	F4	2.81	1	0.0021	0.05283
	FALSE	High	Sequest HT (A2)	Unambiguous	[K].SKELTTEIDNNIEQISSYK.[S]		1	P13645	P13645	1	3	0.6111	0	1	1	738.039	2212.1	2212.1	2.23	0.00164	HCD (High Energy Collision Dissociation)	MS2	4.02284	100	43.856	21002	20210430_Caden_phos_OT.raw	F4	2.52	1	0.0006101	0.0001804
	FALSE	High	Sequest HT (A2)	Unambiguous	[R].SQYEQLAEQNRKDAEAWFNEK.[S]		1	P13645	P13645	2	3	0.4874	0	1	1	862.076	2584.21	2584.21	2.24	0.00193	HCD (High Energy Collision Dissociation)	MS2	2.43479	100	44.4183	21295	20210430_Caden_phos_OT.raw	F4	3.18	1	0.0006101	0.0003985
	FALSE	High	Sequest HT (A2)	Unambiguous	[R].SQYEQLAEQNRKDAEAWFNEK.[S]		1	P13645	P13645	2	4	0.408	0	1	1	646.808	2584.21	2584.21	1.18	0.00076	HCD (High Energy Collision Dissociation)	MS2	17.0193	30.934	44.4628	21317	20210430_Caden_phos_OT.raw	F4	2.5	1	0.0006101	0.01569
	FALSE	High	Sequest HT (A2)	Unambiguous	[K].GSLGGGFSSGGFSGGSFSR.[G]		1	P13645	P13645	0	2	0.6495	0	1	1	854.389	1707.77	1707.77	-1.15	-0.00099	HCD (High Energy Collision Dissociation)	MS2	55.3903	17.785	44.631	21410	20210430_Caden_phos_OT.raw	F4	5.25	1	0.0006101	2.377e-07
	FALSE	High	Sequest HT (A2)	Unambiguous	[K].TIDDLKNQIL.[N]		1	P13645	P13645	1	2	0.4606	0	1	1	586.83	1172.65	1172.65	1.04	0.00061	HCD (High Energy Collision Dissociation)	MS2	12.2712	91.135	45.7699	22106	20210430_Caden_phos_OT.raw	F4	2.54	1	0.004418	0.0738
	FALSE	High	Sequest HT (A2)	Unambiguous	[Q].NLNDRLASYLDKVR.[A]		12	P02533; P13645; Q04695; P08779	P02533; P08727; P13645; P08730; P19012; Q61414; B1AQ77; Q99456; Q04695; P19001; P08779; Q9QWL7	2	3	0.5287	0	1	1	559.641	1676.91	1676.91	-0.49	-0.00027	HCD (High Energy Collision Dissociation)	MS2	29.5335	32.988	46.897	22814	20210430_Caden_phos_OT.raw	F4	3.14	4	0.0006101	1.536e-05
	FALSE	High	Sequest HT (A2)	Unambiguous	[R].GSSGGGcFGGSSGGYGGLGGFGGGSFR.[G]	C7(Carbamidomethyl)	1	P13645	P13645	0	2	0.7404	0	1	1	1172	2342.98	2342.98	-0.28	-0.00033	HCD (High Energy Collision Dissociation)	MS2	0	59.345	48.6249	23960	20210430_Caden_phos_OT.raw	F4	4.93	1	0.0006101	3.717e-10
	FALSE	High	Sequest HT (A2)	Unambiguous	[R].AETEcQNTEYQQLLDIK.[I]	C5(Carbamidomethyl)	1	P13645	P13645	0	2	0.7391	0	1	1	1041.99	2082.97	2082.96	0.83	0.00086	HCD (High Energy Collision Dissociation)	MS2	7.6516	100	48.7786	24060	20210430_Caden_phos_OT.raw	F4	3.91	1	0.0006101	9.921e-06
	FALSE	High	Sequest HT (A2)	Unambiguous	[K].ELTTEIDNNIEQISSYK.[S]		1	P13645	P13645	0	2	0.6482	0	1	1	998.99	1996.97	1996.97	0.8	0.0008	HCD (High Energy Collision Dissociation)	MS2	5.62441	46.195	51.1787	25574	20210430_Caden_phos_OT.raw	F4	3.07	1	0.0006101	8.393e-07
	FALSE	High	Sequest HT (A2)	Unambiguous	[K].ELTTEIDNNIEQISSYKSEITELRR.[N]		1	P13645	P13645	2	4	0.4931	0	1	1	746.134	2981.51	2981.51	2.31	0.00172	HCD (High Energy Collision Dissociation)	MS2	11.6872	100	54.8985	27684	20210430_Caden_phos_OT.raw	F4	3.63	1	0.0006101	1.64e-06
	FALSE	High	Sequest HT (A2)	Unambiguous	[RQ].NVSTGDVNVEmNAAPGVDLTQLLNNmR.[SN]	M11(Oxidation); M26(Oxidation)	3	P13645	P13645; A2A513; P02535	0	3	0.5492	0	1	1	968.799	2904.38	2904.38	-0.35	-0.00034	HCD (High Energy Collision Dissociation)	MS2	9.11593	100	57.5553	29136	20210430_Caden_phos_OT.raw	F4	3.15	1	0.0006101	1.842e-05
	FALSE	High	Sequest HT (A2)	Unambiguous	[R].NVQALEIELQSQLALK.[Q]		1	P13645	P13645	0	2	0.6827	0	1	1	899.009	1797.01	1797.01	-0.14	-0.00013	HCD (High Energy Collision Dissociation)	MS2	18.4291	55.194	60.2786	30514	20210430_Caden_phos_OT.raw	F4	3.94	1	0.0006101	1.607e-06
	FALSE	High	Sequest HT (A2)	Unambiguous	[R].NVQALEIELQSQLALK.[Q]		1	P13645	P13645	0	3	0.6111	0	1	1	599.675	1797.01	1797.01	0.16	9e-05	HCD (High Energy Collision Dissociation)	MS2	44.2647	100	60.282	30516	20210430_Caden_phos_OT.raw	F4	3.78	1	0.0006101	7.668e-05
	FALSE	High	Sequest HT (A2)	Unambiguous	[N].AAPGVDLTQLLNNMR.[SN]		3	P13645	P13645; A2A513; P02535	0	2	0.5732	0	1	1	806.927	1612.85	1612.85	-0.53	-0.00043	HCD (High Energy Collision Dissociation)	MS2	18.6597	87.5	62.021	31392	20210430_Caden_phos_OT.raw	F4	3.14	1	0.0006101	2.691e-05
	FALSE	High	Sequest HT (A2)	Unambiguous	[K].NQILNLTTDNANILLQIDNAR.[L]		1	P13645	P13645	0	3	0.5486	0	1	1	789.76	2367.26	2367.26	0.66	0.00052	HCD (High Energy Collision Dissociation)	MS2	6.7051	100	62.5407	31652	20210430_Caden_phos_OT.raw	F4	3.5	1	0.0006101	0.0001682
	FALSE	High	Sequest HT (A2)	Unambiguous	[K].NQILNLTTDNANILLQIDNAR.[L]		1	P13645	P13645	0	2	0.6167	0	1	1	1184.13	2367.26	2367.26	-0.55	-0.00065	HCD (High Energy Collision Dissociation)	MS2	18.5201	100	62.5489	31656	20210430_Caden_phos_OT.raw	F4	2.27	1	0.0006101	1.363e-05
	FALSE	High	Sequest HT (A2)	Unambiguous	[RQ].NVSTGDVNVEmNAAPGVDLTQLLNNMR.[SN]	M11(Oxidation)	3	P13645	P13645; A2A513; P02535	0	3	0.5905	0	1	1	963.467	2888.39	2888.39	-0.37	-0.00035	HCD (High Energy Collision Dissociation)	MS2	2.26164	100	64.2215	32472	20210430_Caden_phos_OT.raw	F4	3.15	1	0.0006101	1.327e-06
	FALSE	High	Sequest HT (A2)	Unambiguous	[K].TIDDLKNQILNLTTDNANILLQIDNAR.[L]		1	P13645	P13645	1	3	0.5963	0	1	1	1018.22	3052.64	3052.63	2.59	0.00263	HCD (High Energy Collision Dissociation)	MS2	1.02035	7.156	66.7659	33758	20210430_Caden_phos_OT.raw	F4	3.79	1	0.0006101	1.941e-05
	FALSE	High	Sequest HT (A2)	Unambiguous	[K].ADLEmQIESLTEELAYLKK.[N]	M5(Oxidation)	1	P13645	P13645	1	3	0.6454	0	1	1	747.384	2240.14	2240.14	0.28	0.00021	HCD (High Energy Collision Dissociation)	MS2	8.5436	60.681	66.7672	33759	20210430_Caden_phos_OT.raw	F4	5.95	1	0.0006101	1.539e-06
FALSE	High	Master Protein	P35908	Keratin, type II cytoskeletal 2 epidermal OS=Homo sapiens GN=KRT2 PE=1 SV=2	0	167.849	73	43	43	60	32	639	65.4	8	152.97	43	cell death;cell organization and biogenesis;cell proliferation;cellular component movement;metabolic process	cytoskeleton;cytosol;membrane;nucleus	protein binding;structural molecule activity	Pf00038, Pf08614, Pf12128, Pf13166	3849	ENSG00000172867.3	KRT2	12		Formation of the cornified envelope		3	High	1
	Checked	Confidence	Identifying Node	PSM Ambiguity	Annotated Sequence	Modifications	# Proteins	Master Protein Accessions	Protein Accessions	# Missed Cleavages	Charge	DeltaScore	DeltaCn	Rank	Search Engine Rank	m/z [Da]	MH+ [Da]	Theo. MH+ [Da]	DeltaM [ppm]	Deltam/z [Da]	Activation Type	MS Order	Isolation Interference [%]	Ion Inject Time [ms]	RT [min]	First Scan	Spectrum File	File ID	XCorr	# Protein Groups	Percolator q-Value	Percolator PEP	PhosphoRS: Best Site Probabilities
	FALSE	High	Sequest HT (A2)	Unambiguous	[R].GEHALKDAR.[N]		1	P35908	P35908	1	2	0	0	1	1	498.764	996.521	996.522	-0.63	-0.00032	HCD (High Energy Collision Dissociation)	MS2	75.7237	100	4.7742	2240	20210430_Caden_phos_OT.raw	F4	2.55	1	0.0006101	0.01067
	FALSE	High	Sequest HT (A2)	Unambiguous	[R].GGSSSGGGYGSGGGGSSSVK.[G]		1	P35908	P35908	0	2	0.5989	0	1	1	794.845	1588.68	1588.68	-0.8	-0.00063	HCD (High Energy Collision Dissociation)	MS2	54.3256	100	7.2356	3338	20210430_Caden_phos_OT.raw	F4	1.77	1	0.0006101	0.01975
	FALSE	High	Sequest HT (A2)	Unambiguous	[R].GGSSSGGGYGSGGGGSSSVK.[G]		1	P35908	P35908	0	2	0.7156	0	1	1	794.846	1588.69	1588.68	1.04	0.00083	HCD (High Energy Collision Dissociation)	MS2	73.2238	100	7.4907	3434	20210430_Caden_phos_OT.raw	F4	3.34	1	0.0006101	1.31e-05
	FALSE	High	Sequest HT (A2)	Unambiguous	[K].AAFGGSGGR.[G]		1	P35908	P35908	0	2	0.3801	0	1	1	390.193	779.379	779.379	-0.31	-0.00012	HCD (High Energy Collision Dissociation)	MS2	16.1972	53.906	7.5953	3472	20210430_Caden_phos_OT.raw	F4	1.71	1	0.002599	0.05879
	FALSE	High	Sequest HT (A2)	Unambiguous	[NSKT].KYEDEINKR.[T]		21	Q3TTY5; P35908; P04264; P02538; Q6IFZ6; P13647	H-INV:HIT000016045; Q7Z794; Q3TTY5; P35908; P04264; P04259; P02538; Q01546; P50446; Q3UV11; P04104; Q8VED5; Q5XQN5; P48668; P11679; P12035; Q6IFZ6; Q9Z331; P05787; Q922U2; P13647	2	3	0.515	0	1	1	398.875	1194.61	1194.61	0.03	1e-05	HCD (High Energy Collision Dissociation)	MS2	38.1093	100	8.4474	3831	20210430_Caden_phos_OT.raw	F4	2.66	6	0.0006101	0.008661
	FALSE	High	Sequest HT (A2)	Unambiguous	[NSKT].KYEDEINKR.[T]		21	Q3TTY5; P35908; P04264; P02538; Q6IFZ6; P13647	H-INV:HIT000016045; Q7Z794; Q3TTY5; P35908; P04264; P04259; P02538; Q01546; P50446; Q3UV11; P04104; Q8VED5; Q5XQN5; P48668; P11679; P12035; Q6IFZ6; Q9Z331; P05787; Q922U2; P13647	2	2	0.2124	0	1	1	597.81	1194.61	1194.61	0.74	0.00044	HCD (High Energy Collision Dissociation)	MS2	52.6508	100	8.4583	3836	20210430_Caden_phos_OT.raw	F4	1.13	6	0.001079	0.04224
	FALSE	High	Sequest HT (A2)	Unambiguous	[NSKT].KYEDEINKR.[T]		21	Q3TTY5; P35908; P04264; P02538; Q6IFZ6; P13647	H-INV:HIT000016045; Q7Z794; Q3TTY5; P35908; P04264; P04259; P02538; Q01546; P50446; Q3UV11; P04104; Q8VED5; Q5XQN5; P48668; P11679; P12035; Q6IFZ6; Q9Z331; P05787; Q922U2; P13647	2	3	0.5183	0	1	1	398.875	1194.61	1194.61	0.03	1e-05	HCD (High Energy Collision Dissociation)	MS2	9.15552	43.285	8.6989	3945	20210430_Caden_phos_OT.raw	F4	3.01	6	0.0006101	0.004567
	FALSE	High	Sequest HT (A2)	Unambiguous	[K].GGSISGGGYGSGGGK.[H]		1	P35908	P35908	0	2	0.6073	0	1	1	599.279	1197.55	1197.55	0.27	0.00016	HCD (High Energy Collision Dissociation)	MS2	0	100	9.9004	4491	20210430_Caden_phos_OT.raw	F4	3.03	1	0.0006101	2.889e-05
	FALSE	High	Sequest HT (A2)	Unambiguous	[K].GGSISGGGYGSGGGK.[H]		1	P35908	P35908	0	2	0.5867	0	1	1	599.278	1197.55	1197.55	-0.15	-9e-05	HCD (High Energy Collision Dissociation)	MS2	5.80474	81.929	10.1597	4616	20210430_Caden_phos_OT.raw	F4	2.71	1	0.0006101	2.981e-05
	FALSE	High	Sequest HT (A2)	Unambiguous	[R].GSSSGGGYSSGSSSYGSGGR.[Q]		1	P35908	P35908	0	2	0.7033	0	1	1	870.857	1740.71	1740.71	0.93	0.00081	HCD (High Energy Collision Dissociation)	MS2	0.814192	100	10.5809	4814	20210430_Caden_phos_OT.raw	F4	4.92	1	0.0006101	4.415e-09
	FALSE	High	Sequest HT (A2)	Unambiguous	[T].SSTISSNVASK.[A]		1	P35908	P35908	0	2	0.2807	0	1	1	540.78	1080.55	1080.55	0.14	8e-05	HCD (High Energy Collision Dissociation)	MS2	0	100	11.4034	5198	20210430_Caden_phos_OT.raw	F4	1.14	1	0.0021	0.05704
	FALSE	High	Sequest HT (A2)	Unambiguous	[R].KLLEGEEcR.[MLI]	C8(Carbamidomethyl)	21	Q3TTY5; P35908; Q6NXH9; P02538; P13647	Q7RTS7; Q3TTY5; P35908; Q6NXH9; P04259; P02538; Q01546; O95678; E9Q1Z0; P50446; Q3UV11; Q8BGZ7; Q5XQN5; P48668; P07744; Q3UV17; Q9Z331; E1B991; Q922U2; P13647; P19246	1	2	0.1938	0	1	1	567.286	1133.56	1133.56	1.79	0.00101	HCD (High Energy Collision Dissociation)	MS2	43.8642	100	12.0931	5517	20210430_Caden_phos_OT.raw	F4	1.6	5	0.004892	0.0781
	FALSE	High	Sequest HT (A2)	Unambiguous	[R].SKEEAEALYHSK.[Y]		1	P35908	P35908	1	3	0.5419	0	1	1	464.564	1391.68	1391.68	-0.93	-0.00043	HCD (High Energy Collision Dissociation)	MS2	21.8662	27.683	12.1985	5569	20210430_Caden_phos_OT.raw	F4	3.58	1	0.0006101	0.0004464
	FALSE	High	Sequest HT (A2)	Unambiguous	[R].GGSGGGGSISGGGYGSGGGSGGR.[Y]		1	P35908	P35908	0	2	0.674	0	1	1	871.378	1741.75	1741.75	-0.38	-0.00033	HCD (High Energy Collision Dissociation)	MS2	8.62173	100	12.4648	5685	20210430_Caden_phos_OT.raw	F4	4.57	1	0.0006101	1.839e-09
	FALSE	High	Sequest HT (A2)	Unambiguous	[S].VTSSTISSNVASK.[A]		1	P35908	P35908	0	2	0.4694	0	1	1	640.839	1280.67	1280.67	1.18	0.00075	HCD (High Energy Collision Dissociation)	MS2	54.6254	100	17.6345	8159	20210430_Caden_phos_OT.raw	F4	1.47	1	0.0006101	0.01892
	FALSE	High	Sequest HT (A2)	Unambiguous	[R].HGGGGGGFGGGGFGSR.[S]		1	P35908	P35908	0	3	0.6919	0	1	1	440.866	1320.58	1320.58	-0.59	-0.00026	HCD (High Energy Collision Dissociation)	MS2	23.9947	84.618	18.8375	8746	20210430_Caden_phos_OT.raw	F4	3.83	1	0.0006101	0.0003181
	FALSE	High	Sequest HT (A2)	Unambiguous	[R].HGGGGGGFGGGGFGSR.[S]		1	P35908	P35908	0	3	0.5079	0	1	1	440.866	1320.58	1320.58	0.05	2e-05	HCD (High Energy Collision Dissociation)	MS2	37.0372	100	19.1879	8917	20210430_Caden_phos_OT.raw	F4	1.91	1	0.001079	0.03278
	FALSE	High	Sequest HT (A2)	Unambiguous	[KR].AQYEEIAQR.[S]		7	P35908; P02538	P35908; P04259; P02538; Q01546; P48668; P19013; E1B991	0	2	0.5242	0	1	1	554.276	1107.54	1107.54	1.6	0.00089	HCD (High Energy Collision Dissociation)	MS2	0.17402	17.633	19.5704	9102	20210430_Caden_phos_OT.raw	F4	2.48	2	0.001079	0.04885
	FALSE	High	Sequest HT (A2)	Unambiguous	[R].GFSSGSAVVSGGSR.[R]		2	Q3TTY5; P35908	Q3TTY5; P35908	0	2	0.7097	0	1	1	627.806	1254.6	1254.61	-2.86	-0.00179	HCD (High Energy Collision Dissociation)	MS2	0	100	21.5625	10020	20210430_Caden_phos_OT.raw	F4	3.1	2	0.0006101	0.0001092
	FALSE	High	Sequest HT (A2)	Unambiguous	[R].GFSSGSAVVSGGSR.[R]		2	Q3TTY5; P35908	Q3TTY5; P35908	0	2	0.6518	0	1	1	627.807	1254.61	1254.61	-0.41	-0.00026	HCD (High Energy Collision Dissociation)	MS2	2.94274	100	21.8167	10135	20210430_Caden_phos_OT.raw	F4	3.59	2	0.0006101	5.767e-05
	FALSE	High	Sequest HT (A2)	Unambiguous	[R].GFSSGSAVVSGGSR.[R]		2	Q3TTY5; P35908	Q3TTY5; P35908	0	2	0.7118	0	1	1	627.807	1254.61	1254.61	-0.4	-0.00025	HCD (High Energy Collision Dissociation)	MS2	25.0986	100	22.0742	10264	20210430_Caden_phos_OT.raw	F4	1.7	2	0.0006101	0.01227
	FALSE	High	Sequest HT (A2)	Unambiguous	[R].STSSFScLSR.[H]	C7(Carbamidomethyl)	1	P35908	P35908	0	2	0.2941	0	1	1	566.258	1131.51	1131.51	-0.56	-0.00032	HCD (High Energy Collision Dissociation)	MS2	32.1252	57.229	24.8072	11605	20210430_Caden_phos_OT.raw	F4	2.21	1	0.0006101	0.01071
	FALSE	High	Sequest HT (A2)	Unambiguous	[K].DVDNAYmIK.[V]	M7(Oxidation)	1	P35908	P35908	0	2	0.3885	0	1	1	542.753	1084.5	1084.5	0.58	0.00031	HCD (High Energy Collision Dissociation)	MS2	0	100	24.8839	11643	20210430_Caden_phos_OT.raw	F4	1.39	1	0.001079	0.04963
	FALSE	High	Sequest HT (A2)	Unambiguous	[K].DVDNAYmIK.[V]	M7(Oxidation)	1	P35908	P35908	0	2	0.3618	0	1	1	542.753	1084.5	1084.5	0.93	0.0005	HCD (High Energy Collision Dissociation)	MS2	1.84482	87.145	25.1564	11775	20210430_Caden_phos_OT.raw	F4	1.99	1	0.0006101	0.009451
	FALSE	High	Sequest HT (A2)	Unambiguous	[L].NVKVDPEIQNVK.[AS]		2	P35908	P35908; E1B991	1	2	0.5024	0	1	1	691.886	1382.77	1382.76	1.29	0.00089	HCD (High Energy Collision Dissociation)	MS2	74.7921	100	27.1708	12753	20210430_Caden_phos_OT.raw	F4	2.07	1	0.0006101	0.01659
	FALSE	High	Sequest HT (A2)	Unambiguous	[R].TAAENDFVTLKK.[D]		1	P35908	P35908	1	2	0.5261	0	1	1	668.859	1336.71	1336.71	-0.08	-6e-05	HCD (High Energy Collision Dissociation)	MS2	19.2948	100	28.8661	13577	20210430_Caden_phos_OT.raw	F4	2.3	1	0.0006101	8.78e-05
	FALSE	High	Sequest HT (A2)	Unambiguous	[R].TAAENDFVTLKK.[D]		1	P35908	P35908	1	3	0.6534	0	1	1	446.242	1336.71	1336.71	-0.14	-6e-05	HCD (High Energy Collision Dissociation)	MS2	17.8107	25.495	28.9118	13599	20210430_Caden_phos_OT.raw	F4	3.26	1	0.0006101	0.001301
	FALSE	High	Sequest HT (A2)	Unambiguous	[K].NVQDAIADAEQR.[G]		1	P35908	P35908	0	2	0.6621	0	1	1	665.324	1329.64	1329.64	0.68	0.00045	HCD (High Energy Collision Dissociation)	MS2	16.2906	100	32.131	15101	20210430_Caden_phos_OT.raw	F4	2.9	1	0.0006101	2.196e-05
	FALSE	High	Sequest HT (A2)	Unambiguous	[R].YLDGLTAER.[T]		1	P35908	P35908	0	2	0.5381	0	1	1	519.266	1037.53	1037.53	-0.56	-0.00029	HCD (High Energy Collision Dissociation)	MS2	17.7165	14.361	32.5209	15293	20210430_Caden_phos_OT.raw	F4	2.23	1	0.0006101	0.00643
	FALSE	High	Sequest HT (A2)	Unambiguous	[R].FLEQQNQVLQTK.[W]		9	P35908; Q6NXH9; P04264; Q6IFZ6	Q7Z794; P35908; Q9R0H5; Q6NXH9; Q6IFZ9; P04264; P04104; Q6IFZ6; E1B991	0	2	0.5217	0	1	1	738.397	1475.79	1475.79	1.33	0.00098	HCD (High Energy Collision Dissociation)	MS2	53.503	100	34.4541	16225	20210430_Caden_phos_OT.raw	F4	3.22	4	0.0006101	0.0001505
	FALSE	High	Sequest HT (A2)	Unambiguous	[R].FLEQQNQVLQTK.[W]		9	P35908; Q6NXH9; P04264; Q6IFZ6	Q7Z794; P35908; Q9R0H5; Q6NXH9; Q6IFZ9; P04264; P04104; Q6IFZ6; E1B991	0	2	0.2982	0	1	1	738.396	1475.78	1475.79	-0.34	-0.00025	HCD (High Energy Collision Dissociation)	MS2	0	67.351	34.7191	16366	20210430_Caden_phos_OT.raw	F4	2.28	4	0.0006101	0.000259
	FALSE	High	Sequest HT (A2)	Unambiguous	[R].FLEQQNQVLQTK.[W]		9	P35908; Q6NXH9; P04264; Q6IFZ6	Q7Z794; P35908; Q9R0H5; Q6NXH9; Q6IFZ9; P04264; P04104; Q6IFZ6; E1B991	0	2	0.6082	0	1	1	738.396	1475.79	1475.79	0.14	0.00011	HCD (High Energy Collision Dissociation)	MS2	0	100	34.979	16506	20210430_Caden_phos_OT.raw	F4	3.42	4	0.0006101	8.546e-05
	FALSE	High	Sequest HT (A2)	Unambiguous	[R].FLEQQNQVLQTK.[W]		9	P35908; Q6NXH9; P04264; Q6IFZ6	Q7Z794; P35908; Q9R0H5; Q6NXH9; Q6IFZ9; P04264; P04104; Q6IFZ6; E1B991	0	2	0.3824	0	1	1	738.397	1475.79	1475.79	0.43	0.00032	HCD (High Energy Collision Dissociation)	MS2	0	100	35.7497	16912	20210430_Caden_phos_OT.raw	F4	1.36	4	0.007685	0.1109
	FALSE	High	Sequest HT (A2)	Unambiguous	[K].YEELQVTVGR.[H]		1	P35908	P35908	0	2	0.451	0	1	1	597.311	1193.62	1193.62	-0.4	-0.00024	HCD (High Energy Collision Dissociation)	MS2	12.7739	94.466	36.2712	17184	20210430_Caden_phos_OT.raw	F4	2.55	1	0.0006101	0.0009293
	FALSE	High	Sequest HT (A2)	Unambiguous	[R].FLEQQNQVLQTK.[W]		9	P35908; Q6NXH9; P04264; Q6IFZ6	Q7Z794; P35908; Q9R0H5; Q6NXH9; Q6IFZ9; P04264; P04104; Q6IFZ6; E1B991	0	2	0.3254	0	1	1	738.397	1475.79	1475.79	0.47	0.00035	HCD (High Energy Collision Dissociation)	MS2	54.9563	100	36.3879	17242	20210430_Caden_phos_OT.raw	F4	1.26	4	0.006539	0.0968
	FALSE	High	Sequest HT (A2)	Unambiguous	[K].YEELQVTVGR.[H]		1	P35908	P35908	0	2	0.4091	0	1	1	597.312	1193.62	1193.62	0.5	0.0003	HCD (High Energy Collision Dissociation)	MS2	6.21593	100	36.5948	17345	20210430_Caden_phos_OT.raw	F4	2.64	1	0.0006101	0.0006939
	FALSE	High	Sequest HT (A2)	Unambiguous	[R].TAAENDFVTLK.[K]		1	P35908	P35908	0	2	0.4981	0	1	1	604.811	1208.61	1208.62	-1.14	-0.00069	HCD (High Energy Collision Dissociation)	MS2	0	47.168	37.6546	17877	20210430_Caden_phos_OT.raw	F4	2.65	1	0.0006101	0.001307
	FALSE	High	Sequest HT (A2)	Unambiguous	[F].ASFIDKVR.[F]		37	Q3TTY5; P35908; Q6NXH9; P04264; P02538; Q6IFZ6; Q3SY84; P13647	Q5XKE5; P08729; Q7Z794; Q7RTS7; Q3TTY5; P35908; Q9R0H5; Q6NXH9; Q6IFZ9; P04264; P04259; P02538; Q01546; O95678; E9Q1Z0; P50446; Q3UV11; P04104; Q6IME9; Q99M73; Q8BGZ7; Q8VED5; Q5XQN5; P48668; P07744; Q9NSB2; P11679; P12035; Q6IFZ6; Q3UV17; Q9DCV7; Q3SY84; Q9Z331; P05787; Q922U2; P13647; E9Q0F0	1	2	0.197	0	1	1	468.269	935.53	935.531	-0.9	-0.00042	HCD (High Energy Collision Dissociation)	MS2	0	100	38.807	18449	20210430_Caden_phos_OT.raw	F4	2.03	8	0.003976	0.07088
	FALSE	High	Sequest HT (A2)	Unambiguous	[KQ].FASFIDKVR.[F]		37	Q3TTY5; P35908; Q6NXH9; P04264; P02538; Q6IFZ6; Q3SY84; P13647	Q5XKE5; P08729; Q7Z794; Q7RTS7; Q3TTY5; P35908; Q9R0H5; Q6NXH9; Q6IFZ9; P04264; P04259; P02538; Q01546; O95678; E9Q1Z0; P50446; Q3UV11; P04104; Q6IME9; Q99M73; Q8BGZ7; Q8VED5; Q5XQN5; P48668; P07744; Q9NSB2; P11679; P12035; Q6IFZ6; Q3UV17; Q9DCV7; Q3SY84; Q9Z331; P05787; Q922U2; P13647; E9Q0F0	1	2	0.34	0	1	1	541.803	1082.6	1082.6	-0.42	-0.00023	HCD (High Energy Collision Dissociation)	MS2	0	63.143	38.8219	18457	20210430_Caden_phos_OT.raw	F4	2.5	8	0.0006101	0.008832
	FALSE	High	Sequest HT (A2)	Unambiguous	[R].SKEEAEALYHSKYEELQVTVGR.[H]		1	P35908	P35908	2	4	0.6367	0	1	1	642.328	2566.29	2566.28	3.94	0.00253	HCD (High Energy Collision Dissociation)	MS2	17.1372	47.341	40.9297	19496	20210430_Caden_phos_OT.raw	F4	5.56	1	0.0006101	3.084e-08
	FALSE	High	Sequest HT (A2)	Unambiguous	[R].SKEEAEALYHSKYEELQVTVGR.[H]		1	P35908	P35908	2	3	0.5874	0	1	1	856.097	2566.28	2566.28	-0.7	-0.0006	HCD (High Energy Collision Dissociation)	MS2	6.65366	100	40.9537	19508	20210430_Caden_phos_OT.raw	F4	4.12	1	0.0006101	3.946e-09
	FALSE	High	Sequest HT (A2)	Unambiguous	[K].EIKIEISELNR.[V]		1	P35908	P35908	1	3	0.5106	0	1	1	448.589	1343.75	1343.75	-0.02	-1e-05	HCD (High Energy Collision Dissociation)	MS2	15.5502	100	43.8458	20997	20210430_Caden_phos_OT.raw	F4	2.84	1	0.0006101	0.003779
	FALSE	High	Sequest HT (A2)	Unambiguous	[K].NVQDAIADAEQRGEHALK.[D]		1	P35908	P35908	1	3	0.5575	0	1	1	655.664	1964.98	1964.98	-0.92	-0.0006	HCD (High Energy Collision Dissociation)	MS2	29.4524	44.758	44.051	21104	20210430_Caden_phos_OT.raw	F4	3.91	1	0.0006101	6.97e-07
	FALSE	High	Sequest HT (A2)	Unambiguous	[K].NVQDAIADAEQRGEHALK.[D]		1	P35908	P35908	1	4	0.4455	0	1	1	492	1964.98	1964.98	0.78	0.00039	HCD (High Energy Collision Dissociation)	MS2	4.49666	100	44.0903	21124	20210430_Caden_phos_OT.raw	F4	2.02	1	0.006158	0.09028
	FALSE	High	Sequest HT (A2)	Unambiguous	[K].LALDVEIATYRK.[L]		17	P35908; P02538; P13647	Q5XKE5; P35908; P04259; P02538; Q01546; O95678; P50446; Q3UV11; Q8BGZ7; Q5XQN5; P48668; P07744; P12035; Q3UV17; Q9Z331; Q922U2; P13647	1	3	0.4817	0	1	1	464.602	1391.79	1391.79	0.81	0.00037	HCD (High Energy Collision Dissociation)	MS2	40.7178	48.405	45.6623	22045	20210430_Caden_phos_OT.raw	F4	2.18	3	0.0006101	0.01621
	FALSE	High	Sequest HT (A2)	Unambiguous	[R].HGDSLKEIKIEISELNR.[V]		1	P35908	P35908	2	4	0.6181	0	1	1	496.024	1981.07	1981.07	0.52	0.00026	HCD (High Energy Collision Dissociation)	MS2	9.05876	100	45.9103	22189	20210430_Caden_phos_OT.raw	F4	3.43	1	0.0006101	6.186e-05
	FALSE	High	Sequest HT (A2)	Unambiguous	[K].NVQDAIADAEQRGEHALKDAR.[N]		1	P35908	P35908	2	4	0.5172	0	1	1	577.541	2307.14	2307.14	-1.44	-0.00083	HCD (High Energy Collision Dissociation)	MS2	63.3974	28.079	46.1902	22368	20210430_Caden_phos_OT.raw	F4	4.06	1	0.0006101	3.209e-06
	FALSE	High	Sequest HT (A2)	Unambiguous	[R].NKLNDLEEALQQAK.[E]		1	P35908	P35908	1	3	0.5599	0	1	1	538.622	1613.85	1613.85	1.74	0.00094	HCD (High Energy Collision Dissociation)	MS2	13.7023	44.909	46.7733	22733	20210430_Caden_phos_OT.raw	F4	3.34	1	0.0006101	0.001508
	FALSE	High	Sequest HT (A2)	Unambiguous	[R].TSQNSELNNMQDLVEDYKK.[K]		1	P35908	P35908	1	3	0.6262	0	1	1	752.688	2256.05	2256.04	2.07	0.00156	HCD (High Energy Collision Dissociation)	MS2	7.61798	47.297	46.8542	22787	20210430_Caden_phos_OT.raw	F4	4.12	1	0.0006101	9.745e-06
	FALSE	High	Sequest HT (A2)	Unambiguous	[R].GGGFGGGSSFGGGSGFSGGGFGGGGFGGGR.[F]		1	P35908	P35908	0	2	0.5245	0	1	1	1200.01	2399.02	2399.02	1.24	0.00148	HCD (High Energy Collision Dissociation)	MS2	11.8238	76.342	50.1296	24921	20210430_Caden_phos_OT.raw	F4	2.04	1	0.0006101	0.0001081
	FALSE	High	Sequest HT (A2)	Unambiguous	[K].SISISVAGGGGGFGAAGGFGGR.[G]		1	P35908	P35908	0	2	0.5399	0	1	1	919.961	1838.91	1838.91	0.23	0.00021	HCD (High Energy Collision Dissociation)	MS2	1.86725	46.562	50.2491	24994	20210430_Caden_phos_OT.raw	F4	2.63	1	0.0006101	7.388e-05
	FALSE	High	Sequest HT (A2)	Unambiguous	[L].DLDSIIAEVK.[A]		16	P35908; P04264; P02538; P13647	Q5XKE5; P35908; P04264; P04259; P02538; O95678; P50446; Q3UV11; Q8BGZ7; Q8VED5; Q5XQN5; P48668; Q3UV17; Q9Z331; Q922U2; P13647	0	2	0.3301	0	1	1	551.803	1102.6	1102.6	-0.4	-0.00022	HCD (High Energy Collision Dissociation)	MS2	28.2127	100	53.8507	27095	20210430_Caden_phos_OT.raw	F4	2.09	4	0.0006101	0.008585
	FALSE	High	Sequest HT (A2)	Unambiguous	[K].VLYDAEISQIHQSVTDTNVILSMDNSR.[N]		1	P35908	P35908	0	3	0.3636	0	1	1	1016.84	3048.49	3048.49	-0.12	-0.00012	HCD (High Energy Collision Dissociation)	MS2	57.3528	100	56.926	28794	20210430_Caden_phos_OT.raw	F4	1.43	1	0.0006101	0.01691
	FALSE	High	Sequest HT (A2)	Unambiguous	[R].NKLNDLEEALQQAKEDLAR.[L]		1	P35908	P35908	2	3	0.7003	0	1	1	733.386	2198.14	2198.14	1.02	0.00075	HCD (High Energy Collision Dissociation)	MS2	0	100	57.4607	29086	20210430_Caden_phos_OT.raw	F4	6.64	1	0.0006101	7.609e-11
	FALSE	High	Sequest HT (A2)	Unambiguous	[K].LNDLEEALQQAKEDLAR.[L]		1	P35908	P35908	1	3	0.6795	0	1	1	652.673	1956	1956	0.43	0.00028	HCD (High Energy Collision Dissociation)	MS2	7.23037	100	57.9754	29352	20210430_Caden_phos_OT.raw	F4	5.96	1	0.0006101	2.999e-08
	FALSE	High	Sequest HT (A2)	Unambiguous	[K].VDLLNQEIEFLK.[V]		1	P35908	P35908	0	2	0.5744	0	1	1	730.903	1460.8	1460.8	0.03	2e-05	HCD (High Energy Collision Dissociation)	MS2	19.7275	100	59.145	29946	20210430_Caden_phos_OT.raw	F4	3.9	1	0.0006101	0.0001936
	FALSE	High	Sequest HT (A2)	Unambiguous	[R].NLDLDSIIAEVK.[A]		8	P35908; P02538; P13647	Q5XKE5; P35908; P04259; P02538; O95678; Q8VED5; P48668; P13647	0	2	0.5932	0	1	1	665.367	1329.73	1329.73	0.15	0.0001	HCD (High Energy Collision Dissociation)	MS2	4.03001	100	60.809	30781	20210430_Caden_phos_OT.raw	F4	3.22	3	0.0006101	0.0009491
	FALSE	High	Sequest HT (A2)	Unambiguous	[R].NLDLDSIIAEVK.[A]		8	P35908; P02538; P13647	Q5XKE5; P35908; P04259; P02538; O95678; Q8VED5; P48668; P13647	0	2	0.5857	0	1	1	665.367	1329.73	1329.73	0.33	0.00022	HCD (High Energy Collision Dissociation)	MS2	16.5362	100	61.1159	30933	20210430_Caden_phos_OT.raw	F4	2.51	3	0.0006101	0.00277
	FALSE	High	Sequest HT (A2)	Unambiguous	[M].NVGTRPINLEPIFQGYIDSLKR.[Y]		1	P35908	P35908	1	4	0.5	0	1	1	633.349	2530.38	2530.38	-0.94	-0.00059	HCD (High Energy Collision Dissociation)	MS2	62.6443	100	61.3357	31044	20210430_Caden_phos_OT.raw	F4	2	1	0.0006101	0.005316
	FALSE	High	Sequest HT (A2)	Unambiguous	[R].NLDLDSIIAEVKAQ.[Y]		8	P35908; P02538; P13647	Q5XKE5; P35908; P04259; P02538; O95678; Q8VED5; P48668; P13647	1	2	0.64	0	1	1	764.913	1528.82	1528.82	-2.59	-0.00198	HCD (High Energy Collision Dissociation)	MS2	38.9642	100	62.9295	31843	20210430_Caden_phos_OT.raw	F4	2	3	0.0006101	0.02432
FALSE	High	Master Protein	O35425	Bcl-2-related ovarian killer protein OS=Mus musculus GN=Bok PE=1 SV=1	0	147.199	79	25	30	128	25	213	23.4	9.11	345.51	25	cell death;cell differentiation;cell organization and biogenesis;cell proliferation;cellular homeostasis;metabolic process;regulation of biological process;response to stimulus	cytoplasm;endoplasmic reticulum;endosome;Golgi;membrane;mitochondrion;nucleus	protein binding	Pf00452	51800	ENSMUSG00000026278.14	Bok	1	Apoptosis - multiple species		Apoptosis	2	High	1	Phospho [S8(99.6); S57(100)]
	Checked	Confidence	Identifying Node	PSM Ambiguity	Annotated Sequence	Modifications	# Proteins	Master Protein Accessions	Protein Accessions	# Missed Cleavages	Charge	DeltaScore	DeltaCn	Rank	Search Engine Rank	m/z [Da]	MH+ [Da]	Theo. MH+ [Da]	DeltaM [ppm]	Deltam/z [Da]	Activation Type	MS Order	Isolation Interference [%]	Ion Inject Time [ms]	RT [min]	First Scan	Spectrum File	File ID	XCorr	# Protein Groups	Percolator q-Value	Percolator PEP	PhosphoRS: Best Site Probabilities
	FALSE	High	Sequest HT (A2)	Unambiguous	[D].RSPTDKELVAQAK.[A]		2	O35425	A0A087WR00; O35425	2	3	0.4921	0	1	1	481.603	1442.8	1442.8	-0.15	-7e-05	HCD (High Energy Collision Dissociation)	MS2	69.0128	90.557	13.1855	5993	20210430_Caden_phos_OT.raw	F4	3.78	1	0.0006101	9.37e-05
	FALSE	High	Sequest HT (A2)	Unambiguous	[R].SPTDKELVAQAK.[A]		2	O35425	A0A087WR00; O35425	1	3	0.4628	0	1	1	429.57	1286.69	1286.7	-0.83	-0.00036	HCD (High Energy Collision Dissociation)	MS2	33.3562	20.246	16.6391	7667	20210430_Caden_phos_OT.raw	F4	2.96	1	0.0006101	0.0009248
	FALSE	High	Sequest HT (A2)	Unambiguous	[P].TDKELVAQAK.[A]		2	O35425	A0A087WR00; O35425	1	2	0.2727	0	1	1	551.809	1102.61	1102.61	-0.36	-0.0002	HCD (High Energy Collision Dissociation)	MS2	34.1074	66.979	16.6947	7695	20210430_Caden_phos_OT.raw	F4	2.75	1	0.0006101	0.002041
	FALSE	High	Sequest HT (A2)	Unambiguous	[S].PTDKELVAQAK.[A]		2	O35425	A0A087WR00; O35425	1	3	0.3887	0	1	1	400.559	1199.66	1199.66	-0.59	-0.00024	HCD (High Energy Collision Dissociation)	MS2	2.68827	43.591	16.7164	7707	20210430_Caden_phos_OT.raw	F4	2.83	1	0.0006101	0.0127
	FALSE	High	Sequest HT (A2)	Unambiguous	[S].PTDKELVAQAK.[A]		2	O35425	A0A087WR00; O35425	1	2	0.633	0	1	1	600.335	1199.66	1199.66	-0.76	-0.00045	HCD (High Energy Collision Dissociation)	MS2	42.694	43.692	16.7176	7708	20210430_Caden_phos_OT.raw	F4	4.36	1	0.0006101	5.53e-05
	FALSE	High	Sequest HT (A2)	Unambiguous	[R].SPTDKELVAQAK.[A]		2	O35425	A0A087WR00; O35425	1	2	0.6576	0	1	1	643.851	1286.7	1286.7	0.23	0.00015	HCD (High Energy Collision Dissociation)	MS2	0	2.491	16.8299	7764	20210430_Caden_phos_OT.raw	F4	4.06	1	0.0006101	6.033e-05
	FALSE	High	Sequest HT (A2)	Unambiguous	[R].SPTDKELVAQAK.[A]		2	O35425	A0A087WR00; O35425	1	3	0.4167	0	1	1	429.571	1286.7	1286.7	1.74	0.00075	HCD (High Energy Collision Dissociation)	MS2	16.53	6.311	16.8914	7794	20210430_Caden_phos_OT.raw	F4	2.52	1	0.0006101	0.001534
	FALSE	High	Sequest HT (A2)	Unambiguous	[R].SPTDKELVAQAK.[A]		2	O35425	A0A087WR00; O35425	1	2	0.6321	0	1	1	643.851	1286.69	1286.7	-0.8	-0.00052	HCD (High Energy Collision Dissociation)	MS2	0	82.471	17.0839	7889	20210430_Caden_phos_OT.raw	F4	4.73	1	0.0006101	3.22e-05
	FALSE	High	Sequest HT (A2)	Unambiguous	[R].SPTDKELVAQAK.[A]		2	O35425	A0A087WR00; O35425	1	2	0.6495	0	1	1	643.851	1286.7	1286.7	0.25	0.00016	HCD (High Energy Collision Dissociation)	MS2	13.661	100	17.35	8019	20210430_Caden_phos_OT.raw	F4	4.08	1	0.0006101	2.078e-06
	FALSE	High	Sequest HT (A2)	Unambiguous	[R].SPTDKELVAQAK.[A]		2	O35425	A0A087WR00; O35425	1	2	0.5893	0	1	1	643.851	1286.7	1286.7	0.07	5e-05	HCD (High Energy Collision Dissociation)	MS2	0	100	17.6122	8148	20210430_Caden_phos_OT.raw	F4	3.19	1	0.0006101	1.716e-06
	FALSE	High	Sequest HT (A2)	Unambiguous	[R].SPTDKELVAQAK.[A]		2	O35425	A0A087WR00; O35425	1	2	0.5786	0	1	1	643.851	1286.7	1286.7	0.08	5e-05	HCD (High Energy Collision Dissociation)	MS2	0	100	17.8706	8275	20210430_Caden_phos_OT.raw	F4	2.8	1	0.0006101	3.67e-07
	FALSE	High	Sequest HT (A2)	Unambiguous	[R].SPTDKELVAQAK.[A]		2	O35425	A0A087WR00; O35425	1	2	0.5238	0	1	1	643.852	1286.7	1286.7	0.76	0.00049	HCD (High Energy Collision Dissociation)	MS2	10.4547	100	18.1319	8402	20210430_Caden_phos_OT.raw	F4	2.1	1	0.0006101	0.0001054
	FALSE	High	Sequest HT (A2)	Unambiguous	[R].SPTDKELVAQAK.[A]		2	O35425	A0A087WR00; O35425	1	2	0.3802	0	1	1	643.851	1286.7	1286.7	0.49	0.00031	HCD (High Energy Collision Dissociation)	MS2	0	100	18.397	8531	20210430_Caden_phos_OT.raw	F4	1.21	1	0.0006101	0.01478
	FALSE	High	Sequest HT (A2)	Unambiguous	[K].cVVSTDPGFR.[S]	C1(Carbamidomethyl)	1	O35425	O35425	0	2	0.4388	0	1	1	569.271	1137.54	1137.54	-0.4	-0.00023	HCD (High Energy Collision Dissociation)	MS2	0	3.171	30.2554	14187	20210430_Caden_phos_OT.raw	F4	2.78	1	0.0006101	0.01296
	FALSE	High	Sequest HT (A2)	Unambiguous	[R].AGLSWSAPER.[A]		2	O35425	A0A087WR00; O35425	0	2	0.2489	0	1	1	537.272	1073.54	1073.54	-0.91	-0.00049	HCD (High Energy Collision Dissociation)	MS2	51.1007	100	31.8287	14948	20210430_Caden_phos_OT.raw	F4	2.21	1	0.003976	0.07114
	FALSE	High	Sequest HT (A2)	Unambiguous	[R].KTLATWLR.[R]		2	O35425	O35425; A0A0J9YUF0	1	2	0.2489	0	1	1	494.801	988.595	988.594	0.95	0.00047	HCD (High Energy Collision Dissociation)	MS2	0	100	34.2923	16140	20210430_Caden_phos_OT.raw	F4	2.37	1	0.001079	0.0351
	FALSE	High	Sequest HT (A2)	Unambiguous	[R].KTLATWLR.[R]		2	O35425	O35425; A0A0J9YUF0	1	2	0.2009	0	1	1	494.8	988.594	988.594	-0.11	-6e-05	HCD (High Energy Collision Dissociation)	MS2	0	35.721	34.5669	16284	20210430_Caden_phos_OT.raw	F4	2.29	1	0.006539	0.097
	FALSE	High	Sequest HT (A2)	Unambiguous	[R].AGLSWSAPER.[A]		2	O35425	A0A087WR00; O35425	0	2	0.3941	0	1	1	537.272	1073.54	1073.54	-0.54	-0.00029	HCD (High Energy Collision Dissociation)	MS2	0	100	35.6502	16861	20210430_Caden_phos_OT.raw	F4	3.07	1	0.0006101	0.002551
	FALSE	High	Sequest HT (A2)	Unambiguous	[R].AGLSWSAPER.[A]		2	O35425	A0A087WR00; O35425	0	2	0.3907	0	1	1	537.273	1073.54	1073.54	1.03	0.00055	HCD (High Energy Collision Dissociation)	MS2	0.535031	0.685	35.9039	16994	20210430_Caden_phos_OT.raw	F4	3.02	1	0.0006101	0.02212
	FALSE	High	Sequest HT (A2)	Unambiguous	[R].AGLSWSAPER.[A]		2	O35425	A0A087WR00; O35425	0	2	0.3587	0	1	1	537.272	1073.54	1073.54	-0.58	-0.00031	HCD (High Energy Collision Dissociation)	MS2	0	34.495	36.196	17142	20210430_Caden_phos_OT.raw	F4	2.23	1	0.0021	0.05171
	FALSE	High	Sequest HT (A2)	Unambiguous	[R].AGLSWSAPER.[A]		2	O35425	A0A087WR00; O35425	0	2	0.4055	0	1	1	537.273	1073.54	1073.54	1.79	0.00096	HCD (High Energy Collision Dissociation)	MS2	16.108	71.128	36.48	17289	20210430_Caden_phos_OT.raw	F4	2.91	1	0.0006101	0.004823
	FALSE	High	Sequest HT (A2)	Unambiguous	[R].AGLSWSAPER.[A]		2	O35425	A0A087WR00; O35425	0	2	0.3607	0	1	1	537.272	1073.54	1073.54	-0.28	-0.00015	HCD (High Energy Collision Dissociation)	MS2	14.332	100	36.7985	17448	20210430_Caden_phos_OT.raw	F4	2.19	1	0.0006101	0.01533
	FALSE	High	Sequest HT (A2)	Unambiguous	[R].AGLSWSAPERAsPAPGGR.[L]	S12(Phospho)	2	O35425	A0A087WR00; O35425	1	3	0.125	0	1	1	616.292	1846.86	1846.86	1.45	0.00089	HCD (High Energy Collision Dissociation)	MS2	42.8043	100	38.6848	18388	20210430_Caden_phos_OT.raw	F4	2.72	1	0.0006101	0.01314	S12(Phospho): 100
	FALSE	High	Sequest HT (A2)	Unambiguous	[R].LGDELEQIRPSVYR.[N]		2	O35425	A0A087WR00; O35425	0	3	0.3497	0	1	1	558.965	1674.88	1674.88	-0.52	-0.00029	HCD (High Energy Collision Dissociation)	MS2	6.48668	100	39.8653	18971	20210430_Caden_phos_OT.raw	F4	1.43	1	0.0006101	0.02503
	FALSE	High	Sequest HT (A2)	Unambiguous	[R].LGDELEQIRPSVYR.[N]		2	O35425	A0A087WR00; O35425	0	3	0.5414	0	1	1	558.965	1674.88	1674.88	-0.27	-0.00015	HCD (High Energy Collision Dissociation)	MS2	4.24164	36.671	42.3864	20221	20210430_Caden_phos_OT.raw	F4	3.38	1	0.0006101	0.0003863
	FALSE	High	Sequest HT (A2)	Unambiguous	[R].LGDELEQIRPSVYR.[N]		2	O35425	A0A087WR00; O35425	0	3	0.5547	0	1	1	558.965	1674.88	1674.88	-0.16	-9e-05	HCD (High Energy Collision Dissociation)	MS2	0	100	42.749	20409	20210430_Caden_phos_OT.raw	F4	3.75	1	0.0006101	0.0001034
	FALSE	High	Sequest HT (A2)	Unambiguous	[R].LGDELEQIRPSVYR.[N]		2	O35425	A0A087WR00; O35425	0	2	0.5079	0	1	1	837.944	1674.88	1674.88	0.03	2e-05	HCD (High Energy Collision Dissociation)	MS2	8.18356	33.776	42.8093	20439	20210430_Caden_phos_OT.raw	F4	3.17	1	0.0006101	7.267e-05
	FALSE	High	Sequest HT (A2)	Unambiguous	[L].GDELEQIRPSVYR.[N]		2	O35425	A0A087WR00; O35425	0	2	0.4625	0	1	1	781.401	1561.79	1561.8	-1.42	-0.00111	HCD (High Energy Collision Dissociation)	MS2	7.06553	6.27	42.8514	20461	20210430_Caden_phos_OT.raw	F4	2.4	1	0.0006101	0.001382
	FALSE	High	Sequest HT (A2)	Unambiguous	[G].DELEQIRPSVYR.[N]		2	O35425	A0A087WR00; O35425	0	2	0.571	0	1	1	752.891	1504.77	1504.78	-0.64	-0.00048	HCD (High Energy Collision Dissociation)	MS2	0	24.145	42.8545	20463	20210430_Caden_phos_OT.raw	F4	3.1	1	0.0006101	0.002087
	FALSE	High	Sequest HT (A2)	Unambiguous	[D].ELEQIRPSVYR.[N]		2	O35425	A0A087WR00; O35425	0	2	0.4733	0	1	1	695.377	1389.75	1389.75	-1.88	-0.0013	HCD (High Energy Collision Dissociation)	MS2	59.5317	47.585	42.8582	20466	20210430_Caden_phos_OT.raw	F4	3	1	0.003534	0.06446
	FALSE	High	Sequest HT (A2)	Unambiguous	[R].LGDELEQIRPSVYR.[N]		2	O35425	A0A087WR00; O35425	0	3	0.4854	0	1	1	558.967	1674.89	1674.88	3.55	0.00198	HCD (High Energy Collision Dissociation)	MS2	0.181493	2.855	43.0305	20557	20210430_Caden_phos_OT.raw	F4	3.09	1	0.0006101	0.002454
	FALSE	High	Sequest HT (A2)	Unambiguous	[R].LGDELEQIRPSVYR.[N]		2	O35425	A0A087WR00; O35425	0	2	0.4037	0	1	1	837.945	1674.88	1674.88	0.98	0.00082	HCD (High Energy Collision Dissociation)	MS2	6.15468	35.505	43.1161	20602	20210430_Caden_phos_OT.raw	F4	2.18	1	0.007685	0.1016
	FALSE	High	Sequest HT (A2)	Unambiguous	[R].LGDELEQIRPSVYR.[N]		2	O35425	A0A087WR00; O35425	0	3	0.4744	0	1	1	558.965	1674.88	1674.88	-0.27	-0.00015	HCD (High Energy Collision Dissociation)	MS2	0	16.545	43.3336	20719	20210430_Caden_phos_OT.raw	F4	3.12	1	0.0006101	0.0005038
	FALSE	High	Sequest HT (A2)	Unambiguous	[R].LGDELEQIRPSVYR.[N]		2	O35425	A0A087WR00; O35425	0	3	0.5087	0	1	1	558.965	1674.88	1674.88	-0.6	-0.00033	HCD (High Energy Collision Dissociation)	MS2	2.47586	90.215	43.6263	20883	20210430_Caden_phos_OT.raw	F4	3.44	1	0.0006101	4.484e-05
	FALSE	High	Sequest HT (A2)	Unambiguous	[R].LGDELEQIRPSVYR.[N]		2	O35425	A0A087WR00; O35425	0	3	0.5296	0	1	1	558.966	1674.88	1674.88	0.94	0.00052	HCD (High Energy Collision Dissociation)	MS2	77.342	49.571	44.0038	21078	20210430_Caden_phos_OT.raw	F4	3.04	1	0.0006101	0.0006253
	FALSE	High	Sequest HT (A2)	Unambiguous	[R].LGDELEQIRPSVYR.[N]		2	O35425	A0A087WR00; O35425	0	3	0.5692	0	1	1	558.966	1674.88	1674.88	0.72	0.0004	HCD (High Energy Collision Dissociation)	MS2	4.64736	76.77	44.3433	21257	20210430_Caden_phos_OT.raw	F4	3.18	1	0.0006101	0.0005221
	FALSE	High	Sequest HT (A2)	Unambiguous	[R].LGDELEQIRPSVYR.[N]		2	O35425	A0A087WR00; O35425	0	3	0.4371	0	1	1	558.965	1674.88	1674.88	-0.03	-2e-05	HCD (High Energy Collision Dissociation)	MS2	17.2622	100	44.7721	21486	20210430_Caden_phos_OT.raw	F4	3.02	1	0.0006101	0.001448
	FALSE	High	Sequest HT (A2)	Unambiguous	[R].LGDELEQIRPSVYR.[N]		2	O35425	A0A087WR00; O35425	0	3	0.5645	0	1	1	558.965	1674.88	1674.88	0.42	0.00024	HCD (High Energy Collision Dissociation)	MS2	26.7518	100	45.7451	22091	20210430_Caden_phos_OT.raw	F4	2.87	1	0.0006101	0.0007848
	FALSE	High	Sequest HT (A2)	Unambiguous	[R].LGDELEQIRPSVYR.[N]		2	O35425	A0A087WR00; O35425	0	3	0.3062	0	1	1	558.966	1674.88	1674.88	1.2	0.00067	HCD (High Energy Collision Dissociation)	MS2	31.6066	86.314	46.7979	22746	20210430_Caden_phos_OT.raw	F4	2.09	1	0.001079	0.04513
	FALSE	High	Sequest HT (A2)	Unambiguous	[R].LAEVcTVLLR.[L]	C5(Carbamidomethyl)	2	O35425	A0A087WR00; O35425	0	2	0.4448	0	1	1	587.336	1173.66	1173.67	-1.72	-0.00101	HCD (High Energy Collision Dissociation)	MS2	51.3639	14.504	47.1385	22980	20210430_Caden_phos_OT.raw	F4	3.26	1	0.0006101	0.0009709
	FALSE	High	Sequest HT (A2)	Unambiguous	[R].LAEVcTVLLR.[L]	C5(Carbamidomethyl)	2	O35425	A0A087WR00; O35425	0	2	0.4768	0	1	1	587.336	1173.66	1173.67	-0.89	-0.00052	HCD (High Energy Collision Dissociation)	MS2	0	7.344	47.4769	23199	20210430_Caden_phos_OT.raw	F4	3.02	1	0.0006101	0.005038
	FALSE	High	Sequest HT (A2)	Unambiguous	[R].LAEVcTVLLR.[L]	C5(Carbamidomethyl)	2	O35425	A0A087WR00; O35425	0	2	0.4344	0	1	1	587.335	1173.66	1173.67	-2.03	-0.00119	HCD (High Energy Collision Dissociation)	MS2	63.0133	35.53	47.808	23427	20210430_Caden_phos_OT.raw	F4	3.2	1	0.0006101	0.01049
	FALSE	High	Sequest HT (A2)	Unambiguous	[R].SHWLVATLcSFGR.[F]	C9(Carbamidomethyl)	1	O35425	O35425	0	3	0.653	0	1	1	511.926	1533.76	1533.76	-0.02	-1e-05	HCD (High Energy Collision Dissociation)	MS2	0	22.098	52.764	26490	20210430_Caden_phos_OT.raw	F4	4.15	1	0.0006101	0.000452
	FALSE	High	Sequest HT (A2)	Unambiguous	[R].SHWLVATLcSFGR.[F]	C9(Carbamidomethyl)	1	O35425	O35425	0	3	0.6698	0	1	1	511.926	1533.76	1533.76	-0.28	-0.00014	HCD (High Energy Collision Dissociation)	MS2	0	26.282	53.0603	26659	20210430_Caden_phos_OT.raw	F4	3.18	1	0.0006101	0.0003979
	FALSE	High	Sequest HT (A2)	Unambiguous	[R].SHWLVATLcSFGR.[F]	C9(Carbamidomethyl)	1	O35425	O35425	0	3	0.615	0	1	1	511.925	1533.76	1533.76	-0.89	-0.00046	HCD (High Energy Collision Dissociation)	MS2	0	85.356	53.3946	26843	20210430_Caden_phos_OT.raw	F4	3.61	1	0.0006101	0.002215
	FALSE	High	Sequest HT (A2)	Unambiguous	[R].SHWLVATLcSFGR.[F]	C9(Carbamidomethyl)	1	O35425	O35425	0	3	0.623	0	1	1	511.926	1533.76	1533.76	-0.26	-0.00013	HCD (High Energy Collision Dissociation)	MS2	0	100	53.7819	27058	20210430_Caden_phos_OT.raw	F4	3.66	1	0.0006101	0.0002394
	FALSE	High	Sequest HT (A2)	Unambiguous	[R].RSsVFAAEImDAFDR.[S]	S3(Phospho); M10(Oxidation)	2	O35425	A0A087WR00; O35425	1	3	0.0341	0	1	1	604.266	1810.78	1810.78	0.58	0.00035	HCD (High Energy Collision Dissociation)	MS2	34.5858	100	53.9014	27123	20210430_Caden_phos_OT.raw	F4	5.28	1	0.0006101	0.0006214	S3(Phospho): 99.57
	FALSE	High	Sequest HT (A2)	Unambiguous	[R].RSsVFAAEImDAFDR.[S]	S3(Phospho); M10(Oxidation)	2	O35425	A0A087WR00; O35425	1	2	0.0542	0	1	1	905.896	1810.78	1810.78	0.55	0.0005	HCD (High Energy Collision Dissociation)	MS2	1.40288	66.893	53.9273	27137	20210430_Caden_phos_OT.raw	F4	3.32	1	0.0006101	0.0135	S3(Phospho): 99.45
	FALSE	High	Sequest HT (A2)	Unambiguous	[R].QAQPAmVHALVDcLGEFVRK.[T]	M6(Oxidation); C13(Carbamidomethyl)	2	O35425	O35425; A0A0J9YUF0	1	4	0.5991	0	1	1	572.043	2285.15	2285.15	-1.93	-0.0011	HCD (High Energy Collision Dissociation)	MS2	0	27.225	54.1351	27266	20210430_Caden_phos_OT.raw	F4	4.69	1	0.0006101	1.394e-05
	FALSE	High	Sequest HT (A2)	Unambiguous	[R].RSsVFAAEImDAFDR.[S]	S3(Phospho); M10(Oxidation)	2	O35425	A0A087WR00; O35425	1	3	0.0431	0	1	1	604.266	1810.78	1810.78	0.86	0.00052	HCD (High Energy Collision Dissociation)	MS2	49.398	66.125	54.2889	27356	20210430_Caden_phos_OT.raw	F4	4.18	1	0.0006101	0.002379	S3(Phospho): 99.45
	FALSE	High	Sequest HT (A2)	Unambiguous	[R].QAQPAmVHALVDcLGEFVRK.[T]	M6(Oxidation); C13(Carbamidomethyl)	2	O35425	O35425; A0A0J9YUF0	1	4	0.6313	0	1	1	572.043	2285.15	2285.15	-0.35	-0.0002	HCD (High Energy Collision Dissociation)	MS2	0	28.985	54.4654	27450	20210430_Caden_phos_OT.raw	F4	5.56	1	0.0006101	3.995e-06
	FALSE	High	Sequest HT (A2)	Unambiguous	[R].SHWLVATLcSFGR.[F]	C9(Carbamidomethyl)	1	O35425	O35425	0	3	0.6473	0	1	1	511.925	1533.76	1533.76	-1.44	-0.00074	HCD (High Energy Collision Dissociation)	MS2	30.7782	100	54.5771	27510	20210430_Caden_phos_OT.raw	F4	2.75	1	0.0006101	0.001387
	FALSE	High	Sequest HT (A2)	Unambiguous	[R].RSsVFAAEImDAFDR.[S]	S3(Phospho); M10(Oxidation)	2	O35425	A0A087WR00; O35425	1	3	0.0316	0	1	1	604.267	1810.79	1810.78	1.55	0.00093	HCD (High Energy Collision Dissociation)	MS2	6.94879	100	54.6068	27526	20210430_Caden_phos_OT.raw	F4	2.85	1	0.0021	0.05476	S2(Phospho): 50; S3(Phospho): 50
	FALSE	High	Sequest HT (A2)	Unambiguous	[R].SSVFAAEImDAFDRSPTDKELVAQAK.[A]	M9(Oxidation)	2	O35425	A0A087WR00; O35425	2	4	0.2995	0	1	1	711.352	2842.39	2842.39	-1.91	-0.00136	HCD (High Energy Collision Dissociation)	MS2	12.502	100	54.6885	27569	20210430_Caden_phos_OT.raw	F4	1.87	1	0.003976	0.07093
	FALSE	High	Sequest HT (A2)	Unambiguous	[R].QAQPAmVHALVDcLGEFVRK.[T]	M6(Oxidation); C13(Carbamidomethyl)	2	O35425	O35425; A0A0J9YUF0	1	4	0.5292	0	1	1	572.044	2285.16	2285.15	1.13	0.00064	HCD (High Energy Collision Dissociation)	MS2	8.88199	48.018	54.8515	27658	20210430_Caden_phos_OT.raw	F4	3.42	1	0.0006101	0.0006429
	FALSE	High	Sequest HT (A2)	Unambiguous	[R].SHWLVATLcSFGR.[F]	C9(Carbamidomethyl)	1	O35425	O35425	0	3	0.6211	0	1	1	511.926	1533.76	1533.76	0.86	0.00044	HCD (High Energy Collision Dissociation)	MS2	0	100	55.1258	27807	20210430_Caden_phos_OT.raw	F4	2.85	1	0.0006101	0.006118
	FALSE	High	Sequest HT (A2)	Unambiguous	[R].QAQPAmVHALVDcLGEFVRK.[T]	M6(Oxidation); C13(Carbamidomethyl)	2	O35425	O35425; A0A0J9YUF0	1	4	0.599	0	1	1	572.044	2285.15	2285.15	0.04	2e-05	HCD (High Energy Collision Dissociation)	MS2	2.69729	72.654	55.1941	27848	20210430_Caden_phos_OT.raw	F4	4.14	1	0.0006101	2.246e-05
	FALSE	High	Sequest HT (A2)	Unambiguous	[R].QAQPAmVHALVDcLGEFVRK.[T]	M6(Oxidation); C13(Carbamidomethyl)	2	O35425	O35425; A0A0J9YUF0	1	4	0.4298	0	1	1	572.043	2285.15	2285.15	-0.62	-0.00035	HCD (High Energy Collision Dissociation)	MS2	24.54	74.478	55.5997	28072	20210430_Caden_phos_OT.raw	F4	2.28	1	0.0006101	0.0006582
	FALSE	High	Sequest HT (A2)	Unambiguous	[R].SSVFAAEImDAFDR.[S]	M9(Oxidation)	2	O35425	A0A087WR00; O35425	0	2	0.6062	0	1	1	787.863	1574.72	1574.72	1.56	0.00123	HCD (High Energy Collision Dissociation)	MS2	24.3786	89.575	56.3487	28481	20210430_Caden_phos_OT.raw	F4	2.59	1	0.0006101	0.0001268
	FALSE	High	Sequest HT (A2)	Unambiguous	[R].QAQPAmVHALVDcLGEFVRK.[T]	M6(Oxidation); C13(Carbamidomethyl)	2	O35425	O35425; A0A0J9YUF0	1	4	0.5756	0	1	1	572.043	2285.15	2285.15	-0.65	-0.00037	HCD (High Energy Collision Dissociation)	MS2	79.9353	100	56.3549	28484	20210430_Caden_phos_OT.raw	F4	3.11	1	0.0006101	0.0009707
	FALSE	High	Sequest HT (A2)	Unambiguous	[R].QAQPAmVHALVDcLGEFVRK.[T]	M6(Oxidation); C13(Carbamidomethyl)	2	O35425	O35425; A0A0J9YUF0	1	4	0.4038	0	1	1	572.043	2285.15	2285.15	-1.11	-0.00063	HCD (High Energy Collision Dissociation)	MS2	66.5977	100	57.1432	28914	20210430_Caden_phos_OT.raw	F4	2.08	1	0.0006101	0.001818
	FALSE	High	Sequest HT (A2)	Unambiguous	[R].QAQPAmVHALVDcLGEFVR.[K]	M6(Oxidation); C13(Carbamidomethyl)	2	O35425	O35425; A0A0J9YUF0	0	3	0.5505	0	1	1	719.691	2157.06	2157.06	-0.2	-0.00014	HCD (High Energy Collision Dissociation)	MS2	0.55428	28.118	57.2889	28991	20210430_Caden_phos_OT.raw	F4	4.65	1	0.0006101	5.288e-07
	FALSE	High	Sequest HT (A2)	Unambiguous	[R].QAQPAmVHALVDcLGEFVR.[K]	M6(Oxidation); C13(Carbamidomethyl)	2	O35425	O35425; A0A0J9YUF0	0	2	0.6923	0	1	1	1079.03	2157.06	2157.06	0.43	0.00046	HCD (High Energy Collision Dissociation)	MS2	0	100	57.3312	29015	20210430_Caden_phos_OT.raw	F4	4.42	1	0.0006101	4.098e-06
	FALSE	High	Sequest HT (A2)	Unambiguous	[R].QAQPAmVHALVDcLGEFVRK.[T]	M6(Oxidation); C13(Carbamidomethyl)	2	O35425	O35425; A0A0J9YUF0	1	4	0.4764	0	1	1	572.042	2285.15	2285.15	-2.19	-0.00125	HCD (High Energy Collision Dissociation)	MS2	0	100	57.5674	29142	20210430_Caden_phos_OT.raw	F4	2.12	1	0.003094	0.05978
	FALSE	High	Sequest HT (A2)	Unambiguous	[R].QAQPAmVHALVDcLGEFVR.[K]	M6(Oxidation); C13(Carbamidomethyl)	2	O35425	O35425; A0A0J9YUF0	0	3	0.6938	0	1	1	719.691	2157.06	2157.06	0.56	0.0004	HCD (High Energy Collision Dissociation)	MS2	0	9.866	57.579	29148	20210430_Caden_phos_OT.raw	F4	5.52	1	0.0006101	1.668e-06
	FALSE	High	Sequest HT (A2)	Unambiguous	[R].QAQPAmVHALVDcLGEFVR.[K]	M6(Oxidation); C13(Carbamidomethyl)	2	O35425	O35425; A0A0J9YUF0	0	2	0.6573	0	1	1	1079.03	2157.06	2157.06	0.87	0.00094	HCD (High Energy Collision Dissociation)	MS2	0	62.082	57.6254	29173	20210430_Caden_phos_OT.raw	F4	3.56	1	0.0006101	2.671e-05
	FALSE	High	Sequest HT (A2)	Unambiguous	[R].QAQPAmVHALVDcLGEFVR.[K]	M6(Oxidation); C13(Carbamidomethyl)	2	O35425	O35425; A0A0J9YUF0	0	3	0.6333	0	1	1	719.691	2157.06	2157.06	0.21	0.00015	HCD (High Energy Collision Dissociation)	MS2	1.56284	77.165	57.8794	29303	20210430_Caden_phos_OT.raw	F4	4.8	1	0.0006101	6.234e-07
	FALSE	High	Sequest HT (A2)	Unambiguous	[R].QAQPAmVHALVDcLGEFVR.[K]	M6(Oxidation); C13(Carbamidomethyl)	2	O35425	O35425; A0A0J9YUF0	0	2	0.2143	0	1	1	1079.03	2157.05	2157.06	-1.51	-0.00163	HCD (High Energy Collision Dissociation)	MS2	0	100	57.9942	29361	20210430_Caden_phos_OT.raw	F4	1.12	1	0.0006101	0.02824
	FALSE	High	Sequest HT (A2)	Unambiguous	[R].QAQPAmVHALVDcLGEFVRK.[T]	M6(Oxidation); C13(Carbamidomethyl)	2	O35425	O35425; A0A0J9YUF0	1	4	0.3333	0	1	1	572.044	2285.15	2285.15	0.04	2e-05	HCD (High Energy Collision Dissociation)	MS2	0	100	58.0163	29373	20210430_Caden_phos_OT.raw	F4	1.47	1	0.001079	0.03822
	FALSE	High	Sequest HT (A2)	Unambiguous	[R].QAQPAmVHALVDcLGEFVR.[K]	M6(Oxidation); C13(Carbamidomethyl)	2	O35425	O35425; A0A0J9YUF0	0	3	0.6417	0	1	1	719.691	2157.06	2157.06	0.2	0.00015	HCD (High Energy Collision Dissociation)	MS2	0	88.433	58.1702	29451	20210430_Caden_phos_OT.raw	F4	4.41	1	0.0006101	1.154e-06
	FALSE	High	Sequest HT (A2)	Unambiguous	[R].QAQPAmVHALVDcLGEFVR.[K]	M6(Oxidation); C13(Carbamidomethyl)	2	O35425	O35425; A0A0J9YUF0	0	3	0.6384	0	1	1	719.692	2157.06	2157.06	1.3	0.00093	HCD (High Energy Collision Dissociation)	MS2	0	80.6	58.4692	29601	20210430_Caden_phos_OT.raw	F4	4.37	1	0.0006101	0.0002614
	FALSE	High	Sequest HT (A2)	Unambiguous	[R].QAQPAmVHALVDcLGEFVRK.[T]	M6(Oxidation); C13(Carbamidomethyl)	2	O35425	O35425; A0A0J9YUF0	1	4	0.1803	0	1	1	572.044	2285.15	2285.15	0.57	0.00032	HCD (High Energy Collision Dissociation)	MS2	15.3156	100	58.4977	29615	20210430_Caden_phos_OT.raw	F4	1.22	1	0.007685	0.1082
	FALSE	High	Sequest HT (A2)	Unambiguous	[R].QAQPAmVHALVDcLGEFVRK.[T]	M6(Oxidation); C13(Carbamidomethyl)	2	O35425	O35425; A0A0J9YUF0	1	4	0.4463	0	1	1	572.043	2285.15	2285.15	-0.51	-0.00029	HCD (High Energy Collision Dissociation)	MS2	6.74202	100	58.8369	29790	20210430_Caden_phos_OT.raw	F4	1.21	1	0.004418	0.07552
	FALSE	High	Sequest HT (A2)	Unambiguous	[R].QAQPAmVHALVDcLGEFVR.[K]	M6(Oxidation); C13(Carbamidomethyl)	2	O35425	O35425; A0A0J9YUF0	0	3	0.6935	0	1	1	719.691	2157.06	2157.06	0.02	1e-05	HCD (High Energy Collision Dissociation)	MS2	4.63607	100	58.9347	29840	20210430_Caden_phos_OT.raw	F4	4.6	1	0.0006101	7.404e-07
	FALSE	High	Sequest HT (A2)	Unambiguous	[R].SSVFAAEIMDAFDRSPTDKELVAQAK.[A]		2	O35425	A0A087WR00; O35425	2	3	0.5185	0	1	1	942.804	2826.4	2826.4	0.35	0.00033	HCD (High Energy Collision Dissociation)	MS2	17.3335	100	58.943	29844	20210430_Caden_phos_OT.raw	F4	2.43	1	0.0006101	0.003156
	FALSE	High	Sequest HT (A2)	Unambiguous	[R].SSVFAAEIMDAFDRSPTDKELVAQAK.[A]		2	O35425	A0A087WR00; O35425	2	4	0.457	0	1	1	707.355	2826.4	2826.4	0.71	0.0005	HCD (High Energy Collision Dissociation)	MS2	20.9549	100	58.9451	29845	20210430_Caden_phos_OT.raw	F4	2.91	1	0.0006101	0.0002153
	FALSE	High	Sequest HT (A2)	Unambiguous	[K].VVSLYSVAAGLAVDcVR.[Q]	C15(Carbamidomethyl)	2	O35425	O35425; A0A0J9YUF0	0	2	0.6709	0	1	1	889.977	1778.95	1778.95	0.23	0.00021	HCD (High Energy Collision Dissociation)	MS2	7.37512	100	59.2276	29990	20210430_Caden_phos_OT.raw	F4	3.16	1	0.0006101	5.597e-08
	FALSE	High	Sequest HT (A2)	Unambiguous	[R].QAQPAmVHALVDcLGEFVR.[K]	M6(Oxidation); C13(Carbamidomethyl)	2	O35425	O35425; A0A0J9YUF0	0	3	0.6707	0	1	1	719.691	2157.06	2157.06	0.78	0.00056	HCD (High Energy Collision Dissociation)	MS2	4.90738	100	59.2676	30010	20210430_Caden_phos_OT.raw	F4	4.16	1	0.0006101	4.626e-05
	FALSE	High	Sequest HT (A2)	Unambiguous	[K].VVSLYSVAAGLAVDcVR.[Q]	C15(Carbamidomethyl)	2	O35425	O35425; A0A0J9YUF0	0	3	0.646	0	1	1	593.654	1778.95	1778.95	-0.29	-0.00017	HCD (High Energy Collision Dissociation)	MS2	5.3302	67.312	59.2697	30011	20210430_Caden_phos_OT.raw	F4	2.91	1	0.0006101	8.589e-05
	FALSE	High	Sequest HT (A2)	Unambiguous	[R].QAQPAmVHALVDcLGEFVR.[K]	M6(Oxidation); C13(Carbamidomethyl)	2	O35425	O35425; A0A0J9YUF0	0	3	0.4981	0	1	1	719.691	2157.06	2157.06	0.86	0.00062	HCD (High Energy Collision Dissociation)	MS2	0	100	59.5649	30157	20210430_Caden_phos_OT.raw	F4	2.67	1	0.0006101	0.0005724
	FALSE	High	Sequest HT (A2)	Unambiguous	[R].QAQPAmVHALVDcLGEFVR.[K]	M6(Oxidation); C13(Carbamidomethyl)	2	O35425	O35425; A0A0J9YUF0	0	3	0.5902	0	1	1	719.691	2157.06	2157.06	0.52	0.00037	HCD (High Energy Collision Dissociation)	MS2	2.04148	100	59.9046	30328	20210430_Caden_phos_OT.raw	F4	3.88	1	0.0006101	2.577e-05
	FALSE	High	Sequest HT (A2)	Unambiguous	[R].QAQPAmVHALVDcLGEFVR.[K]	M6(Oxidation); C13(Carbamidomethyl)	2	O35425	O35425; A0A0J9YUF0	0	3	0.7123	0	1	1	719.691	2157.06	2157.06	0.26	0.00019	HCD (High Energy Collision Dissociation)	MS2	20.6901	100	60.2402	30495	20210430_Caden_phos_OT.raw	F4	3.58	1	0.0006101	3.139e-05
	FALSE	High	Sequest HT (A2)	Unambiguous	[R].QAQPAmVHALVDcLGEFVR.[K]	M6(Oxidation); C13(Carbamidomethyl)	2	O35425	O35425; A0A0J9YUF0	0	3	0.6611	0	1	1	719.691	2157.06	2157.06	0.17	0.00012	HCD (High Energy Collision Dissociation)	MS2	0	100	60.5683	30662	20210430_Caden_phos_OT.raw	F4	3.57	1	0.0006101	9.438e-05
	FALSE	High	Sequest HT (A2)	Unambiguous	[R].QAQPAmVHALVDcLGEFVR.[K]	M6(Oxidation); C13(Carbamidomethyl)	2	O35425	O35425; A0A0J9YUF0	0	3	0.6511	0	1	1	719.69	2157.05	2157.06	-1.61	-0.00116	HCD (High Energy Collision Dissociation)	MS2	8.21702	100	60.9151	30834	20210430_Caden_phos_OT.raw	F4	3.21	1	0.0006101	0.0002932
	FALSE	High	Sequest HT (A2)	Unambiguous	[R].QAQPAMVHALVDcLGEFVRK.[T]	C13(Carbamidomethyl)	2	O35425	O35425; A0A0J9YUF0	1	4	0.5783	0	1	1	568.044	2269.15	2269.16	-1.47	-0.00084	HCD (High Energy Collision Dissociation)	MS2	0	100	61.0275	30889	20210430_Caden_phos_OT.raw	F4	6.26	1	0.0006101	2.118e-08
	FALSE	High	Sequest HT (A2)	Unambiguous	[R].QAQPAMVHALVDcLGEFVRK.[T]	C13(Carbamidomethyl)	2	O35425	O35425; A0A0J9YUF0	1	3	0.6795	0	1	1	757.056	2269.15	2269.16	-2.46	-0.00186	HCD (High Energy Collision Dissociation)	MS2	14.5538	65.073	61.0674	30909	20210430_Caden_phos_OT.raw	F4	5.46	1	0.0006101	6.033e-07
	FALSE	High	Sequest HT (A2)	Unambiguous	[R].RSsVFAAEIMDAFDR.[S]	S3(Phospho)	2	O35425	A0A087WR00; O35425	1	3	0.0442	0	1	1	598.934	1794.79	1794.79	-0.28	-0.00017	HCD (High Energy Collision Dissociation)	MS2	23.9866	100	61.0878	30919	20210430_Caden_phos_OT.raw	F4	4.52	1	0.0006101	8.926e-05	S3(Phospho): 99.61
	FALSE	High	Sequest HT (A2)	Unambiguous	[K].VVSLYSVAAGLAVDcVR.[Q]	C15(Carbamidomethyl)	2	O35425	O35425; A0A0J9YUF0	0	2	0.687	0	1	1	889.978	1778.95	1778.95	1.11	0.00099	HCD (High Energy Collision Dissociation)	MS2	7.08293	100	61.1085	30929	20210430_Caden_phos_OT.raw	F4	4.6	1	0.0006101	1.345e-07
	FALSE	High	Sequest HT (A2)	Unambiguous	[K].VVSLYSVAAGLAVDcVR.[Q]	C15(Carbamidomethyl)	2	O35425	O35425; A0A0J9YUF0	0	3	0.6774	0	1	1	593.654	1778.95	1778.95	0.11	6e-05	HCD (High Energy Collision Dissociation)	MS2	15.7323	100	61.1255	30938	20210430_Caden_phos_OT.raw	F4	4.68	1	0.0006101	8.882e-06
	FALSE	High	Sequest HT (A2)	Unambiguous	[Q].PAMVHALVDcLGEFVRK.[T]	C10(Carbamidomethyl)	2	O35425	O35425; A0A0J9YUF0	1	3	0.5446	0	1	1	648.007	1942.01	1942	1.54	0.001	HCD (High Energy Collision Dissociation)	MS2	0	100	61.1359	30943	20210430_Caden_phos_OT.raw	F4	2.02	1	0.0006101	1.039e-05
	FALSE	High	Sequest HT (A2)	Unambiguous	[S].LYSVAAGLAVDcVR.[Q]	C12(Carbamidomethyl)	2	O35425	O35425; A0A0J9YUF0	0	2	0.3838	0	1	1	747.394	1493.78	1493.78	2.16	0.00162	HCD (High Energy Collision Dissociation)	MS2	73.3385	100	61.2154	30983	20210430_Caden_phos_OT.raw	F4	2.71	1	0.0006101	5.289e-05
	FALSE	High	Sequest HT (A2)	Unambiguous	[V].VSLYSVAAGLAVDcVR.[Q]	C14(Carbamidomethyl)	2	O35425	O35425; A0A0J9YUF0	0	2	0.3	0	1	1	840.445	1679.88	1679.88	2.59	0.00218	HCD (High Energy Collision Dissociation)	MS2	26.8824	100	61.2364	30993	20210430_Caden_phos_OT.raw	F4	2.2	1	0.0006101	0.0002083
	FALSE	High	Sequest HT (A2)	Unambiguous	[K].VVSLYSVAAGLAVDcVR.[Q]	C15(Carbamidomethyl)	2	O35425	O35425; A0A0J9YUF0	0	2	0.7075	0	1	1	889.977	1778.95	1778.95	0.08	7e-05	HCD (High Energy Collision Dissociation)	MS2	10.8509	43.365	61.4351	31093	20210430_Caden_phos_OT.raw	F4	3.18	1	0.0006101	6.274e-07
	FALSE	High	Sequest HT (A2)	Unambiguous	[K].VVSLYSVAAGLAVDcVR.[Q]	C15(Carbamidomethyl)	2	O35425	O35425; A0A0J9YUF0	0	3	0.6453	0	1	1	593.653	1778.95	1778.95	-0.72	-0.00043	HCD (High Energy Collision Dissociation)	MS2	21.0486	78.594	61.4385	31096	20210430_Caden_phos_OT.raw	F4	3.27	1	0.0006101	5.759e-05
	FALSE	High	Sequest HT (A2)	Unambiguous	[R].QAQPAmVHALVDcLGEFVR.[K]	M6(Oxidation); C13(Carbamidomethyl)	2	O35425	O35425; A0A0J9YUF0	0	3	0.5567	0	1	1	719.691	2157.06	2157.06	0.59	0.00043	HCD (High Energy Collision Dissociation)	MS2	6.31106	100	61.498	31126	20210430_Caden_phos_OT.raw	F4	3	1	0.0006101	0.0002029
	FALSE	High	Sequest HT (A2)	Unambiguous	[K].VVSLYSVAAGLAVDcVR.[Q]	C15(Carbamidomethyl)	2	O35425	O35425; A0A0J9YUF0	0	2	0.6975	0	1	1	889.978	1778.95	1778.95	0.63	0.00056	HCD (High Energy Collision Dissociation)	MS2	7.30233	100	61.7354	31247	20210430_Caden_phos_OT.raw	F4	3.24	1	0.0006101	4.092e-06
	FALSE	High	Sequest HT (A2)	Unambiguous	[R].QAQPAmVHALVDcLGEFVR.[K]	M6(Oxidation); C13(Carbamidomethyl)	2	O35425	O35425; A0A0J9YUF0	0	3	0.5267	0	1	1	719.691	2157.06	2157.06	-0.26	-0.00018	HCD (High Energy Collision Dissociation)	MS2	0	100	61.8387	31297	20210430_Caden_phos_OT.raw	F4	2.62	1	0.0006101	0.0001515
	FALSE	High	Sequest HT (A2)	Unambiguous	[K].AAFFLLLPER.[-]		1	O35425	O35425	0	2	0.4906	0	1	1	588.842	1176.68	1176.68	0.03	2e-05	HCD (High Energy Collision Dissociation)	MS2	10.2683	100	61.8997	31330	20210430_Caden_phos_OT.raw	F4	2.67	1	0.0006101	0.001138
	FALSE	High	Sequest HT (A2)	Unambiguous	[R].QAQPAmVHALVDcLGEFVR.[K]	M6(Oxidation); C13(Carbamidomethyl)	2	O35425	O35425; A0A0J9YUF0	0	3	0.4537	0	1	1	719.69	2157.06	2157.06	-0.85	-0.00061	HCD (High Energy Collision Dissociation)	MS2	64.0359	100	62.1585	31460	20210430_Caden_phos_OT.raw	F4	2.05	1	0.0006101	0.001047
	FALSE	High	Sequest HT (A2)	Unambiguous	[K].AAFFLLLPER.[-]		1	O35425	O35425	0	2	0.4884	0	1	1	588.843	1176.68	1176.68	1.38	0.00081	HCD (High Energy Collision Dissociation)	MS2	0.212347	11.276	62.2036	31483	20210430_Caden_phos_OT.raw	F4	2.15	1	0.001079	0.04383
	FALSE	High	Sequest HT (A2)	Unambiguous	[K].AAFFLLLPER.[-]		1	O35425	O35425	0	2	0.397	0	1	1	588.842	1176.68	1176.68	-0.91	-0.00053	HCD (High Energy Collision Dissociation)	MS2	0	100	62.5023	31632	20210430_Caden_phos_OT.raw	F4	2.67	1	0.0006101	0.01735
	FALSE	High	Sequest HT (A2)	Unambiguous	[R].QAQPAmVHALVDcLGEFVR.[K]	M6(Oxidation); C13(Carbamidomethyl)	2	O35425	O35425; A0A0J9YUF0	0	3	0.5144	0	1	1	719.691	2157.06	2157.06	-0.43	-0.00031	HCD (High Energy Collision Dissociation)	MS2	0	100	62.5248	31644	20210430_Caden_phos_OT.raw	F4	2.43	1	0.0006101	0.0005401
	FALSE	High	Sequest HT (A2)	Unambiguous	[K].AAFFLLLPER.[-]		1	O35425	O35425	0	2	0.4038	0	1	1	588.842	1176.68	1176.68	-0.49	-0.00029	HCD (High Energy Collision Dissociation)	MS2	2.94115	100	62.8009	31781	20210430_Caden_phos_OT.raw	F4	2.6	1	0.0006101	0.012
	FALSE	High	Sequest HT (A2)	Unambiguous	[R].QAQPAmVHALVDcLGEFVR.[K]	M6(Oxidation); C13(Carbamidomethyl)	2	O35425	O35425; A0A0J9YUF0	0	3	0.4824	0	1	1	719.691	2157.06	2157.06	0.68	0.00049	HCD (High Energy Collision Dissociation)	MS2	6.76441	100	62.8486	31804	20210430_Caden_phos_OT.raw	F4	1.99	1	0.0006101	0.0005731
	FALSE	High	Sequest HT (A2)	Unambiguous	[K].AAFFLLLPER.[-]		1	O35425	O35425	0	2	0.4221	0	1	1	588.842	1176.68	1176.68	-0.08	-5e-05	HCD (High Energy Collision Dissociation)	MS2	13.859	100	63.1355	31943	20210430_Caden_phos_OT.raw	F4	2.44	1	0.0006101	0.009727
	FALSE	High	Sequest HT (A2)	Unambiguous	[R].QAQPAmVHALVDcLGEFVR.[K]	M6(Oxidation); C13(Carbamidomethyl)	2	O35425	O35425; A0A0J9YUF0	0	3	0.4953	0	1	1	719.691	2157.06	2157.06	-0.34	-0.00025	HCD (High Energy Collision Dissociation)	MS2	0	100	63.1959	31973	20210430_Caden_phos_OT.raw	F4	2.12	1	0.0006101	0.0003269
	FALSE	High	Sequest HT (A2)	Unambiguous	[K].AAFFLLLPER.[-]		1	O35425	O35425	0	2	0.5275	0	1	1	588.842	1176.68	1176.68	-0.91	-0.00053	HCD (High Energy Collision Dissociation)	MS2	13.5769	100	63.4741	32109	20210430_Caden_phos_OT.raw	F4	1.82	1	0.0006101	0.02086
	FALSE	High	Sequest HT (A2)	Unambiguous	[R].QAQPAmVHALVDcLGEFVR.[K]	M6(Oxidation); C13(Carbamidomethyl)	2	O35425	O35425; A0A0J9YUF0	0	3	0.4076	0	1	1	719.692	2157.06	2157.06	1.61	0.00116	HCD (High Energy Collision Dissociation)	MS2	0	100	63.5343	32138	20210430_Caden_phos_OT.raw	F4	1.84	1	0.0006101	0.02108
	FALSE	High	Sequest HT (A2)	Unambiguous	[R].QLHIPLQSEPVVTDAFLAVAGH.[I]		2	O35425	A0A087WR00; O35425	0	3	0.5469	0	1	1	781.422	2342.25	2342.25	0.11	9e-05	HCD (High Energy Collision Dissociation)	MS2	30.6561	100	63.59	32165	20210430_Caden_phos_OT.raw	F4	1.92	1	0.0006101	0.007352
	FALSE	High	Sequest HT (A2)	Unambiguous	[K].VVSLYSVAAGLAVDcVR.[Q]	C15(Carbamidomethyl)	2	O35425	O35425; A0A0J9YUF0	0	2	0.6198	0	1	1	889.977	1778.95	1778.95	-0.61	-0.00055	HCD (High Energy Collision Dissociation)	MS2	14.2938	100	63.6402	32189	20210430_Caden_phos_OT.raw	F4	1.92	1	0.001079	0.0334
	FALSE	High	Sequest HT (A2)	Unambiguous	[K].AAFFLLLPER.[-]		1	O35425	O35425	0	2	0.3486	0	1	1	588.842	1176.68	1176.68	-0.49	-0.00029	HCD (High Energy Collision Dissociation)	MS2	11.2916	100	63.81	32272	20210430_Caden_phos_OT.raw	F4	1.75	1	0.0006101	0.01734
	FALSE	High	Sequest HT (A2)	Unambiguous	[R].QAQPAmVHALVDcLGEFVR.[K]	M6(Oxidation); C13(Carbamidomethyl)	2	O35425	O35425; A0A0J9YUF0	0	3	0.5071	0	1	1	719.691	2157.06	2157.06	-0.18	-0.00013	HCD (High Energy Collision Dissociation)	MS2	10.161	100	63.9129	32322	20210430_Caden_phos_OT.raw	F4	2.11	1	0.0006101	0.001167
	FALSE	High	Sequest HT (A2)	Unambiguous	[K].VVSLYSVAAGLAVDcVR.[Q]	C15(Carbamidomethyl)	2	O35425	O35425; A0A0J9YUF0	0	2	0.2841	0	1	1	889.976	1778.94	1778.95	-1.58	-0.0014	HCD (High Energy Collision Dissociation)	MS2	0	100	64.1188	32422	20210430_Caden_phos_OT.raw	F4	0.88	1	0.0006101	0.01112
	FALSE	High	Sequest HT (A2)	Unambiguous	[K].AAFFLLLPER.[-]		1	O35425	O35425	0	2	0.3497	0	1	1	588.842	1176.68	1176.68	-0.39	-0.00023	HCD (High Energy Collision Dissociation)	MS2	6.29786	100	64.1375	32431	20210430_Caden_phos_OT.raw	F4	1.83	1	0.003534	0.06614
	FALSE	High	Sequest HT (A2)	Unambiguous	[R].QAQPAMVHALVDcLGEFVR.[K]	C13(Carbamidomethyl)	2	O35425	O35425; A0A0J9YUF0	0	3	0.6915	0	1	1	714.359	2141.06	2141.06	-0.21	-0.00015	HCD (High Energy Collision Dissociation)	MS2	1.75029	88.576	64.3004	32511	20210430_Caden_phos_OT.raw	F4	5.9	1	0.0006101	2.469e-07
	FALSE	High	Sequest HT (A2)	Unambiguous	[R].QAQPAMVHALVDcLGEFVR.[K]	C13(Carbamidomethyl)	2	O35425	O35425; A0A0J9YUF0	0	2	0.7065	0	1	1	1071.03	2141.06	2141.06	-0.52	-0.00055	HCD (High Energy Collision Dissociation)	MS2	13.2521	100	64.3471	32534	20210430_Caden_phos_OT.raw	F4	4.43	1	0.0006101	1.087e-07
	FALSE	High	Sequest HT (A2)	Unambiguous	[K].AAFFLLLPER.[-]		1	O35425	O35425	0	2	0.359	0	1	1	588.842	1176.68	1176.68	-0.29	-0.00017	HCD (High Energy Collision Dissociation)	MS2	10.4364	100	64.5286	32622	20210430_Caden_phos_OT.raw	F4	1.56	1	0.006158	0.0886
	FALSE	High	Sequest HT (A2)	Unambiguous	[K].VVSLYSVAAGLAVDcVR.[Q]	C15(Carbamidomethyl)	2	O35425	O35425; A0A0J9YUF0	0	2	0.3084	0	1	1	889.977	1778.95	1778.95	-0.48	-0.00043	HCD (High Energy Collision Dissociation)	MS2	37.5586	100	64.5767	32645	20210430_Caden_phos_OT.raw	F4	1.07	1	0.001079	0.04104
	FALSE	High	Sequest HT (A2)	Unambiguous	[R].QAQPAMVHALVDcLGEFVR.[K]	C13(Carbamidomethyl)	2	O35425	O35425; A0A0J9YUF0	0	3	0.6488	0	1	1	714.357	2141.06	2141.06	-2.61	-0.00186	HCD (High Energy Collision Dissociation)	MS2	5.14194	100	64.6831	32697	20210430_Caden_phos_OT.raw	F4	2.99	1	0.0006101	0.0005076
	FALSE	High	Sequest HT (A2)	Unambiguous	[K].AAFFLLLPER.[-]		1	O35425	O35425	0	2	0.2029	0	1	1	588.842	1176.68	1176.68	-0.5	-0.0003	HCD (High Energy Collision Dissociation)	MS2	27.7364	100	64.8514	32778	20210430_Caden_phos_OT.raw	F4	1.38	1	0.0006101	0.01881
	FALSE	High	Sequest HT (A2)	Unambiguous	[K].AAFFLLLPER.[-]		1	O35425	O35425	0	2	0.3253	0	1	1	588.842	1176.68	1176.68	0.01	1e-05	HCD (High Energy Collision Dissociation)	MS2	7.17103	100	65.1851	32940	20210430_Caden_phos_OT.raw	F4	1.66	1	0.0021	0.05639
	FALSE	High	Sequest HT (A2)	Unambiguous	[K].AAFFLLLPER.[-]		1	O35425	O35425	0	2	0.3846	0	1	1	588.842	1176.68	1176.68	-0.82	-0.00048	HCD (High Energy Collision Dissociation)	MS2	34.8348	100	65.5383	33112	20210430_Caden_phos_OT.raw	F4	1.43	1	0.001079	0.03756
	FALSE	High	Sequest HT (A2)	Unambiguous	[K].VVSLYSVAAGLAVDcVR.[Q]	C15(Carbamidomethyl)	2	O35425	O35425; A0A0J9YUF0	0	2	0.3113	0	1	1	889.976	1778.94	1778.95	-1.32	-0.00118	HCD (High Energy Collision Dissociation)	MS2	68.1365	100	66.0776	33375	20210430_Caden_phos_OT.raw	F4	1.06	1	0.007685	0.1113
	FALSE	High	Sequest HT (A2)	Unambiguous	[R].QAQPAMVHALVDcLGEFVR.[K]	C13(Carbamidomethyl)	2	O35425	O35425; A0A0J9YUF0	0	3	0.5388	0	1	1	714.354	2141.05	2141.06	-7.07	-0.00505	HCD (High Energy Collision Dissociation)	MS2	19.9134	100	66.1519	33412	20210430_Caden_phos_OT.raw	F4	2.06	1	0.0006101	0.01432
	FALSE	High	Sequest HT (A2)	Unambiguous	[K].AAFFLLLPER.[-]		1	O35425	O35425	0	2	0.2905	0	1	1	588.842	1176.68	1176.68	-0.52	-0.00031	HCD (High Energy Collision Dissociation)	MS2	20.8987	100	66.3746	33523	20210430_Caden_phos_OT.raw	F4	1.79	1	0.004418	0.07286
	FALSE	High	Sequest HT (A2)	Unambiguous	[R].LAEVcTVLLR.[L]	C5(Carbamidomethyl)	2	O35425	A0A087WR00; O35425	0	2	0.3196	0	1	1	587.336	1173.67	1173.67	-0.61	-0.00036	HCD (High Energy Collision Dissociation)	MS2	72.9719	100	68.3145	34566	20210430_Caden_phos_OT.raw	F4	1.94	1	0.001079	0.03971
	FALSE	High	Sequest HT (A2)	Unambiguous	[K].VVSLYSVAAGLAVDcVR.[Q]	C15(Carbamidomethyl)	2	O35425	O35425; A0A0J9YUF0	0	2	0.3984	0	1	1	889.975	1778.94	1778.95	-2	-0.00178	HCD (High Energy Collision Dissociation)	MS2	22.7837	100	68.5336	34672	20210430_Caden_phos_OT.raw	F4	1.23	1	0.006539	0.09832
	FALSE	High	Sequest HT (A2)	Unambiguous	[R].LGDELEQIRPSVYR.[N]		2	O35425	A0A087WR00; O35425	0	3	0.3261	0	1	1	558.965	1674.88	1674.88	0.46	0.00026	HCD (High Energy Collision Dissociation)	MS2	39.9564	100	70.4247	35591	20210430_Caden_phos_OT.raw	F4	1.38	1	0.007685	0.1072
FALSE	High	Master Protein	P35527	Keratin, type I cytoskeletal 9 OS=Homo sapiens GN=KRT9 PE=1 SV=3	0	138.124	62	29	32	59	29	623	62	5.24	159.88	29	cell death;cell organization and biogenesis	cytosol;membrane;nucleus	structural molecule activity	Pf00038, Pf13166	3857	ENSG00000171403.9	KRT9	17		Formation of the cornified envelope		3	High	1
	Checked	Confidence	Identifying Node	PSM Ambiguity	Annotated Sequence	Modifications	# Proteins	Master Protein Accessions	Protein Accessions	# Missed Cleavages	Charge	DeltaScore	DeltaCn	Rank	Search Engine Rank	m/z [Da]	MH+ [Da]	Theo. MH+ [Da]	DeltaM [ppm]	Deltam/z [Da]	Activation Type	MS Order	Isolation Interference [%]	Ion Inject Time [ms]	RT [min]	First Scan	Spectrum File	File ID	XCorr	# Protein Groups	Percolator q-Value	Percolator PEP	PhosphoRS: Best Site Probabilities
	FALSE	High	Sequest HT (A2)	Unambiguous	[R].GGSGGSYGR.[G]		1	P35527	P35527	0	2	0.2438	0	1	1	399.181	797.354	797.354	0.17	7e-05	HCD (High Energy Collision Dissociation)	MS2	63.7538	70.452	4.6357	2170	20210430_Caden_phos_OT.raw	F4	2.01	1	0.0006101	0.02027
	FALSE	High	Sequest HT (A2)	Unambiguous	[R].FSSSGGGGGGGR.[F]		1	P35527	P35527	0	2	0.4402	0	1	1	491.72	982.433	982.434	-0.52	-0.00026	HCD (High Energy Collision Dissociation)	MS2	41.822	98.403	4.7357	2221	20210430_Caden_phos_OT.raw	F4	2.09	1	0.0006101	0.006975
	FALSE	High	Sequest HT (A2)	Unambiguous	[R].GGSGGSYGR.[G]		1	P35527	P35527	0	2	0.2154	0	1	1	399.18	797.353	797.354	-0.9	-0.00036	HCD (High Energy Collision Dissociation)	MS2	47.0669	100	4.8941	2299	20210430_Caden_phos_OT.raw	F4	2.6	1	0.0006101	0.02965
	FALSE	High	Sequest HT (A2)	Unambiguous	[R].FSSSGGGGGGGR.[F]		1	P35527	P35527	0	2	0.5507	0	1	1	491.721	982.434	982.434	0.53	0.00026	HCD (High Energy Collision Dissociation)	MS2	4.40081	63.276	4.9984	2352	20210430_Caden_phos_OT.raw	F4	2.76	1	0.0006101	0.0007378
	FALSE	High	Sequest HT (A2)	Unambiguous	[R].FSSSGGGGGGGR.[F]		1	P35527	P35527	0	2	0.541	0	1	1	491.72	982.433	982.434	-0.34	-0.00017	HCD (High Energy Collision Dissociation)	MS2	8.05421	100	5.2635	2478	20210430_Caden_phos_OT.raw	F4	2.68	1	0.0006101	0.002374
	FALSE	High	Sequest HT (A2)	Unambiguous	[K].KGPAAIQK.[N]		1	P35527	P35527	1	2	0.2892	0	1	1	406.753	812.499	812.499	-0.08	-3e-05	HCD (High Energy Collision Dissociation)	MS2	55.1759	27.601	5.5598	2617	20210430_Caden_phos_OT.raw	F4	2.49	1	0.001079	0.03031
	FALSE	High	Sequest HT (A2)	Unambiguous	[K].STmQELNSR.[L]	M3(Oxidation)	1	P35527	P35527	0	2	0.5346	0	1	1	541.251	1081.49	1081.49	-0.38	-0.00021	HCD (High Energy Collision Dissociation)	MS2	26.6017	100	7.425	3411	20210430_Caden_phos_OT.raw	F4	2.17	1	0.0006101	0.02628
	FALSE	High	Sequest HT (A2)	Unambiguous	[K].STmQELNSR.[L]	M3(Oxidation)	1	P35527	P35527	0	2	0.5311	0	1	1	541.251	1081.49	1081.49	-0.05	-3e-05	HCD (High Energy Collision Dissociation)	MS2	0	83.882	7.6784	3501	20210430_Caden_phos_OT.raw	F4	2.41	1	0.0006101	0.02014
	FALSE	High	Sequest HT (A2)	Unambiguous	[K].STmQELNSR.[L]	M3(Oxidation)	1	P35527	P35527	0	2	0.5709	0	1	1	541.251	1081.5	1081.49	0.73	0.0004	HCD (High Energy Collision Dissociation)	MS2	2.36938	100	7.9298	3604	20210430_Caden_phos_OT.raw	F4	2.68	1	0.0006101	0.02512
	FALSE	High	Sequest HT (A2)	Unambiguous	[K].STmQELNSR.[L]	M3(Oxidation)	1	P35527	P35527	0	2	0.4854	0	1	1	541.251	1081.5	1081.49	0.84	0.00045	HCD (High Energy Collision Dissociation)	MS2	13.4546	100	8.1821	3715	20210430_Caden_phos_OT.raw	F4	2.06	1	0.0006101	0.01949
	FALSE	High	Sequest HT (A2)	Unambiguous	[K].STmQELNSR.[L]	M3(Oxidation)	1	P35527	P35527	0	2	0.511	0	1	1	541.251	1081.49	1081.49	-0.07	-4e-05	HCD (High Energy Collision Dissociation)	MS2	0	100	8.4359	3825	20210430_Caden_phos_OT.raw	F4	2.27	1	0.0006101	0.01843
	FALSE	High	Sequest HT (A2)	Unambiguous	[K].STmQELNSR.[L]	M3(Oxidation)	1	P35527	P35527	0	2	0.4884	0	1	1	541.251	1081.49	1081.49	0.37	0.0002	HCD (High Energy Collision Dissociation)	MS2	14.3295	100	8.6931	3942	20210430_Caden_phos_OT.raw	F4	2.15	1	0.0006101	0.00706
	FALSE	High	Sequest HT (A2)	Unambiguous	[K].STmQELNSR.[L]	M3(Oxidation)	1	P35527	P35527	0	2	0.4769	0	1	1	541.251	1081.49	1081.49	0.03	1e-05	HCD (High Energy Collision Dissociation)	MS2	19.8234	100	8.9507	4059	20210430_Caden_phos_OT.raw	F4	1.95	1	0.0006101	0.02829
	FALSE	High	Sequest HT (A2)	Unambiguous	[K].STmQELNSR.[L]	M3(Oxidation)	1	P35527	P35527	0	2	0.4078	0	1	1	541.251	1081.5	1081.49	1.04	0.00056	HCD (High Energy Collision Dissociation)	MS2	0	100	9.2165	4174	20210430_Caden_phos_OT.raw	F4	1.79	1	0.001079	0.03964
	FALSE	High	Sequest HT (A2)	Unambiguous	[R].GGSGGSYGGGGSGGGYGGGSGSR.[G]		1	P35527	P35527	0	2	0.5294	0	1	1	896.368	1791.73	1791.73	0.38	0.00034	HCD (High Energy Collision Dissociation)	MS2	19.5209	100	9.8668	4479	20210430_Caden_phos_OT.raw	F4	2.38	1	0.0006101	1.801e-06
	FALSE	High	Sequest HT (A2)	Unambiguous	[R].GGSGGSYGGGGSGGGYGGGSGSR.[G]		1	P35527	P35527	0	2	0.6039	0	1	1	896.368	1791.73	1791.73	0.99	0.00089	HCD (High Energy Collision Dissociation)	MS2	0	100	10.1229	4598	20210430_Caden_phos_OT.raw	F4	4.09	1	0.0006101	2.597e-08
	FALSE	High	Sequest HT (A2)	Unambiguous	[R].FSSSSGYGGGSSR.[V]		1	P35527	P35527	0	2	0.6049	0	1	1	618.268	1235.53	1235.53	-0.7	-0.00043	HCD (High Energy Collision Dissociation)	MS2	50.0344	100	10.8212	4930	20210430_Caden_phos_OT.raw	F4	2.43	1	0.0006101	0.0005069
	FALSE	High	Sequest HT (A2)	Unambiguous	[R].FSSSSGYGGGSSR.[V]		1	P35527	P35527	0	2	0.5856	0	1	1	618.268	1235.53	1235.53	0.18	0.00011	HCD (High Energy Collision Dissociation)	MS2	0.640956	28.522	11.0732	5049	20210430_Caden_phos_OT.raw	F4	3.33	1	0.0006101	2.986e-05
	FALSE	High	Sequest HT (A2)	Unambiguous	[R].FSSSSGYGGGSSR.[V]		1	P35527	P35527	0	2	0.4431	0	1	1	618.268	1235.53	1235.53	0.67	0.00041	HCD (High Energy Collision Dissociation)	MS2	22.107	100	11.326	5161	20210430_Caden_phos_OT.raw	F4	1.67	1	0.0006101	0.006863
	FALSE	High	Sequest HT (A2)	Unambiguous	[L].SRSGGGGGGGLGSGGSIR.[S]		1	P35527	P35527	1	3	0.2727	0	1	1	492.582	1475.73	1475.73	0.18	9e-05	HCD (High Energy Collision Dissociation)	MS2	29.0517	100	11.377	5185	20210430_Caden_phos_OT.raw	F4	1.32	1	0.003976	0.07031
	FALSE	High	Sequest HT (A2)	Unambiguous	[S].GGGGGGGLGSGGSIR.[S]		1	P35527	P35527	0	2	0.5502	0	1	1	573.287	1145.57	1145.57	1.63	0.00093	HCD (High Energy Collision Dissociation)	MS2	40.206	100	15.1394	6939	20210430_Caden_phos_OT.raw	F4	2.09	1	0.0006101	0.01028
	FALSE	High	Sequest HT (A2)	Unambiguous	[R].SGGGGGGGLGSGGSIR.[S]		1	P35527	P35527	0	2	0.6316	0	1	1	616.803	1232.6	1232.6	0.5	0.00031	HCD (High Energy Collision Dissociation)	MS2	0	16.197	15.341	7038	20210430_Caden_phos_OT.raw	F4	4.94	1	0.0006101	1.188e-07
	FALSE	High	Sequest HT (A2)	Unambiguous	[R].SGGGGGGGLGSGGSIR.[S]		1	P35527	P35527	0	2	1	0	1	1	616.803	1232.6	1232.6	0.51	0.00032	HCD (High Energy Collision Dissociation)	MS2	0	100	15.606	7168	20210430_Caden_phos_OT.raw	F4	1.89	1	0.0006101	0.0007094
	FALSE	High	Sequest HT (A2)	Unambiguous	[K].FEmEQNLR.[Q]	M3(Oxidation)	1	P35527	P35527	0	2	0.3072	0	1	1	541.751	1082.49	1082.49	0.49	0.00027	HCD (High Energy Collision Dissociation)	MS2	52.8501	100	17.0392	7866	20210430_Caden_phos_OT.raw	F4	1.53	1	0.0006101	0.01527
	FALSE	High	Sequest HT (A2)	Unambiguous	[K].FEmEQNLR.[Q]	M3(Oxidation)	1	P35527	P35527	0	2	0.3571	0	1	1	541.75	1082.49	1082.49	-0.38	-0.00021	HCD (High Energy Collision Dissociation)	MS2	0	100	17.6419	8163	20210430_Caden_phos_OT.raw	F4	1.68	1	0.0006101	0.02759
	FALSE	High	Sequest HT (A2)	Unambiguous	[K].IQDWYDKK.[G]		1	P35527	P35527	1	2	0.4771	0	1	1	548.278	1095.55	1095.55	0.89	0.00049	HCD (High Energy Collision Dissociation)	MS2	1.15263	100	20.3475	9481	20210430_Caden_phos_OT.raw	F4	2.18	1	0.001079	0.04892
	FALSE	High	Sequest HT (A2)	Unambiguous	[R].GGSGGSHGGGSGFGGESGGSYGGGEEASGSGGGYGGGSGK.[S]		1	P35527	P35527	0	3	0.6834	0	1	1	1075.1	3223.28	3223.28	0	0	HCD (High Energy Collision Dissociation)	MS2	0	29.597	21.3312	9932	20210430_Caden_phos_OT.raw	F4	5.18	1	0.0006101	2.746e-08
	FALSE	High	Sequest HT (A2)	Unambiguous	[R].IKFEmEQNLR.[Q]	M5(Oxidation)	1	P35527	P35527	1	2	0.3038	0	1	1	662.341	1323.67	1323.67	1.1	0.00073	HCD (High Energy Collision Dissociation)	MS2	5.66344	100	26.1951	12278	20210430_Caden_phos_OT.raw	F4	1.58	1	0.0006101	0.0129
	FALSE	High	Sequest HT (A2)	Unambiguous	[R].IKFEmEQNLR.[Q]	M5(Oxidation)	1	P35527	P35527	1	2	0.2515	0	1	1	662.34	1323.67	1323.67	0.28	0.00019	HCD (High Energy Collision Dissociation)	MS2	0	100	26.4737	12413	20210430_Caden_phos_OT.raw	F4	1.71	1	0.0006101	0.001873
	FALSE	High	Sequest HT (A2)	Unambiguous	[R].IKFEmEQNLR.[Q]	M5(Oxidation)	1	P35527	P35527	1	2	0.2645	0	1	1	662.341	1323.67	1323.67	0.95	0.00063	HCD (High Energy Collision Dissociation)	MS2	0	100	26.7621	12556	20210430_Caden_phos_OT.raw	F4	1.55	1	0.001079	0.03183
	FALSE	High	Sequest HT (A2)	Unambiguous	[R].QFSSSYLSR.[S]		1	P35527	P35527	0	2	0.2656	0	1	1	537.764	1074.52	1074.52	-0.47	-0.00025	HCD (High Energy Collision Dissociation)	MS2	39.6405	100	29.2381	13756	20210430_Caden_phos_OT.raw	F4	2.41	1	0.0006101	0.00542
	FALSE	High	Sequest HT (A2)	Unambiguous	[R].QVLDNLTmEK.[S]	M8(Oxidation)	1	P35527	P35527	0	2	0.4945	0	1	1	603.805	1206.6	1206.6	-0.26	-0.00016	HCD (High Energy Collision Dissociation)	MS2	9.07326	100	31.2322	14659	20210430_Caden_phos_OT.raw	F4	2.71	1	0.0006101	0.004555
	FALSE	High	Sequest HT (A2)	Unambiguous	[R].QVLDNLTmEK.[S]	M8(Oxidation)	1	P35527	P35527	0	2	0.4754	0	1	1	603.806	1206.6	1206.6	0.26	0.00015	HCD (High Energy Collision Dissociation)	MS2	0	59.591	31.4873	14779	20210430_Caden_phos_OT.raw	F4	2.44	1	0.0006101	0.01212
	FALSE	High	Sequest HT (A2)	Unambiguous	[R].QVLDNLTmEK.[S]	M8(Oxidation)	1	P35527	P35527	0	2	0.5075	0	1	1	603.805	1206.6	1206.6	-0.75	-0.00045	HCD (High Energy Collision Dissociation)	MS2	58.6612	100	31.7918	14930	20210430_Caden_phos_OT.raw	F4	2.01	1	0.0006101	0.001712
	FALSE	High	Sequest HT (A2)	Unambiguous	[R].QEYEQLIAK.[N]		1	P35527	P35527	0	2	0.5607	0	1	1	561.295	1121.58	1121.58	-1.23	-0.00069	HCD (High Energy Collision Dissociation)	MS2	12.0922	100	31.8414	14954	20210430_Caden_phos_OT.raw	F4	2.39	1	0.0021	0.05584
	FALSE	High	Sequest HT (A2)	Unambiguous	[R].QEYEQLIAK.[N]		1	P35527	P35527	0	2	0.3621	0	1	1	561.297	1121.59	1121.58	2.91	0.00163	HCD (High Energy Collision Dissociation)	MS2	18.5797	96.034	32.1061	15089	20210430_Caden_phos_OT.raw	F4	2.43	1	0.0006101	0.01953
	FALSE	High	Sequest HT (A2)	Unambiguous	[R].QGVDADINGLR.[Q]		1	P35527	P35527	0	2	0.5092	0	1	1	579.298	1157.59	1157.59	-2.68	-0.00155	HCD (High Energy Collision Dissociation)	MS2	0	100	32.8525	15442	20210430_Caden_phos_OT.raw	F4	3.26	1	0.0006101	0.001312
	FALSE	High	Sequest HT (A2)	Unambiguous	[K].TLLDIDNTR.[M]		1	P35527	P35527	0	2	0.3632	0	1	1	530.786	1060.56	1060.56	0.66	0.00035	HCD (High Energy Collision Dissociation)	MS2	6.11324	100	38.0602	18079	20210430_Caden_phos_OT.raw	F4	2.34	1	0.0006101	0.004226
	FALSE	High	Sequest HT (A2)	Unambiguous	[K].TLLDIDNTR.[M]		1	P35527	P35527	0	2	0.522	0	1	1	530.785	1060.56	1060.56	-0.28	-0.00015	HCD (High Energy Collision Dissociation)	MS2	0	29.972	38.3696	18232	20210430_Caden_phos_OT.raw	F4	1.82	1	0.0006101	0.02341
	FALSE	High	Sequest HT (A2)	Unambiguous	[K].NHKEEmSQLTGQNSGDVNVEINVAPGKDLTK.[T]	M6(Oxidation)	1	P35527	P35527	2	4	0.7149	0	1	1	842.915	3368.64	3368.64	0.26	0.00021	HCD (High Energy Collision Dissociation)	MS2	2.47902	93.862	39.6748	18879	20210430_Caden_phos_OT.raw	F4	4.98	1	0.0006101	6.111e-06
	FALSE	High	Sequest HT (A2)	Unambiguous	[K].NHKEEmSQLTGQNSGDVNVEINVAPGKDLTK.[T]	M6(Oxidation)	1	P35527	P35527	2	5	0.6066	0	1	1	674.533	3368.64	3368.64	-0.69	-0.00047	HCD (High Energy Collision Dissociation)	MS2	14.3913	86.51	39.6794	18881	20210430_Caden_phos_OT.raw	F4	4.83	1	0.0006101	4.486e-07
	FALSE	High	Sequest HT (A2)	Unambiguous	[K].TLNDmRQEYEQLIAK.[N]	M5(Oxidation)	1	P35527	P35527	1	3	0.1086	0	1	1	623.309	1867.91	1867.92	-4.55	-0.00284	HCD (High Energy Collision Dissociation)	MS2	41.6242	100	40.3992	19237	20210430_Caden_phos_OT.raw	F4	1.75	1	0.003534	0.06275
	FALSE	High	Sequest HT (A2)	Unambiguous	[K].TLNDmRQEYEQLIAK.[N]	M5(Oxidation)	1	P35527	P35527	1	3	0.3	0	1	1	623.312	1867.92	1867.92	0.04	2e-05	HCD (High Energy Collision Dissociation)	MS2	6.52264	76.253	40.7255	19397	20210430_Caden_phos_OT.raw	F4	2.3	1	0.0006101	0.002869
	FALSE	High	Sequest HT (A2)	Unambiguous	[K].EIETYHNLLEGGQEDFESSGAGK.[I]		1	P35527	P35527	0	3	0.6109	0	1	1	837.382	2510.13	2510.13	0.28	0.00024	HCD (High Energy Collision Dissociation)	MS2	0	26.631	45.624	22020	20210430_Caden_phos_OT.raw	F4	4.42	1	0.0006101	0.0002882
	FALSE	High	Sequest HT (A2)	Unambiguous	[R].LASYLDKVQAL.[E]		1	P35527	P35527	1	2	0.3394	0	1	1	610.847	1220.69	1220.69	-0.73	-0.00044	HCD (High Energy Collision Dissociation)	MS2	19.5121	100	47.8059	23426	20210430_Caden_phos_OT.raw	F4	2.21	1	0.0006101	0.01256
	FALSE	High	Sequest HT (A2)	Unambiguous	[R].HGVQELEIELQSQLSKK.[A]		1	P35527	P35527	1	3	0.5921	0	1	1	656.025	1966.06	1966.06	0.24	0.00016	HCD (High Energy Collision Dissociation)	MS2	56.8505	69.875	49.263	24383	20210430_Caden_phos_OT.raw	F4	5.81	1	0.0006101	8.717e-08
	FALSE	High	Sequest HT (A2)	Unambiguous	[R].HGVQELEIELQSQLSKK.[A]		1	P35527	P35527	1	3	0.3248	0	1	1	656.026	1966.06	1966.06	1.72	0.00113	HCD (High Energy Collision Dissociation)	MS2	15.7787	100	49.6193	24596	20210430_Caden_phos_OT.raw	F4	2.34	1	0.0006101	0.0174
	FALSE	High	Sequest HT (A2)	Unambiguous	[R].GGGGSFGYSYGGGSGGGFSASSLGGGFGGGSR.[G]		1	P35527	P35527	0	2	0.7541	0	1	1	1353.08	2705.16	2705.16	-0.31	-0.00042	HCD (High Energy Collision Dissociation)	MS2	24.1063	100	50.09	24898	20210430_Caden_phos_OT.raw	F4	6.75	1	0.000610128	5.78831e-12
	FALSE	High	Sequest HT (A2)	Unambiguous	[R].HGVQELEIELQSQLSK.[K]		1	P35527	P35527	0	3	0.6307	0	1	1	613.327	1837.97	1837.97	0.64	0.00039	HCD (High Energy Collision Dissociation)	MS2	10.8776	68.046	51.7592	25916	20210430_Caden_phos_OT.raw	F4	5.01	1	0.0006101	1.371e-05
	FALSE	High	Sequest HT (A2)	Unambiguous	[R].HGVQELEIELQSQLSK.[K]		1	P35527	P35527	0	2	0.6701	0	1	1	919.486	1837.97	1837.97	0.15	0.00014	HCD (High Energy Collision Dissociation)	MS2	11.0491	100	51.7961	25939	20210430_Caden_phos_OT.raw	F4	4.91	1	0.0006101	2.638e-08
	FALSE	High	Sequest HT (A2)	Unambiguous	[R].KDIENQYETQITQIEHEVSSSGQEVQSSAK.[E]		1	P35527	P35527	1	4	0.481	0	1	1	848.908	3392.61	3392.61	-0.13	-0.00011	HCD (High Energy Collision Dissociation)	MS2	9.02331	44.675	52.2272	26196	20210430_Caden_phos_OT.raw	F4	3.68	1	0.0006101	9.443e-06
	FALSE	High	Sequest HT (A2)	Unambiguous	[K].DIENQYETQITQIEHEVSSSGQEVQSSAK.[E]		1	P35527	P35527	0	3	0.6253	0	1	1	1088.84	3264.51	3264.51	-0.37	-0.0004	HCD (High Energy Collision Dissociation)	MS2	0	13.498	57.0779	28878	20210430_Caden_phos_OT.raw	F4	4.19	1	0.0006101	8.123e-06
	FALSE	High	Sequest HT (A2)	Unambiguous	[K].SDLEmQYETLQEELmALKK.[N]	M5(Oxidation); M15(Oxidation)	1	P35527	P35527	1	3	0.6562	0	1	1	777.708	2331.11	2331.11	0.06	5e-05	HCD (High Energy Collision Dissociation)	MS2	0	100	59.1842	29967	20210430_Caden_phos_OT.raw	F4	3.2	1	0.0006101	0.0001097
	FALSE	High	Sequest HT (A2)	Unambiguous	[K].SDLEmQYETLQEELmALKK.[N]	M5(Oxidation); M15(Oxidation)	1	P35527	P35527	1	3	0.4919	0	1	1	777.709	2331.11	2331.11	1.08	0.00084	HCD (High Energy Collision Dissociation)	MS2	2.03629	100	59.4766	30114	20210430_Caden_phos_OT.raw	F4	2.48	1	0.0006101	6.454e-06
	FALSE	High	Sequest HT (A2)	Unambiguous	[K].SDLEMQYETLQEELmALKK.[N]	M15(Oxidation)	1	P35527	P35527	1	3	0.5156	0	1	1	772.378	2315.12	2315.11	1.77	0.00137	HCD (High Energy Collision Dissociation)	MS2	13.4548	100	59.7382	30243	20210430_Caden_phos_OT.raw	F4	2.56	1	0.0006101	0.0005251
	FALSE	High	Sequest HT (A2)	Unambiguous	[K].SDLEmQYETLQEELMALKK.[N]	M5(Oxidation)	1	P35527	P35527	1	3	0.6373	0	1	1	772.377	2315.12	2315.11	0.5	0.00038	HCD (High Energy Collision Dissociation)	MS2	0	100	60.7257	30740	20210430_Caden_phos_OT.raw	F4	3.86	1	0.0006101	2.053e-06
	FALSE	High	Sequest HT (A2)	Unambiguous	[K].SDLEMQYETLQEELMALKK.[N]		1	P35527	P35527	1	3	0.6851	0	1	1	767.044	2299.12	2299.12	-0.48	-0.00037	HCD (High Energy Collision Dissociation)	MS2	3.40808	100	61.2295	30990	20210430_Caden_phos_OT.raw	F4	4.16	1	0.0006101	6.48e-05
	FALSE	High	Sequest HT (A2)	Unambiguous	[K].NYSPYYNTIDDLKDQIVDLTVGNNK.[T]		1	P35527	P35527	1	3	0.6723	0	1	1	968.142	2902.41	2902.41	0.36	0.00035	HCD (High Energy Collision Dissociation)	MS2	0	95.085	64.5495	32632	20210430_Caden_phos_OT.raw	F4	4.7	1	0.0006101	3.462e-05
	FALSE	High	Sequest HT (A2)	Unambiguous	[K].NYSPYYNTIDDLKDQIVDLTVGNNK.[T]		1	P35527	P35527	1	4	0.4865	0	1	1	726.358	2902.41	2902.41	0.21	0.00015	HCD (High Energy Collision Dissociation)	MS2	12.161	100	64.5983	32656	20210430_Caden_phos_OT.raw	F4	2.22	1	0.0006101	0.007721
FALSE	High	Master Protein	P62488	DNA-directed RNA polymerase II subunit RPB7 OS=Mus musculus GN=Polr2g PE=1 SV=1	0	127.35	79	16	20	58	16	172	19.3	5.54	177.2	16	cell death;metabolic process;regulation of biological process	nucleus	catalytic activity;DNA binding;protein binding;RNA binding	Pf00575, Pf03876	67710	ENSMUSG00000071662.3	Polr2g	19	Purine metabolism; Epstein-Barr virus infection; Huntington's disease; Metabolic pathways; RNA polymerase; Pyrimidine metabolism	mRNA Capping; RNA Polymerase II Transcription Initiation; Transcriptional regulation by small RNAs; RNA Polymerase II Pre-transcription Events; Formation of RNA Pol II elongation complex ; mRNA Splicing - Major Pathway; Formation of TC-NER Pre-Incision Complex; RNA Pol II CTD phosphorylation and interaction with CE; FGFR2 alternative splicing; mRNA Splicing - Minor Pathway; Dual incision in TC-NE…	Estrogen signaling; Purine metabolism; mRNA processing; Eukaryotic Transcription Initiation	44	High	1
	Checked	Confidence	Identifying Node	PSM Ambiguity	Annotated Sequence	Modifications	# Proteins	Master Protein Accessions	Protein Accessions	# Missed Cleavages	Charge	DeltaScore	DeltaCn	Rank	Search Engine Rank	m/z [Da]	MH+ [Da]	Theo. MH+ [Da]	DeltaM [ppm]	Deltam/z [Da]	Activation Type	MS Order	Isolation Interference [%]	Ion Inject Time [ms]	RT [min]	First Scan	Spectrum File	File ID	XCorr	# Protein Groups	Percolator q-Value	Percolator PEP	PhosphoRS: Best Site Probabilities
	FALSE	High	Sequest HT (A2)	Unambiguous	[D].PNSNPPcYK.[T]	C7(Carbamidomethyl)	1	P62488	P62488	0	2	0.2574	0	1	1	538.745	1076.48	1076.48	0.5	0.00027	HCD (High Energy Collision Dissociation)	MS2	58.623	100	10.7567	4899	20210430_Caden_phos_OT.raw	F4	1.01	1	0.005335	0.07907
	FALSE	High	Sequest HT (A2)	Unambiguous	[K].QKLFTEVEGTcTGK.[Y]	C11(Carbamidomethyl)	1	P62488	P62488	1	3	0.544	0	1	1	533.268	1597.79	1597.79	-0.14	-8e-05	HCD (High Energy Collision Dissociation)	MS2	30.9497	42.52	29.5353	13899	20210430_Caden_phos_OT.raw	F4	3.18	1	0.0006101	0.0004912
	FALSE	High	Sequest HT (A2)	Unambiguous	[K].QKLFTEVEGTcTGK.[Y]	C11(Carbamidomethyl)	1	P62488	P62488	1	2	0.6188	0	1	1	799.399	1597.79	1597.79	1.2	0.00096	HCD (High Energy Collision Dissociation)	MS2	12.0886	100	29.5383	13901	20210430_Caden_phos_OT.raw	F4	3.62	1	0.0006101	4.587e-06
	FALSE	High	Sequest HT (A2)	Unambiguous	[D].IVIQQDDEIR.[L]		1	P62488	P62488	0	2	0.2635	0	1	1	614.829	1228.65	1228.65	-1.3	-0.0008	HCD (High Energy Collision Dissociation)	MS2	0	100	30.9406	14518	20210430_Caden_phos_OT.raw	F4	1.67	1	0.005335	0.08107
	FALSE	High	Sequest HT (A2)	Unambiguous	[K].GEVVDAVVTQVNK.[V]		1	P62488	P62488	0	2	0.4247	0	1	1	679.368	1357.73	1357.73	-2.57	-0.00174	HCD (High Energy Collision Dissociation)	MS2	50.8822	100	30.9962	14546	20210430_Caden_phos_OT.raw	F4	1.86	1	0.0021	0.05063
	FALSE	High	Sequest HT (A2)	Unambiguous	[K].LFTEVEGTcTGK.[Y]	C9(Carbamidomethyl)	1	P62488	P62488	0	2	0.5174	0	1	1	671.322	1341.64	1341.64	0.96	0.00064	HCD (High Energy Collision Dissociation)	MS2	5.53396	41.412	31.0689	14581	20210430_Caden_phos_OT.raw	F4	3.17	1	0.0006101	0.0002526
	FALSE	High	Sequest HT (A2)	Unambiguous	[L].FTEVEGTcTGK.[Y]	C8(Carbamidomethyl)	1	P62488	P62488	0	2	0.5622	0	1	1	614.78	1228.55	1228.55	0.86	0.00053	HCD (High Energy Collision Dissociation)	MS2	53.6217	100	31.2454	14665	20210430_Caden_phos_OT.raw	F4	1.85	1	0.0006101	0.0004938
	FALSE	High	Sequest HT (A2)	Unambiguous	[K].LFTEVEGTcTGK.[Y]	C9(Carbamidomethyl)	1	P62488	P62488	0	2	0.3882	0	1	1	671.321	1341.64	1341.64	-0.31	-0.00021	HCD (High Energy Collision Dissociation)	MS2	0	26.551	31.3369	14711	20210430_Caden_phos_OT.raw	F4	2.55	1	0.0006101	4.024e-05
	FALSE	High	Sequest HT (A2)	Unambiguous	[F].KGEVVDAVVTQVNK.[V]		1	P62488	P62488	1	3	0.6239	0	1	1	495.948	1485.83	1485.83	0.64	0.00032	HCD (High Energy Collision Dissociation)	MS2	37.3907	100	33.6392	15800	20210430_Caden_phos_OT.raw	F4	3.43	1	0.0006101	0.02307
	FALSE	High	Sequest HT (A2)	Unambiguous	[R].HSIPSEmEFDPNSNPPcYK.[T]	M7(Oxidation); C17(Carbamidomethyl)	1	P62488	P62488	0	3	0.5584	0	1	1	755.658	2264.96	2264.96	0.56	0.00043	HCD (High Energy Collision Dissociation)	MS2	0	100	35.8128	16944	20210430_Caden_phos_OT.raw	F4	3.85	1	0.0006101	2.353e-05
	FALSE	High	Sequest HT (A2)	Unambiguous	[R].HSIPSEmEFDPNSNPPcYK.[T]	M7(Oxidation); C17(Carbamidomethyl)	1	P62488	P62488	0	2	0.5436	0	1	1	1132.98	2264.95	2264.96	-1.67	-0.00189	HCD (High Energy Collision Dissociation)	MS2	0	100	35.8813	16982	20210430_Caden_phos_OT.raw	F4	1.49	1	0.006539	0.09472
	FALSE	High	Sequest HT (A2)	Unambiguous	[R].HSIPSEmEFDPNSNPPcYK.[T]	M7(Oxidation); C17(Carbamidomethyl)	1	P62488	P62488	0	3	0.5324	0	1	1	755.659	2264.96	2264.96	1.76	0.00133	HCD (High Energy Collision Dissociation)	MS2	0	15.414	36.1066	17095	20210430_Caden_phos_OT.raw	F4	3.55	1	0.0006101	2.722e-05
	FALSE	High	Sequest HT (A2)	Unambiguous	[R].HSIPSEmEFDPNSNPPcYK.[T]	M7(Oxidation); C17(Carbamidomethyl)	1	P62488	P62488	0	2	0.628	0	1	1	1132.98	2264.96	2264.96	-0.4	-0.00045	HCD (High Energy Collision Dissociation)	MS2	64.1649	100	36.175	17131	20210430_Caden_phos_OT.raw	F4	1.64	1	0.006539	0.09661
	FALSE	High	Sequest HT (A2)	Unambiguous	[R].HSIPSEmEFDPNSNPPcYK.[T]	M7(Oxidation); C17(Carbamidomethyl)	1	P62488	P62488	0	3	0.6277	0	1	1	755.659	2264.96	2264.96	2.3	0.00174	HCD (High Energy Collision Dissociation)	MS2	6.20286	76.127	36.3675	17232	20210430_Caden_phos_OT.raw	F4	4.7	1	0.0006101	0.0001774
	FALSE	High	Sequest HT (A2)	Unambiguous	[R].HSIPSEmEFDPNSNPPcYK.[T]	M7(Oxidation); C17(Carbamidomethyl)	1	P62488	P62488	0	3	0.5643	0	1	1	755.658	2264.96	2264.96	0.17	0.00013	HCD (High Energy Collision Dissociation)	MS2	0	56.079	36.7607	17427	20210430_Caden_phos_OT.raw	F4	3.81	1	0.0006101	4.475e-06
	FALSE	High	Sequest HT (A2)	Unambiguous	[R].HSIPSEmEFDPNSNPPcYK.[T]	M7(Oxidation); C17(Carbamidomethyl)	1	P62488	P62488	0	3	0.5123	0	1	1	755.659	2264.96	2264.96	1.2	0.00091	HCD (High Energy Collision Dissociation)	MS2	0	97.67	37.0627	17579	20210430_Caden_phos_OT.raw	F4	3.26	1	0.0006101	0.002962
	FALSE	High	Sequest HT (A2)	Unambiguous	[R].HSIPSEmEFDPNSNPPcYK.[T]	M7(Oxidation); C17(Carbamidomethyl)	1	P62488	P62488	0	3	0.5465	0	1	1	755.658	2264.96	2264.96	-0.03	-3e-05	HCD (High Energy Collision Dissociation)	MS2	78.8088	100	37.3684	17734	20210430_Caden_phos_OT.raw	F4	2.69	1	0.0006101	0.0001019
	FALSE	High	Sequest HT (A2)	Unambiguous	[R].HSIPSEmEFDPNSNPPcYK.[T]	M7(Oxidation); C17(Carbamidomethyl)	1	P62488	P62488	0	3	0.3818	0	1	1	755.659	2264.96	2264.96	2.02	0.00152	HCD (High Energy Collision Dissociation)	MS2	82.1508	100	38.0358	18066	20210430_Caden_phos_OT.raw	F4	2.2	1	0.0006101	0.01445
	FALSE	High	Sequest HT (A2)	Unambiguous	[K].GEVVDAVVTQVNK.[V]		1	P62488	P62488	0	2	0.2692	0	1	1	679.368	1357.73	1357.73	-1.97	-0.00134	HCD (High Energy Collision Dissociation)	MS2	0	100	38.9544	18523	20210430_Caden_phos_OT.raw	F4	2.86	1	0.0006101	0.002122
	FALSE	High	Sequest HT (A2)	Unambiguous	[K].GEVVDAVVTQVNK.[V]		1	P62488	P62488	0	2	0.5831	0	1	1	679.37	1357.73	1357.73	0.8	0.00054	HCD (High Energy Collision Dissociation)	MS2	0.130168	9.35	39.2496	18667	20210430_Caden_phos_OT.raw	F4	3.07	1	0.0006101	3.769e-05
	FALSE	High	Sequest HT (A2)	Unambiguous	[K].GEVVDAVVTQVNK.[V]		1	P62488	P62488	0	2	0.5116	0	1	1	679.369	1357.73	1357.73	-0.84	-0.00057	HCD (High Energy Collision Dissociation)	MS2	10.8506	100	39.5529	18818	20210430_Caden_phos_OT.raw	F4	2.58	1	0.0006101	6.429e-05
	FALSE	High	Sequest HT (A2)	Unambiguous	[K].GEVVDAVVTQVNK.[V]		1	P62488	P62488	0	2	0.4514	0	1	1	679.369	1357.73	1357.73	-1.22	-0.00083	HCD (High Energy Collision Dissociation)	MS2	23.3236	100	39.9052	18991	20210430_Caden_phos_OT.raw	F4	1.44	1	0.001079	0.04002
	FALSE	High	Sequest HT (A2)	Unambiguous	[K].TmDEDIVIQQDDEIR.[L]	M2(Oxidation)	1	P62488	P62488	0	2	0.7315	0	1	1	918.42	1835.83	1835.83	0.35	0.00032	HCD (High Energy Collision Dissociation)	MS2	1.42486	96.299	39.9635	19020	20210430_Caden_phos_OT.raw	F4	4.99	1	0.0006101	2.426e-06
	FALSE	High	Sequest HT (A2)	Unambiguous	[K].TmDEDIVIQQDDEIR.[L]	M2(Oxidation)	1	P62488	P62488	0	3	0.6411	0	1	1	612.616	1835.83	1835.83	1	0.00061	HCD (High Energy Collision Dissociation)	MS2	16.2647	100	40.0658	19071	20210430_Caden_phos_OT.raw	F4	3.26	1	0.0006101	0.0001579
	FALSE	High	Sequest HT (A2)	Unambiguous	[K].TmDEDIVIQQDDEIR.[L]	M2(Oxidation)	1	P62488	P62488	0	2	0.7137	0	1	1	918.421	1835.83	1835.83	0.87	0.00079	HCD (High Energy Collision Dissociation)	MS2	0.370574	34.45	40.3	19185	20210430_Caden_phos_OT.raw	F4	4.54	1	0.0006101	5.99e-08
	FALSE	High	Sequest HT (A2)	Unambiguous	[K].AIVFRPFK.[G]		1	P62488	P62488	0	2	0.5496	0	1	1	489.3	977.593	977.593	-0.19	-9e-05	HCD (High Energy Collision Dissociation)	MS2	3.79225	100	40.5707	19320	20210430_Caden_phos_OT.raw	F4	2.42	1	0.0021	0.05343
	FALSE	High	Sequest HT (A2)	Unambiguous	[K].TmDEDIVIQQDDEIR.[L]	M2(Oxidation)	1	P62488	P62488	0	2	0.6867	0	1	1	918.421	1835.83	1835.83	0.99	0.00091	HCD (High Energy Collision Dissociation)	MS2	11.142	90.904	40.5988	19334	20210430_Caden_phos_OT.raw	F4	3.99	1	0.0006101	1.577e-07
	FALSE	High	Sequest HT (A2)	Unambiguous	[K].TmDEDIVIQQDDEIR.[L]	M2(Oxidation)	1	P62488	P62488	0	2	0.6911	0	1	1	918.422	1835.84	1835.83	2.64	0.00242	HCD (High Energy Collision Dissociation)	MS2	11.6388	100	40.9411	19502	20210430_Caden_phos_OT.raw	F4	3.82	1	0.0006101	7.644e-08
	FALSE	High	Sequest HT (A2)	Unambiguous	[K].TmDEDIVIQQDDEIR.[L]	M2(Oxidation)	1	P62488	P62488	0	2	0.597	0	1	1	918.42	1835.83	1835.83	0.23	0.00021	HCD (High Energy Collision Dissociation)	MS2	0	100	41.2795	19669	20210430_Caden_phos_OT.raw	F4	3.35	1	0.0006101	1.551e-05
	FALSE	High	Sequest HT (A2)	Unambiguous	[R].HSIPSEMEFDPNSNPPcYK.[T]	C17(Carbamidomethyl)	1	P62488	P62488	0	3	0.2316	0	1	1	750.326	2248.96	2248.96	-0.14	-0.00011	HCD (High Energy Collision Dissociation)	MS2	50.6517	100	41.5634	19809	20210430_Caden_phos_OT.raw	F4	1.77	1	0.004418	0.07372
	FALSE	High	Sequest HT (A2)	Unambiguous	[K].TmDEDIVIQQDDEIR.[L]	M2(Oxidation)	1	P62488	P62488	0	2	0.4124	0	1	1	918.422	1835.84	1835.83	1.88	0.00173	HCD (High Energy Collision Dissociation)	MS2	0	100	41.9039	19980	20210430_Caden_phos_OT.raw	F4	1.94	1	0.0006101	0.003735
	FALSE	High	Sequest HT (A2)	Unambiguous	[K].TMDEDIVIQQDDEIR.[L]		1	P62488	P62488	0	2	0.7295	0	1	1	910.423	1819.84	1819.84	0.98	0.0009	HCD (High Energy Collision Dissociation)	MS2	7.69667	100	43.7816	20962	20210430_Caden_phos_OT.raw	F4	4.4	1	0.0006101	1.275e-06
	FALSE	High	Sequest HT (A2)	Unambiguous	[K].TmDEDIVIQQDDEIRLK.[I]	M2(Oxidation)	1	P62488	P62488	1	3	0.702	0	1	1	693.009	2077.01	2077.01	0.46	0.00032	HCD (High Energy Collision Dissociation)	MS2	11.9251	100	43.7971	20971	20210430_Caden_phos_OT.raw	F4	4.9	1	0.0006101	7.172e-07
	FALSE	High	Sequest HT (A2)	Unambiguous	[K].TmDEDIVIQQDDEIRLK.[I]	M2(Oxidation)	1	P62488	P62488	1	2	0.7	0	1	1	1039.01	2077.01	2077.01	1.46	0.00152	HCD (High Energy Collision Dissociation)	MS2	7.94223	100	43.8498	20999	20210430_Caden_phos_OT.raw	F4	3.7	1	0.0006101	1.981e-07
	FALSE	High	Sequest HT (A2)	Unambiguous	[K].TmDEDIVIQQDDEIRLK.[I]	M2(Oxidation)	1	P62488	P62488	1	3	0.7	0	1	1	693.01	2077.02	2077.01	1.61	0.00111	HCD (High Energy Collision Dissociation)	MS2	0.563103	54.915	44.1262	21142	20210430_Caden_phos_OT.raw	F4	4.1	1	0.0006101	0.0004227
	FALSE	High	Sequest HT (A2)	Unambiguous	[K].TMDEDIVIQQDDEIR.[L]		1	P62488	P62488	0	2	0.5	0	1	1	910.424	1819.84	1819.84	1.59	0.00145	HCD (High Energy Collision Dissociation)	MS2	11.7787	100	44.1598	21159	20210430_Caden_phos_OT.raw	F4	1.8	1	0.0006101	0.005402
	FALSE	High	Sequest HT (A2)	Unambiguous	[K].TmDEDIVIQQDDEIRLK.[I]	M2(Oxidation)	1	P62488	P62488	1	3	0.6335	0	1	1	693.01	2077.01	2077.01	1.52	0.00106	HCD (High Energy Collision Dissociation)	MS2	10.2542	100	44.427	21299	20210430_Caden_phos_OT.raw	F4	3.52	1	0.0006101	8.821e-05
	FALSE	High	Sequest HT (A2)	Unambiguous	[-].mFYHISLEHEILLHPR.[Y]	M1(Oxidation)	1	P62488	P62488	0	4	0.6554	0	1	1	513.519	2051.05	2051.05	-0.01	0	HCD (High Energy Collision Dissociation)	MS2	0	79.547	46.8142	22759	20210430_Caden_phos_OT.raw	F4	5.92	1	0.0006101	5.218e-06
	FALSE	High	Sequest HT (A2)	Unambiguous	[-].mFYHISLEHEILLHPR.[Y]	M1(Oxidation)	1	P62488	P62488	0	5	0.3925	0	1	1	411.017	2051.05	2051.05	0.58	0.00024	HCD (High Energy Collision Dissociation)	MS2	5.94727	100	46.8723	22798	20210430_Caden_phos_OT.raw	F4	2.14	1	0.0006101	0.0003934
	FALSE	High	Sequest HT (A2)	Unambiguous	[-].mFYHISLEHEILLHPR.[Y]	M1(Oxidation)	1	P62488	P62488	0	4	0.4828	0	1	1	513.518	2051.05	2051.05	-1.07	-0.00055	HCD (High Energy Collision Dissociation)	MS2	28.114	22.092	47.2459	23051	20210430_Caden_phos_OT.raw	F4	2.61	1	0.0006101	0.002038
	FALSE	High	Sequest HT (A2)	Unambiguous	[-].MFYHISLEHEILLHPR.[Y]		1	P62488	P62488	0	4	0.6408	0	1	1	509.52	2035.06	2035.06	0.07	4e-05	HCD (High Energy Collision Dissociation)	MS2	0	100	48.9398	24173	20210430_Caden_phos_OT.raw	F4	4.76	1	0.0006101	3.181e-07
	FALSE	High	Sequest HT (A2)	Unambiguous	[R].YFGPNLLNTVK.[Q]		1	P62488	P62488	0	2	0.4105	0	1	1	633.348	1265.69	1265.69	-0.39	-0.00025	HCD (High Energy Collision Dissociation)	MS2	10.0764	100	50.7689	25322	20210430_Caden_phos_OT.raw	F4	1.9	1	0.001079	0.02988
	FALSE	High	Sequest HT (A2)	Unambiguous	[R].YFGPNLLNTVK.[Q]		1	P62488	P62488	0	2	0.5849	0	1	1	633.348	1265.69	1265.69	0.36	0.00023	HCD (High Energy Collision Dissociation)	MS2	0	34.349	51.0894	25519	20210430_Caden_phos_OT.raw	F4	2.12	1	0.0006101	0.006124
	FALSE	High	Sequest HT (A2)	Unambiguous	[R].YFGPNLLNTVK.[Q]		1	P62488	P62488	0	2	0.5269	0	1	1	633.347	1265.69	1265.69	-1.1	-0.00069	HCD (High Energy Collision Dissociation)	MS2	6.93936	100	51.3847	25695	20210430_Caden_phos_OT.raw	F4	2.6	1	0.0006101	0.001894
	FALSE	High	Sequest HT (A2)	Unambiguous	[R].YFGPNLLNTVK.[Q]		1	P62488	P62488	0	2	0.5571	0	1	1	633.348	1265.69	1265.69	0.43	0.00027	HCD (High Energy Collision Dissociation)	MS2	9.65069	100	51.7096	25886	20210430_Caden_phos_OT.raw	F4	2.1	1	0.0006101	0.002251
	FALSE	High	Sequest HT (A2)	Unambiguous	[K].AIVFRPFKGEVVDAVVTQVNK.[V]		1	P62488	P62488	1	3	0.6241	0	1	1	772.775	2316.31	2316.31	1.32	0.00102	HCD (High Energy Collision Dissociation)	MS2	6.10851	26.915	51.8735	25984	20210430_Caden_phos_OT.raw	F4	7.9	1	0.0006101	6.593e-10
	FALSE	High	Sequest HT (A2)	Unambiguous	[K].AIVFRPFKGEVVDAVVTQVNK.[V]		1	P62488	P62488	1	4	0.5466	0	1	1	579.833	2316.31	2316.31	0.55	0.00032	HCD (High Energy Collision Dissociation)	MS2	0.485153	30.469	51.8775	25988	20210430_Caden_phos_OT.raw	F4	5.47	1	0.0006101	1.35e-05
	FALSE	High	Sequest HT (A2)	Unambiguous	[K].AIVFRPFKGEVVDAVVTQVNK.[V]		1	P62488	P62488	1	2	0.6754	0	1	1	1158.66	2316.31	2316.31	0.51	0.00059	HCD (High Energy Collision Dissociation)	MS2	0	100	51.9186	26016	20210430_Caden_phos_OT.raw	F4	2.28	1	0.0021	0.05187
	FALSE	High	Sequest HT (A2)	Unambiguous	[R].YFGPNLLNTVK.[Q]		1	P62488	P62488	0	2	0.3129	0	1	1	633.346	1265.69	1265.69	-2.58	-0.00163	HCD (High Energy Collision Dissociation)	MS2	0	100	52.0641	26100	20210430_Caden_phos_OT.raw	F4	1.63	1	0.0006101	0.007952
	FALSE	High	Sequest HT (A2)	Unambiguous	[K].AIVFRPFKGEVVDAVVTQVNK.[V]		1	P62488	P62488	1	3	0.5649	0	1	1	772.772	2316.3	2316.31	-2.26	-0.00174	HCD (High Energy Collision Dissociation)	MS2	8.7989	43.948	52.1808	26167	20210430_Caden_phos_OT.raw	F4	4.78	1	0.0006101	1.834e-06
	FALSE	High	Sequest HT (A2)	Unambiguous	[K].AIVFRPFKGEVVDAVVTQVNK.[V]		1	P62488	P62488	1	4	0.5451	0	1	1	579.832	2316.3	2316.31	-1.05	-0.00061	HCD (High Energy Collision Dissociation)	MS2	0	35.832	52.1849	26170	20210430_Caden_phos_OT.raw	F4	2.88	1	0.0006101	0.002557
	FALSE	High	Sequest HT (A2)	Unambiguous	[R].YFGPNLLNTVK.[Q]		1	P62488	P62488	0	2	0.4695	0	1	1	633.347	1265.69	1265.69	-1.75	-0.00111	HCD (High Energy Collision Dissociation)	MS2	61.0842	97.278	52.7111	26462	20210430_Caden_phos_OT.raw	F4	2.13	1	0.0006101	0.01263
	FALSE	High	Sequest HT (A2)	Unambiguous	[R].YFGPNLLNTVK.[Q]		1	P62488	P62488	0	2	0.2164	0	1	1	633.348	1265.69	1265.69	-0.84	-0.00053	HCD (High Energy Collision Dissociation)	MS2	18.2319	100	53.5218	26915	20210430_Caden_phos_OT.raw	F4	1.34	1	0.003976	0.07075
	FALSE	High	Sequest HT (A2)	Unambiguous	[K].VGLFTEIGPmScFISR.[H]	M10(Oxidation); C12(Carbamidomethyl)	1	P62488	P62488	0	2	0.5399	0	1	1	915.45	1829.89	1829.89	-0.23	-0.00021	HCD (High Energy Collision Dissociation)	MS2	15.5082	11.62	57.5362	29124	20210430_Caden_phos_OT.raw	F4	2.76	1	0.0006101	9.379e-05
	FALSE	High	Sequest HT (A2)	Unambiguous	[K].VGLFTEIGPMScFISR.[H]	C12(Carbamidomethyl)	1	P62488	P62488	0	2	0.6253	0	1	1	907.453	1813.9	1813.9	1.16	0.00105	HCD (High Energy Collision Dissociation)	MS2	23.4706	100	64.9195	32811	20210430_Caden_phos_OT.raw	F4	4.03	1	0.0006101	1.62e-06
	FALSE	High	Sequest HT (A2)	Unambiguous	[K].VGLFTEIGPMScFISR.[H]	C12(Carbamidomethyl)	1	P62488	P62488	0	3	0.5385	0	1	1	605.304	1813.9	1813.9	-0.33	-0.0002	HCD (High Energy Collision Dissociation)	MS2	6.14758	100	65.0077	32854	20210430_Caden_phos_OT.raw	F4	3.12	1	0.0006101	6.91e-05
	FALSE	High	Sequest HT (A2)	Unambiguous	[K].YGFVIAVTTIDNIGAGVIQPGR.[G]		1	P62488	P62488	0	3	0.6424	0	1	1	754.414	2261.23	2261.23	-0.26	-0.00019	HCD (High Energy Collision Dissociation)	MS2	1.21769	49.159	66.5504	33618	20210430_Caden_phos_OT.raw	F4	5.76	1	0.0006101	6.783e-08
	FALSE	High	Sequest HT (A2)	Unambiguous	[K].YGFVIAVTTIDNIGAGVIQPGR.[G]		1	P62488	P62488	0	2	0.7094	0	1	1	1131.12	2261.23	2261.23	-0.82	-0.00092	HCD (High Energy Collision Dissociation)	MS2	0	75.955	66.5551	33622	20210430_Caden_phos_OT.raw	F4	6.16	1	0.0006101	1.54e-10
FALSE	High	Master Protein	Q80UW8	DNA-directed RNA polymerases I, II, and III subunit RPABC1 OS=Mus musculus GN=Polr2e PE=1 SV=1	0	123.673	74	22	28	94	22	210	24.6	5.95	218.27	22	metabolic process	nucleus	catalytic activity;DNA binding	Pf01191, Pf03871	66420	ENSMUSG00000004667.18	Polr2e	10	Huntington's disease; Epstein-Barr virus infection; Pyrimidine metabolism; Metabolic pathways; Cytosolic DNA-sensing pathway; Purine metabolism; RNA polymerase	mRNA Capping; RNA Polymerase II Transcription Initiation; Transcriptional regulation by small RNAs; RNA Polymerase II Pre-transcription Events; RNA Polymerase I Transcription Termination; RNA Polymerase III Transcription Initiation From Type 3 Promoter; Formation of RNA Pol II elongation complex ; mRNA Splicing - Major Pathway; Formation of TC-NER Pre-Incision Complex; RNA Pol II CTD phosphorylat…	Estrogen signaling; Purine metabolism; Eukaryotic Transcription Initiation	58	High	1
	Checked	Confidence	Identifying Node	PSM Ambiguity	Annotated Sequence	Modifications	# Proteins	Master Protein Accessions	Protein Accessions	# Missed Cleavages	Charge	DeltaScore	DeltaCn	Rank	Search Engine Rank	m/z [Da]	MH+ [Da]	Theo. MH+ [Da]	DeltaM [ppm]	Deltam/z [Da]	Activation Type	MS Order	Isolation Interference [%]	Ion Inject Time [ms]	RT [min]	First Scan	Spectrum File	File ID	XCorr	# Protein Groups	Percolator q-Value	Percolator PEP	PhosphoRS: Best Site Probabilities
	FALSE	High	Sequest HT (A2)	Unambiguous	[R].mQEENITR.[A]	M1(Oxidation)	1	Q80UW8	Q80UW8	0	2	0.232	0	1	1	518.74	1036.47	1036.47	0.07	4e-05	HCD (High Energy Collision Dissociation)	MS2	51.9046	54.254	8.4772	3846	20210430_Caden_phos_OT.raw	F4	1.94	1	0.001079	0.03444
	FALSE	High	Sequest HT (A2)	Unambiguous	[R].mQEENITR.[A]	M1(Oxidation)	1	Q80UW8	Q80UW8	0	2	0.3092	0	1	1	518.741	1036.47	1036.47	1.48	0.00077	HCD (High Energy Collision Dissociation)	MS2	8.81208	10.673	8.7346	3963	20210430_Caden_phos_OT.raw	F4	2.49	1	0.0021	0.05494
	FALSE	High	Sequest HT (A2)	Unambiguous	[R].mQEENITR.[A]	M1(Oxidation)	1	Q80UW8	Q80UW8	0	2	0.2747	0	1	1	518.74	1036.47	1036.47	0.29	0.00015	HCD (High Energy Collision Dissociation)	MS2	45.9478	29.965	9.1306	4141	20210430_Caden_phos_OT.raw	F4	1.82	1	0.001079	0.0318
	FALSE	High	Sequest HT (A2)	Unambiguous	[R].KTImQLcHDR.[G]	M4(Oxidation); C7(Carbamidomethyl)	1	Q80UW8	Q80UW8	1	3	0.3114	0	1	1	439.885	1317.64	1317.64	0.29	0.00013	HCD (High Energy Collision Dissociation)	MS2	36.0576	100	9.1664	4153	20210430_Caden_phos_OT.raw	F4	1.67	1	0.0006101	0.01831
	FALSE	High	Sequest HT (A2)	Unambiguous	[K].AQFGDKPSEGR.[P]		1	Q80UW8	Q80UW8	0	3	0.3882	0	1	1	397.863	1191.57	1191.58	-0.85	-0.00034	HCD (High Energy Collision Dissociation)	MS2	45.1702	100	9.3169	4222	20210430_Caden_phos_OT.raw	F4	1.52	1	0.0006101	0.01712
	FALSE	High	Sequest HT (A2)	Unambiguous	[R].KTImQLcHDR.[G]	M4(Oxidation); C7(Carbamidomethyl)	1	Q80UW8	Q80UW8	1	3	0.4221	0	1	1	439.885	1317.64	1317.64	0.01	0	HCD (High Energy Collision Dissociation)	MS2	2.37344	53.331	9.4214	4271	20210430_Caden_phos_OT.raw	F4	2.44	1	0.0006101	6.204e-05
	FALSE	High	Sequest HT (A2)	Unambiguous	[R].KTImQLcHDR.[G]	M4(Oxidation); C7(Carbamidomethyl)	1	Q80UW8	Q80UW8	1	3	0.4233	0	1	1	439.885	1317.64	1317.64	0.7	0.00031	HCD (High Energy Collision Dissociation)	MS2	3.96418	70.078	9.6756	4392	20210430_Caden_phos_OT.raw	F4	2.15	1	0.0006101	0.007849
	FALSE	High	Sequest HT (A2)	Unambiguous	[K].AQFGDKPSEGRPR.[R]		1	Q80UW8	Q80UW8	0	3	0.5559	0	1	1	482.248	1444.73	1444.73	-0.43	-0.00021	HCD (High Energy Collision Dissociation)	MS2	12.2265	69.421	9.6878	4398	20210430_Caden_phos_OT.raw	F4	3.04	1	0.0006101	0.0003006
	FALSE	High	Sequest HT (A2)	Unambiguous	[Q].FGDKPSEGRPR.[R]		1	Q80UW8	Q80UW8	0	2	0.3019	0	1	1	623.321	1245.63	1245.63	0.4	0.00025	HCD (High Energy Collision Dissociation)	MS2	0	100	9.7358	4421	20210430_Caden_phos_OT.raw	F4	1.59	1	0.0021	0.05708
	FALSE	High	Sequest HT (A2)	Unambiguous	[Q].FGDKPSEGRPR.[R]		1	Q80UW8	Q80UW8	0	3	0.498	0	1	1	415.883	1245.63	1245.63	-0.18	-7e-05	HCD (High Energy Collision Dissociation)	MS2	11.5412	65.11	9.7475	4427	20210430_Caden_phos_OT.raw	F4	2.51	1	0.0006101	0.0009258
	FALSE	High	Sequest HT (A2)	Unambiguous	[R].KTImQLcHDR.[G]	M4(Oxidation); C7(Carbamidomethyl)	1	Q80UW8	Q80UW8	1	3	0.3793	0	1	1	439.885	1317.64	1317.64	0.06	3e-05	HCD (High Energy Collision Dissociation)	MS2	9.25975	100	9.9383	4509	20210430_Caden_phos_OT.raw	F4	2.03	1	0.001079	0.03006
	FALSE	High	Sequest HT (A2)	Unambiguous	[K].AQFGDKPSEGRPR.[R]		1	Q80UW8	Q80UW8	0	3	0.5489	0	1	1	482.248	1444.73	1444.73	-0.31	-0.00015	HCD (High Energy Collision Dissociation)	MS2	15.7009	100	9.9424	4511	20210430_Caden_phos_OT.raw	F4	2.66	1	0.0006101	0.000899
	FALSE	High	Sequest HT (A2)	Unambiguous	[R].KTImQLcHDR.[G]	M4(Oxidation); C7(Carbamidomethyl)	1	Q80UW8	Q80UW8	1	3	0.4155	0	1	1	439.885	1317.64	1317.64	0.75	0.00033	HCD (High Energy Collision Dissociation)	MS2	19.8835	100	10.1914	4629	20210430_Caden_phos_OT.raw	F4	2.07	1	0.0006101	0.01977
	FALSE	High	Sequest HT (A2)	Unambiguous	[R].KTImQLcHDR.[G]	M4(Oxidation); C7(Carbamidomethyl)	1	Q80UW8	Q80UW8	1	3	0.293	0	1	1	439.885	1317.64	1317.64	-0.02	-1e-05	HCD (High Energy Collision Dissociation)	MS2	6.68013	100	10.4441	4746	20210430_Caden_phos_OT.raw	F4	1.57	1	0.001079	0.03298
	FALSE	High	Sequest HT (A2)	Unambiguous	[R].KTImQLcHDR.[G]	M4(Oxidation); C7(Carbamidomethyl)	1	Q80UW8	Q80UW8	1	3	0.1565	0	1	1	439.885	1317.64	1317.64	0.18	8e-05	HCD (High Energy Collision Dissociation)	MS2	31.2916	100	10.737	4889	20210430_Caden_phos_OT.raw	F4	1.47	1	0.003534	0.06638
	FALSE	High	Sequest HT (A2)	Unambiguous	[K].IIRPSETAGR.[Y]		1	Q80UW8	Q80UW8	0	2	0.3149	0	1	1	550.315	1099.62	1099.62	0.92	0.00051	HCD (High Energy Collision Dissociation)	MS2	18.6736	12.016	12.0908	5516	20210430_Caden_phos_OT.raw	F4	2.35	1	0.0006101	0.01343
	FALSE	High	Sequest HT (A2)	Unambiguous	[I].IRPSETAGR.[Y]		1	Q80UW8	Q80UW8	0	2	0.2734	0	1	1	493.773	986.538	986.538	0.5	0.00025	HCD (High Energy Collision Dissociation)	MS2	3.51195	17.997	12.2524	5594	20210430_Caden_phos_OT.raw	F4	2.67	1	0.0006101	0.009672
	FALSE	High	Sequest HT (A2)	Unambiguous	[K].TImQLcHDR.[G]	M3(Oxidation); C6(Carbamidomethyl)	1	Q80UW8	Q80UW8	0	3	0.3136	0	1	1	397.186	1189.54	1189.55	-2.19	-0.00087	HCD (High Energy Collision Dissociation)	MS2	67.0619	68.621	12.7359	5789	20210430_Caden_phos_OT.raw	F4	1.69	1	0.004418	0.07451
	FALSE	High	Sequest HT (A2)	Unambiguous	[K].TImQLcHDR.[G]	M3(Oxidation); C6(Carbamidomethyl)	1	Q80UW8	Q80UW8	0	2	0.5922	0	1	1	595.277	1189.55	1189.55	1.41	0.00084	HCD (High Energy Collision Dissociation)	MS2	73.2235	100	12.7427	5792	20210430_Caden_phos_OT.raw	F4	1.79	1	0.0006101	0.01758
	FALSE	High	Sequest HT (A2)	Unambiguous	[I].mQLcHDR.[G]	M1(Oxidation); C4(Carbamidomethyl)	1	Q80UW8	Q80UW8	0	2	0.488	0	1	1	488.211	975.414	975.413	0.27	0.00013	HCD (High Energy Collision Dissociation)	MS2	36.0752	100	12.8459	5840	20210430_Caden_phos_OT.raw	F4	2.09	1	0.007685	0.1108
	FALSE	High	Sequest HT (A2)	Unambiguous	[R].MQEENITR.[A]		1	Q80UW8	Q80UW8	0	2	0.2045	0	1	1	510.742	1020.48	1020.48	-0.25	-0.00013	HCD (High Energy Collision Dissociation)	MS2	37.3616	100	12.8962	5864	20210430_Caden_phos_OT.raw	F4	1.76	1	0.0021	0.05171
	FALSE	High	Sequest HT (A2)	Unambiguous	[K].TImQLcHDR.[G]	M3(Oxidation); C6(Carbamidomethyl)	1	Q80UW8	Q80UW8	0	3	0.5045	0	1	1	397.187	1189.55	1189.55	0.66	0.00026	HCD (High Energy Collision Dissociation)	MS2	4.46995	18.842	12.9882	5904	20210430_Caden_phos_OT.raw	F4	2.24	1	0.0006101	0.01199
	FALSE	High	Sequest HT (A2)	Unambiguous	[K].TImQLcHDR.[G]	M3(Oxidation); C6(Carbamidomethyl)	1	Q80UW8	Q80UW8	0	2	0.5223	0	1	1	595.276	1189.55	1189.55	0.39	0.00023	HCD (High Energy Collision Dissociation)	MS2	1.55351	50.586	12.9985	5909	20210430_Caden_phos_OT.raw	F4	2.24	1	0.0006101	0.0151
	FALSE	High	Sequest HT (A2)	Unambiguous	[I].mQLcHDR.[G]	M1(Oxidation); C4(Carbamidomethyl)	1	Q80UW8	Q80UW8	0	2	0.5352	0	1	1	488.21	975.413	975.413	-0.67	-0.00033	HCD (High Energy Collision Dissociation)	MS2	10.2212	100	13.0995	5954	20210430_Caden_phos_OT.raw	F4	2.13	1	0.003976	0.06873
	FALSE	High	Sequest HT (A2)	Unambiguous	[R].MQEENITR.[A]		1	Q80UW8	Q80UW8	0	2	0.2314	0	1	1	510.743	1020.48	1020.48	0.34	0.00018	HCD (High Energy Collision Dissociation)	MS2	0	30.926	13.1528	5977	20210430_Caden_phos_OT.raw	F4	2.29	1	0.0006101	0.02687
	FALSE	High	Sequest HT (A2)	Unambiguous	[T].ImQLcHDR.[G]	M2(Oxidation); C5(Carbamidomethyl)	1	Q80UW8	Q80UW8	0	2	0.2264	0	1	1	544.753	1088.5	1088.5	0.15	8e-05	HCD (High Energy Collision Dissociation)	MS2	58.57	100	13.1632	5982	20210430_Caden_phos_OT.raw	F4	1.59	1	0.0006101	0.02108
	FALSE	High	Sequest HT (A2)	Unambiguous	[K].TImQLcHDR.[G]	M3(Oxidation); C6(Carbamidomethyl)	1	Q80UW8	Q80UW8	0	3	1	0	1	1	397.186	1189.54	1189.55	-0.57	-0.00023	HCD (High Energy Collision Dissociation)	MS2	1.18809	27.705	13.2461	6023	20210430_Caden_phos_OT.raw	F4	2.49	1	0.0006101	0.002773
	FALSE	High	Sequest HT (A2)	Unambiguous	[K].TImQLcHDR.[G]	M3(Oxidation); C6(Carbamidomethyl)	1	Q80UW8	Q80UW8	0	2	0.5492	0	1	1	595.276	1189.55	1189.55	-0.13	-7e-05	HCD (High Energy Collision Dissociation)	MS2	4.36119	100	13.2605	6030	20210430_Caden_phos_OT.raw	F4	2.44	1	0.0006101	0.01243
	FALSE	High	Sequest HT (A2)	Unambiguous	[I].mQLcHDR.[G]	M1(Oxidation); C4(Carbamidomethyl)	1	Q80UW8	Q80UW8	0	2	0.5678	0	1	1	488.21	975.413	975.413	-0.85	-0.00042	HCD (High Energy Collision Dissociation)	MS2	6.02691	100	13.3584	6076	20210430_Caden_phos_OT.raw	F4	1.99	1	0.004418	0.07559
	FALSE	High	Sequest HT (A2)	Unambiguous	[K].TImQLcHDR.[G]	M3(Oxidation); C6(Carbamidomethyl)	1	Q80UW8	Q80UW8	0	3	0.5221	0	1	1	397.186	1189.54	1189.55	-0.42	-0.00017	HCD (High Energy Collision Dissociation)	MS2	2.65655	56.841	13.5059	6147	20210430_Caden_phos_OT.raw	F4	2.26	1	0.0006101	0.008142
	FALSE	High	Sequest HT (A2)	Unambiguous	[K].TImQLcHDR.[G]	M3(Oxidation); C6(Carbamidomethyl)	1	Q80UW8	Q80UW8	0	2	0.5587	0	1	1	595.276	1189.55	1189.55	0.39	0.00023	HCD (High Energy Collision Dissociation)	MS2	7.39419	100	13.5139	6151	20210430_Caden_phos_OT.raw	F4	2.47	1	0.0006101	0.009176
	FALSE	High	Sequest HT (A2)	Unambiguous	[K].TImQLcHDR.[G]	M3(Oxidation); C6(Carbamidomethyl)	1	Q80UW8	Q80UW8	0	3	0.4895	0	1	1	397.186	1189.54	1189.55	-1.11	-0.00044	HCD (High Energy Collision Dissociation)	MS2	0	89.897	13.7606	6269	20210430_Caden_phos_OT.raw	F4	2.39	1	0.0006101	0.004135
	FALSE	High	Sequest HT (A2)	Unambiguous	[K].TImQLcHDR.[G]	M3(Oxidation); C6(Carbamidomethyl)	1	Q80UW8	Q80UW8	0	2	0.5545	0	1	1	595.276	1189.55	1189.55	-0.12	-7e-05	HCD (High Energy Collision Dissociation)	MS2	11.0515	100	13.7645	6271	20210430_Caden_phos_OT.raw	F4	2.02	1	0.0006101	0.00851
	FALSE	High	Sequest HT (A2)	Unambiguous	[K].TImQLcHDR.[G]	M3(Oxidation); C6(Carbamidomethyl)	1	Q80UW8	Q80UW8	0	3	0.5272	0	1	1	397.186	1189.54	1189.55	-0.49	-0.00019	HCD (High Energy Collision Dissociation)	MS2	2.44125	100	14.0143	6388	20210430_Caden_phos_OT.raw	F4	2.39	1	0.0006101	0.01667
	FALSE	High	Sequest HT (A2)	Unambiguous	[K].TImQLcHDR.[G]	M3(Oxidation); C6(Carbamidomethyl)	1	Q80UW8	Q80UW8	0	2	0.5585	0	1	1	595.276	1189.55	1189.55	0.09	5e-05	HCD (High Energy Collision Dissociation)	MS2	11.2705	100	14.0186	6390	20210430_Caden_phos_OT.raw	F4	1.88	1	0.0006101	0.005011
	FALSE	High	Sequest HT (A2)	Unambiguous	[K].TImQLcHDR.[G]	M3(Oxidation); C6(Carbamidomethyl)	1	Q80UW8	Q80UW8	0	3	0.5308	0	1	1	397.186	1189.54	1189.55	-0.79	-0.00031	HCD (High Energy Collision Dissociation)	MS2	3.336	100	14.2704	6513	20210430_Caden_phos_OT.raw	F4	2.11	1	0.0006101	0.01361
	FALSE	High	Sequest HT (A2)	Unambiguous	[K].TImQLcHDR.[G]	M3(Oxidation); C6(Carbamidomethyl)	1	Q80UW8	Q80UW8	0	2	0.5943	0	1	1	595.276	1189.55	1189.55	0.4	0.00024	HCD (High Energy Collision Dissociation)	MS2	0	100	14.2759	6516	20210430_Caden_phos_OT.raw	F4	1.75	1	0.0006101	0.007477
	FALSE	High	Sequest HT (A2)	Unambiguous	[K].TImQLcHDR.[G]	M3(Oxidation); C6(Carbamidomethyl)	1	Q80UW8	Q80UW8	0	3	0.4692	0	1	1	397.186	1189.54	1189.55	-0.79	-0.00031	HCD (High Energy Collision Dissociation)	MS2	0	100	14.5401	6647	20210430_Caden_phos_OT.raw	F4	2.11	1	0.001079	0.03401
	FALSE	High	Sequest HT (A2)	Unambiguous	[K].TImQLcHDR.[G]	M3(Oxidation); C6(Carbamidomethyl)	1	Q80UW8	Q80UW8	0	2	0.5543	0	1	1	595.274	1189.54	1189.55	-3.29	-0.00196	HCD (High Energy Collision Dissociation)	MS2	23.6078	100	14.5445	6649	20210430_Caden_phos_OT.raw	F4	1.75	1	0.0006101	0.01055
	FALSE	High	Sequest HT (A2)	Unambiguous	[K].TImQLcHDR.[G]	M3(Oxidation); C6(Carbamidomethyl)	1	Q80UW8	Q80UW8	0	2	0.5703	0	1	1	595.277	1189.55	1189.55	1.44	0.00085	HCD (High Energy Collision Dissociation)	MS2	83.4427	100	14.8377	6794	20210430_Caden_phos_OT.raw	F4	1.28	1	0.002599	0.05905
	FALSE	High	Sequest HT (A2)	Unambiguous	[K].TImQLcHDR.[G]	M3(Oxidation); C6(Carbamidomethyl)	1	Q80UW8	Q80UW8	0	3	0.3956	0	1	1	397.187	1189.55	1189.55	0.45	0.00018	HCD (High Energy Collision Dissociation)	MS2	50.2362	84.864	14.8698	6810	20210430_Caden_phos_OT.raw	F4	1.82	1	0.0006101	0.01114
	FALSE	High	Sequest HT (A2)	Unambiguous	[K].TImQLcHDR.[G]	M3(Oxidation); C6(Carbamidomethyl)	1	Q80UW8	Q80UW8	0	3	0.4973	0	1	1	397.186	1189.54	1189.55	-0.62	-0.00025	HCD (High Energy Collision Dissociation)	MS2	15.7115	100	15.131	6936	20210430_Caden_phos_OT.raw	F4	1.85	1	0.0006101	0.0112
	FALSE	High	Sequest HT (A2)	Unambiguous	[I].IRPSETAGR.[Y]		1	Q80UW8	Q80UW8	0	2	0.3409	0	1	1	493.772	986.537	986.538	-0.4	-0.0002	HCD (High Energy Collision Dissociation)	MS2	28.097	100	15.3027	7019	20210430_Caden_phos_OT.raw	F4	2.2	1	0.005335	0.07997
	FALSE	High	Sequest HT (A2)	Unambiguous	[K].TImQLcHDR.[G]	M3(Oxidation); C6(Carbamidomethyl)	1	Q80UW8	Q80UW8	0	3	0.4015	0	1	1	397.186	1189.54	1189.55	-0.61	-0.00024	HCD (High Energy Collision Dissociation)	MS2	22.2101	100	15.408	7071	20210430_Caden_phos_OT.raw	F4	1.37	1	0.0021	0.05463
	FALSE	High	Sequest HT (A2)	Unambiguous	[R].IQAGDPVAR.[Y]		1	Q80UW8	Q80UW8	0	2	0.3399	0	1	1	463.756	926.505	926.505	-0.17	-8e-05	HCD (High Energy Collision Dissociation)	MS2	23.505	95.715	16.2666	7488	20210430_Caden_phos_OT.raw	F4	2.53	1	0.0006101	0.006977
	FALSE	High	Sequest HT (A2)	Unambiguous	[I].QAGDPVAR.[Y]		1	Q80UW8	Q80UW8	0	2	0.2615	0	1	1	407.214	813.421	813.421	-0.82	-0.00034	HCD (High Energy Collision Dissociation)	MS2	43.1557	90.769	16.3807	7545	20210430_Caden_phos_OT.raw	F4	2.18	1	0.001079	0.04186
	FALSE	High	Sequest HT (A2)	Unambiguous	[R].IQAGDPVAR.[Y]		1	Q80UW8	Q80UW8	0	2	0.3012	0	1	1	463.757	926.507	926.505	1.23	0.00057	HCD (High Energy Collision Dissociation)	MS2	0.509714	3.107	16.5187	7608	20210430_Caden_phos_OT.raw	F4	2.59	1	0.0006101	0.004909
	FALSE	High	Sequest HT (A2)	Unambiguous	[R].KTIMQLcHDR.[G]	C7(Carbamidomethyl)	1	Q80UW8	Q80UW8	1	3	0.5528	0	1	1	434.553	1301.64	1301.65	-1.43	-0.00062	HCD (High Energy Collision Dissociation)	MS2	33.8213	100	16.6436	7669	20210430_Caden_phos_OT.raw	F4	2.46	1	0.0006101	0.00784
	FALSE	High	Sequest HT (A2)	Unambiguous	[R].KTIMQLcHDR.[G]	C7(Carbamidomethyl)	1	Q80UW8	Q80UW8	1	2	0.2083	0	1	1	651.326	1301.64	1301.65	-1.13	-0.00074	HCD (High Energy Collision Dissociation)	MS2	71.425	100	16.7279	7714	20210430_Caden_phos_OT.raw	F4	1.44	1	0.005335	0.08003
	FALSE	High	Sequest HT (A2)	Unambiguous	[R].IQAGDPVAR.[Y]		1	Q80UW8	Q80UW8	0	2	0.2304	0	1	1	463.756	926.504	926.505	-1.33	-0.00062	HCD (High Energy Collision Dissociation)	MS2	11.2594	85.387	16.7808	7741	20210430_Caden_phos_OT.raw	F4	2.17	1	0.003976	0.07013
	FALSE	High	Sequest HT (A2)	Unambiguous	[K].QSLVDmAPK.[Y]	M6(Oxidation)	1	Q80UW8	Q80UW8	0	2	0.4439	0	1	1	502.758	1004.51	1004.51	0.31	0.00016	HCD (High Energy Collision Dissociation)	MS2	24.6932	22.45	21.1509	9849	20210430_Caden_phos_OT.raw	F4	2.14	1	0.007685	0.1112
	FALSE	High	Sequest HT (A2)	Unambiguous	[K].QSLVDmAPK.[Y]	M6(Oxidation)	1	Q80UW8	Q80UW8	0	2	0.4941	0	1	1	502.757	1004.51	1004.51	-1.01	-0.00051	HCD (High Energy Collision Dissociation)	MS2	20.7787	58.136	21.4994	9994	20210430_Caden_phos_OT.raw	F4	2.55	1	0.0006101	0.02446
	FALSE	High	Sequest HT (A2)	Unambiguous	[K].QSLVDmAPK.[Y]	M6(Oxidation)	1	Q80UW8	Q80UW8	0	2	0.5174	0	1	1	502.757	1004.51	1004.51	-0.39	-0.0002	HCD (High Energy Collision Dissociation)	MS2	8.26902	24.596	21.7529	10103	20210430_Caden_phos_OT.raw	F4	2.3	1	0.003976	0.07249
	FALSE	High	Sequest HT (A2)	Unambiguous	[K].TIMQLcHDR.[G]	C6(Carbamidomethyl)	1	Q80UW8	Q80UW8	0	2	0.4647	0	1	1	587.278	1173.55	1173.55	-1.93	-0.00113	HCD (High Energy Collision Dissociation)	MS2	0	100	22.5421	10491	20210430_Caden_phos_OT.raw	F4	1.7	1	0.001079	0.03151
	FALSE	High	Sequest HT (A2)	Unambiguous	[K].TIMQLcHDR.[G]	C6(Carbamidomethyl)	1	Q80UW8	Q80UW8	0	3	0.5138	0	1	1	391.855	1173.55	1173.55	-0.38	-0.00015	HCD (High Energy Collision Dissociation)	MS2	37.2386	100	22.5656	10503	20210430_Caden_phos_OT.raw	F4	1.81	1	0.0006101	0.01882
	FALSE	High	Sequest HT (A2)	Unambiguous	[R].ALIVVQQGmTPSAK.[Q]	M9(Oxidation)	1	Q80UW8	Q80UW8	0	2	0.5153	0	1	1	729.905	1458.8	1458.8	2.55	0.00186	HCD (High Energy Collision Dissociation)	MS2	0	100	35.2193	16628	20210430_Caden_phos_OT.raw	F4	3.26	1	0.0006101	0.0004497
	FALSE	High	Sequest HT (A2)	Unambiguous	[R].ALIVVQQGmTPSAK.[Q]	M9(Oxidation)	1	Q80UW8	Q80UW8	0	2	0.6159	0	1	1	729.903	1458.8	1458.8	0.19	0.00014	HCD (High Energy Collision Dissociation)	MS2	0	19.682	35.4705	16765	20210430_Caden_phos_OT.raw	F4	2.89	1	0.0006101	0.0006743
	FALSE	High	Sequest HT (A2)	Unambiguous	[R].ALIVVQQGmTPSAK.[Q]	M9(Oxidation)	1	Q80UW8	Q80UW8	0	2	0.6296	0	1	1	729.903	1458.8	1458.8	0.68	0.00049	HCD (High Energy Collision Dissociation)	MS2	0.493883	10.325	35.7451	16910	20210430_Caden_phos_OT.raw	F4	2.97	1	0.0006101	0.0006115
	FALSE	High	Sequest HT (A2)	Unambiguous	[R].ALIVVQQGmTPSAK.[Q]	M9(Oxidation)	1	Q80UW8	Q80UW8	0	2	0.6436	0	1	1	729.904	1458.8	1458.8	1.24	0.00091	HCD (High Energy Collision Dissociation)	MS2	0	10.509	36.0193	17052	20210430_Caden_phos_OT.raw	F4	3.03	1	0.0006101	9.63e-05
	FALSE	High	Sequest HT (A2)	Unambiguous	[R].ALIVVQQGmTPSAK.[Q]	M9(Oxidation)	1	Q80UW8	Q80UW8	0	2	0.6	0	1	1	729.903	1458.8	1458.8	-0.11	-8e-05	HCD (High Energy Collision Dissociation)	MS2	0	33.121	36.2851	17191	20210430_Caden_phos_OT.raw	F4	2.75	1	0.0006101	6.425e-05
	FALSE	High	Sequest HT (A2)	Unambiguous	[R].ALIVVQQGmTPSAK.[Q]	M9(Oxidation)	1	Q80UW8	Q80UW8	0	2	0.6336	0	1	1	729.904	1458.8	1458.8	1.54	0.00112	HCD (High Energy Collision Dissociation)	MS2	0.890402	69.473	36.5928	17344	20210430_Caden_phos_OT.raw	F4	2.92	1	0.0006101	0.0001734
	FALSE	High	Sequest HT (A2)	Unambiguous	[R].ALIVVQQGmTPSAK.[Q]	M9(Oxidation)	1	Q80UW8	Q80UW8	0	2	0.5756	0	1	1	729.903	1458.8	1458.8	0.68	0.00049	HCD (High Energy Collision Dissociation)	MS2	5.31893	100	36.9171	17506	20210430_Caden_phos_OT.raw	F4	2.71	1	0.0006101	0.005477
	FALSE	High	Sequest HT (A2)	Unambiguous	[R].ALIVVQQGmTPSAK.[Q]	M9(Oxidation)	1	Q80UW8	Q80UW8	0	2	0.572	0	1	1	729.903	1458.8	1458.8	0.48	0.00035	HCD (High Energy Collision Dissociation)	MS2	4.06963	100	37.2842	17690	20210430_Caden_phos_OT.raw	F4	2.5	1	0.0006101	7.698e-05
	FALSE	High	Sequest HT (A2)	Unambiguous	[R].ALIVVQQGmTPSAK.[Q]	M9(Oxidation)	1	Q80UW8	Q80UW8	0	2	0.5962	0	1	1	729.903	1458.8	1458.8	0.04	3e-05	HCD (High Energy Collision Dissociation)	MS2	65.3295	100	37.587	17843	20210430_Caden_phos_OT.raw	F4	2.65	1	0.0006101	0.0003137
	FALSE	High	Sequest HT (A2)	Unambiguous	[R].RTDLTVLVAHNDD.[P]		1	Q80UW8	Q80UW8	1	2	0.7203	0	1	1	734.873	1468.74	1468.74	0.27	0.0002	HCD (High Energy Collision Dissociation)	MS2	32.7268	100	37.6345	17867	20210430_Caden_phos_OT.raw	F4	3.11	1	0.0006101	0.009029
	FALSE	High	Sequest HT (A2)	Unambiguous	[R].RTDLTVLVAHNDD.[P]		1	Q80UW8	Q80UW8	1	3	0.5153	0	1	1	490.251	1468.74	1468.74	-0.37	-0.00018	HCD (High Energy Collision Dissociation)	MS2	40.1912	41.959	37.6613	17882	20210430_Caden_phos_OT.raw	F4	1.96	1	0.003534	0.06584
	FALSE	High	Sequest HT (A2)	Unambiguous	[K].EEVTELLAR.[Y]		1	Q80UW8	Q80UW8	0	2	0.369	0	1	1	530.288	1059.57	1059.57	0.83	0.00044	HCD (High Energy Collision Dissociation)	MS2	13.971	29.634	41.4676	19762	20210430_Caden_phos_OT.raw	F4	2.9	1	0.0006101	0.004388
	FALSE	High	Sequest HT (A2)	Unambiguous	[K].EEVTELLAR.[Y]		1	Q80UW8	Q80UW8	0	2	0.3818	0	1	1	530.288	1059.57	1059.57	1.4	0.00074	HCD (High Energy Collision Dissociation)	MS2	8.18001	47.525	41.7976	19928	20210430_Caden_phos_OT.raw	F4	2.75	1	0.0006101	0.004358
	FALSE	High	Sequest HT (A2)	Unambiguous	[R].ALIVVQQGMTPSAK.[Q]		1	Q80UW8	Q80UW8	0	2	0.6667	0	1	1	721.907	1442.81	1442.8	1.62	0.00117	HCD (High Energy Collision Dissociation)	MS2	33.1011	100	42.023	20040	20210430_Caden_phos_OT.raw	F4	3.24	1	0.0006101	1.12e-05
	FALSE	High	Sequest HT (A2)	Unambiguous	[K].EEVTELLAR.[Y]		1	Q80UW8	Q80UW8	0	2	0.4131	0	1	1	530.288	1059.57	1059.57	0.71	0.00037	HCD (High Energy Collision Dissociation)	MS2	20.8077	100	42.1119	20084	20210430_Caden_phos_OT.raw	F4	2.13	1	0.0006101	0.007204
	FALSE	High	Sequest HT (A2)	Unambiguous	[D].PTDQmFVFFPEEPK.[V]	M5(Oxidation)	1	Q80UW8	Q80UW8	0	2	0.6512	0	1	1	864.4	1727.79	1727.8	-3.34	-0.00289	HCD (High Energy Collision Dissociation)	MS2	56.3421	68.326	53.5984	26961	20210430_Caden_phos_OT.raw	F4	3.24	1	0.0006101	1.583e-05
	FALSE	High	Sequest HT (A2)	Unambiguous	[R].RTDLTVLVAHNDDPTDQmFVFFPEEPK.[V]	M18(Oxidation)	1	Q80UW8	Q80UW8	1	4	0.7366	0	1	1	795.135	3177.52	3177.52	0.04	3e-05	HCD (High Energy Collision Dissociation)	MS2	1.90683	52.839	57.1613	28924	20210430_Caden_phos_OT.raw	F4	6.91	1	0.0006101	1.8e-10
	FALSE	High	Sequest HT (A2)	Unambiguous	[R].RTDLTVLVAHNDDPTDQmFVFFPEEPK.[V]	M18(Oxidation)	1	Q80UW8	Q80UW8	1	3	0.7124	0	1	1	1059.84	3177.52	3177.52	-0.47	-0.0005	HCD (High Energy Collision Dissociation)	MS2	0	94.195	57.2015	28946	20210430_Caden_phos_OT.raw	F4	6.05	1	0.0006101	1.177e-08
	FALSE	High	Sequest HT (A2)	Unambiguous	[R].RTDLTVLVAHNDDPTDQmFVFFPEEPK.[V]	M18(Oxidation)	1	Q80UW8	Q80UW8	1	4	0.7017	0	1	1	795.136	3177.52	3177.52	0.73	0.00058	HCD (High Energy Collision Dissociation)	MS2	3.09474	42.761	57.4579	29084	20210430_Caden_phos_OT.raw	F4	4.66	1	0.0006101	5.925e-07
	FALSE	High	Sequest HT (A2)	Unambiguous	[R].RTDLTVLVAHNDDPTDQmFVFFPEEPK.[V]	M18(Oxidation)	1	Q80UW8	Q80UW8	1	3	0.6613	0	1	1	1059.85	3177.52	3177.52	0.67	0.00071	HCD (High Energy Collision Dissociation)	MS2	0	100	57.5003	29106	20210430_Caden_phos_OT.raw	F4	3.1	1	0.0006101	0.000583
	FALSE	High	Sequest HT (A2)	Unambiguous	[R].RTDLTVLVAHNDDPTDQmFVFFPEEPK.[V]	M18(Oxidation)	1	Q80UW8	Q80UW8	1	4	0.7386	0	1	1	795.136	3177.52	3177.52	1.1	0.00087	HCD (High Energy Collision Dissociation)	MS2	2.18959	95.304	57.8004	29263	20210430_Caden_phos_OT.raw	F4	5.28	1	0.0006101	3.534e-07
	FALSE	High	Sequest HT (A2)	Unambiguous	[R].RTDLTVLVAHNDDPTDQmFVFFPEEPK.[V]	M18(Oxidation)	1	Q80UW8	Q80UW8	1	3	0.5086	0	1	1	1059.84	3177.51	3177.52	-2.34	-0.00247	HCD (High Energy Collision Dissociation)	MS2	0	100	57.8989	29313	20210430_Caden_phos_OT.raw	F4	1.75	1	0.0006101	0.003711
	FALSE	High	Sequest HT (A2)	Unambiguous	[R].RTDLTVLVAHNDDPTDQmFVFFPEEPK.[V]	M18(Oxidation)	1	Q80UW8	Q80UW8	1	4	0.6108	0	1	1	795.136	3177.52	3177.52	0.86	0.00068	HCD (High Energy Collision Dissociation)	MS2	19.4279	100	58.1836	29458	20210430_Caden_phos_OT.raw	F4	3.34	1	0.0006101	0.0001948
	FALSE	High	Sequest HT (A2)	Unambiguous	[R].RTDLTVLVAHNDDPTDQmFVFFPEEPK.[V]	M18(Oxidation)	1	Q80UW8	Q80UW8	1	3	0.5538	0	1	1	1059.84	3177.5	3177.52	-6.26	-0.00663	HCD (High Energy Collision Dissociation)	MS2	0	100	58.2417	29487	20210430_Caden_phos_OT.raw	F4	1.3	1	0.007996	0.1278
	FALSE	High	Sequest HT (A2)	Unambiguous	[R].RTDLTVLVAHNDDPTDQmFVFFPEEPK.[V]	M18(Oxidation)	1	Q80UW8	Q80UW8	1	4	0.6404	0	1	1	795.135	3177.52	3177.52	-0.22	-0.00018	HCD (High Energy Collision Dissociation)	MS2	87.3293	100	58.5998	29668	20210430_Caden_phos_OT.raw	F4	3.56	1	0.0006101	6.719e-05
	FALSE	High	Sequest HT (A2)	Unambiguous	[D].PTDQMFVFFPEEPK.[V]		1	Q80UW8	Q80UW8	0	2	0.568	0	1	1	856.405	1711.8	1711.8	-0.85	-0.00073	HCD (High Energy Collision Dissociation)	MS2	51.3118	83.637	58.9849	29865	20210430_Caden_phos_OT.raw	F4	2.06	1	0.001079	0.04178
	FALSE	High	Sequest HT (A2)	Unambiguous	[R].RTDLTVLVAHNDDPTDQmFVFFPEEPK.[V]	M18(Oxidation)	1	Q80UW8	Q80UW8	1	4	0.4926	0	1	1	795.136	3177.52	3177.52	0.69	0.00055	HCD (High Energy Collision Dissociation)	MS2	15.037	100	59.114	29930	20210430_Caden_phos_OT.raw	F4	2.03	1	0.0006101	0.003701
	FALSE	High	Sequest HT (A2)	Unambiguous	[R].GYLVTQDELDQTLEEFK.[A]		1	Q80UW8	Q80UW8	0	2	0.6561	0	1	1	1014.49	2027.98	2027.98	-0.47	-0.00048	HCD (High Energy Collision Dissociation)	MS2	4.21216	42.932	60.5271	30640	20210430_Caden_phos_OT.raw	F4	3.46	1	0.0006101	2.43e-05
	FALSE	High	Sequest HT (A2)	Unambiguous	[R].TDLTVLVAHNDDPTDQmFVFFPEEPK.[V]	M17(Oxidation)	1	Q80UW8	Q80UW8	0	3	0.5301	0	1	1	1007.81	3021.42	3021.42	-0.42	-0.00042	HCD (High Energy Collision Dissociation)	MS2	1.58772	100	60.7748	30764	20210430_Caden_phos_OT.raw	F4	2.66	1	0.0006101	0.0001958
	FALSE	High	Sequest HT (A2)	Unambiguous	[R].RTDLTVLVAHNDDPTDQMFVFFPEEPK.[V]		1	Q80UW8	Q80UW8	1	4	0.5568	0	1	1	791.138	3161.53	3161.52	1.32	0.00104	HCD (High Energy Collision Dissociation)	MS2	31.4139	17.872	61.1485	30949	20210430_Caden_phos_OT.raw	F4	3.7	1	0.0006101	9.3e-05
	FALSE	High	Sequest HT (A2)	Unambiguous	[R].RTDLTVLVAHNDDPTDQMFVFFPEEPK.[V]		1	Q80UW8	Q80UW8	1	3	0.6966	0	1	1	1054.52	3161.54	3161.52	3.73	0.00393	HCD (High Energy Collision Dissociation)	MS2	4.62953	62.821	61.1492	30950	20210430_Caden_phos_OT.raw	F4	3.79	1	0.0006101	0.0002867
	FALSE	High	Sequest HT (A2)	Unambiguous	[R].GYLVTQDELDQTLEEFKAQFGDKPSEGRPR.[R]		1	Q80UW8	Q80UW8	1	4	0.6616	0	1	1	864.178	3453.69	3453.69	-0.33	-0.00029	HCD (High Energy Collision Dissociation)	MS2	12.0914	100	61.6111	31185	20210430_Caden_phos_OT.raw	F4	7.3	1	0.0006101	8.675e-09
	FALSE	High	Sequest HT (A2)	Unambiguous	[R].GYLVTQDELDQTLEEFKAQFGDKPSEGRPR.[R]		1	Q80UW8	Q80UW8	1	5	0.5305	0	1	1	691.547	3453.7	3453.69	3.3	0.00228	HCD (High Energy Collision Dissociation)	MS2	0.173595	6.032	61.6829	31220	20210430_Caden_phos_OT.raw	F4	5.73	1	0.0006101	3.832e-08
	FALSE	High	Sequest HT (A2)	Unambiguous	[R].GYLVTQDELDQTLEEFKAQFGDKPSEGRPR.[R]		1	Q80UW8	Q80UW8	1	3	0.6689	0	1	1	1151.9	3453.69	3453.69	0.08	9e-05	HCD (High Energy Collision Dissociation)	MS2	0	100	61.687	31222	20210430_Caden_phos_OT.raw	F4	4.44	1	0.0006101	6.738e-08
	FALSE	High	Sequest HT (A2)	Unambiguous	[R].GYLVTQDELDQTLEEFKAQFGDKPSEGRPR.[R]		1	Q80UW8	Q80UW8	1	4	0.6583	0	1	1	864.179	3453.7	3453.69	1.08	0.00093	HCD (High Energy Collision Dissociation)	MS2	4.50808	68.46	61.936	31348	20210430_Caden_phos_OT.raw	F4	4.39	1	0.0006101	9.192e-06
	FALSE	High	Sequest HT (A2)	Unambiguous	[R].GYLVTQDELDQTLEEFKAQFGDKPSEGRPR.[R]		1	Q80UW8	Q80UW8	1	5	0.4887	0	1	1	691.545	3453.69	3453.69	0.48	0.00033	HCD (High Energy Collision Dissociation)	MS2	4.08775	100	62.1712	31467	20210430_Caden_phos_OT.raw	F4	3.97	1	0.0006101	1.308e-06
	FALSE	High	Sequest HT (A2)	Unambiguous	[R].GYLVTQDELDQTLEEFKAQFGDKPSEGRPR.[R]		1	Q80UW8	Q80UW8	1	4	0.4474	0	1	1	864.181	3453.7	3453.69	2.42	0.00209	HCD (High Energy Collision Dissociation)	MS2	3.62213	100	62.3045	31534	20210430_Caden_phos_OT.raw	F4	2.28	1	0.0006101	0.0008173
	FALSE	High	Sequest HT (A2)	Unambiguous	[R].GYLVTQDELDQTLEEFKAQFGDKPSEGRPR.[R]		1	Q80UW8	Q80UW8	1	5	0.3739	0	1	1	691.544	3453.69	3453.69	-0.23	-0.00016	HCD (High Energy Collision Dissociation)	MS2	0	100	62.5675	31665	20210430_Caden_phos_OT.raw	F4	2.22	1	0.0006101	0.002113
	FALSE	High	Sequest HT (A2)	Unambiguous	[K].YVLEQFLQQELLINITEHELVPEHVVmTK.[E]	M27(Oxidation)	1	Q80UW8	Q80UW8	0	4	0.621	0	1	1	877.967	3508.85	3508.84	1.82	0.0016	HCD (High Energy Collision Dissociation)	MS2	0	100	66.7868	33771	20210430_Caden_phos_OT.raw	F4	7.23	1	0.0006101	4.053e-07
FALSE	High	Master Protein	P00761	Trypsin OS=Sus scrofa PE=1 SV=1	0	101.154	59	24	26	377	22	231	24.4	7.18	996.9	24	metabolic process	extracellular	catalytic activity;metal ion binding	Pf00089								0	High	1
	Checked	Confidence	Identifying Node	PSM Ambiguity	Annotated Sequence	Modifications	# Proteins	Master Protein Accessions	Protein Accessions	# Missed Cleavages	Charge	DeltaScore	DeltaCn	Rank	Search Engine Rank	m/z [Da]	MH+ [Da]	Theo. MH+ [Da]	DeltaM [ppm]	Deltam/z [Da]	Activation Type	MS Order	Isolation Interference [%]	Ion Inject Time [ms]	RT [min]	First Scan	Spectrum File	File ID	XCorr	# Protein Groups	Percolator q-Value	Percolator PEP	PhosphoRS: Best Site Probabilities
	FALSE	High	Sequest HT (A2)	Unambiguous	[S].SPATLNSR.[V]		1	P00761	P00761	0	2	0.1333	0	1	1	423.227	845.447	845.448	-0.35	-0.00015	HCD (High Energy Collision Dissociation)	MS2	7.03382	73.445	8.3762	3802	20210430_Caden_phos_OT.raw	F4	2.7	1	0.0006101	0.02537
	FALSE	High	Sequest HT (A2)	Unambiguous	[S].SPATLNSR.[V]		1	P00761	P00761	0	2	0.1287	0	1	1	423.227	845.447	845.448	-0.5	-0.00021	HCD (High Energy Collision Dissociation)	MS2	7.52621	86.972	8.6309	3913	20210430_Caden_phos_OT.raw	F4	2.72	1	0.0006101	0.02157
	FALSE	High	Sequest HT (A2)	Unambiguous	[L].SSPATLNSR.[V]		1	P00761	P00761	0	2	0.2417	0	1	1	466.743	932.479	932.48	-0.11	-5e-05	HCD (High Energy Collision Dissociation)	MS2	6.16448	34.928	9.7019	4404	20210430_Caden_phos_OT.raw	F4	2.11	1	0.001079	0.02984
	FALSE	High	Sequest HT (A2)	Unambiguous	[K].APVLSDSScK.[S]	C9(Carbamidomethyl)	1	P00761	P00761	0	2	0.438	0	1	1	532.258	1063.51	1063.51	0.38	0.0002	HCD (High Energy Collision Dissociation)	MS2	0	32.061	14.2624	6509	20210430_Caden_phos_OT.raw	F4	2.42	1	0.0006101	0.000698
	FALSE	High	Sequest HT (A2)	Unambiguous	[K].LSSPATLNSR.[V]		1	P00761	P00761	0	2	0.4058	0	1	1	523.286	1045.56	1045.56	0.26	0.00014	HCD (High Energy Collision Dissociation)	MS2	31.9577	100	17.0012	7847	20210430_Caden_phos_OT.raw	F4	2.07	1	0.0006101	0.007583
	FALSE	High	Sequest HT (A2)	Unambiguous	[K].LSSPATLNSR.[V]		1	P00761	P00761	0	2	0.3655	0	1	1	523.285	1045.56	1045.56	-0.31	-0.00016	HCD (High Energy Collision Dissociation)	MS2	10.613	100	17.2847	7987	20210430_Caden_phos_OT.raw	F4	1.97	1	0.004418	0.07585
	FALSE	High	Sequest HT (A2)	Unambiguous	[K].LSSPATLNSR.[V]		1	P00761	P00761	0	2	0.4338	0	1	1	523.286	1045.56	1045.56	0.52	0.00027	HCD (High Energy Collision Dissociation)	MS2	65.4479	100	17.55	8118	20210430_Caden_phos_OT.raw	F4	2.19	1	0.0006101	0.005609
	FALSE	High	Sequest HT (A2)	Unambiguous	[K].LSSPATLNSR.[V]		1	P00761	P00761	0	2	0.4688	0	1	1	523.285	1045.56	1045.56	0.06	3e-05	HCD (High Energy Collision Dissociation)	MS2	25.355	100	17.8129	8247	20210430_Caden_phos_OT.raw	F4	2.24	1	0.0006101	0.005295
	FALSE	High	Sequest HT (A2)	Unambiguous	[K].LSSPATLNSR.[V]		1	P00761	P00761	0	2	0.4941	0	1	1	523.286	1045.56	1045.56	0.28	0.00015	HCD (High Energy Collision Dissociation)	MS2	35.1617	100	20.121	9370	20210430_Caden_phos_OT.raw	F4	2.53	1	0.0006101	0.001449
	FALSE	High	Sequest HT (A2)	Unambiguous	[K].LSSPATLNSR.[V]		1	P00761	P00761	0	2	0.3947	0	1	1	523.286	1045.56	1045.56	0.09	5e-05	HCD (High Energy Collision Dissociation)	MS2	1.48144	22.023	21.1486	9848	20210430_Caden_phos_OT.raw	F4	2.28	1	0.0006101	0.00295
	FALSE	High	Sequest HT (A2)	Unambiguous	[S].SPATLNSR.[V]		1	P00761	P00761	0	2	0.1364	0	1	1	423.228	845.449	845.448	1.64	0.00069	HCD (High Energy Collision Dissociation)	MS2	64.4518	100	21.1965	9872	20210430_Caden_phos_OT.raw	F4	2.42	1	0.0006101	0.0183
	FALSE	High	Sequest HT (A2)	Unambiguous	[K].LSSPATLNSR.[V]		1	P00761	P00761	0	2	0.4471	0	1	1	523.285	1045.56	1045.56	-0.25	-0.00013	HCD (High Energy Collision Dissociation)	MS2	0.0976963	0.101	21.3996	9957	20210430_Caden_phos_OT.raw	F4	2.55	1	0.0006101	0.008711
	FALSE	High	Sequest HT (A2)	Unambiguous	[S].SPATLNSR.[V]		1	P00761	P00761	0	2	0.1268	0	1	1	423.227	845.446	845.448	-1.52	-0.00064	HCD (High Energy Collision Dissociation)	MS2	0	7.179	21.4475	9973	20210430_Caden_phos_OT.raw	F4	2.84	1	0.001079	0.04911
	FALSE	High	Sequest HT (A2)	Unambiguous	[L].SSPATLNSR.[V]		1	P00761	P00761	0	2	0.25	0	1	1	466.743	932.479	932.48	-0.93	-0.00043	HCD (High Energy Collision Dissociation)	MS2	0	100	21.6053	10039	20210430_Caden_phos_OT.raw	F4	2.16	1	0.001079	0.03811
	FALSE	High	Sequest HT (A2)	Unambiguous	[K].LSSPATLNSR.[V]		1	P00761	P00761	0	2	0.4615	0	1	1	523.286	1045.56	1045.56	0.93	0.00048	HCD (High Energy Collision Dissociation)	MS2	0.076665	0.388	21.6526	10055	20210430_Caden_phos_OT.raw	F4	2.47	1	0.0006101	0.008317
	FALSE	High	Sequest HT (A2)	Unambiguous	[S].SPATLNSR.[V]		1	P00761	P00761	0	2	0.1196	0	1	1	423.227	845.447	845.448	-0.65	-0.00027	HCD (High Energy Collision Dissociation)	MS2	1.80959	39.557	21.6994	10076	20210430_Caden_phos_OT.raw	F4	3.01	1	0.0006101	0.02126
	FALSE	High	Sequest HT (A2)	Unambiguous	[K].LSSPATLNSR.[V]		1	P00761	P00761	0	2	0.4426	0	1	1	523.287	1045.57	1045.56	2.34	0.00122	HCD (High Energy Collision Dissociation)	MS2	0.500076	4.495	21.9079	10181	20210430_Caden_phos_OT.raw	F4	2.44	1	0.0006101	0.02044
	FALSE	High	Sequest HT (A2)	Unambiguous	[S].SPATLNSR.[V]		1	P00761	P00761	0	2	0.1398	0	1	1	423.227	845.447	845.448	-0.92	-0.00039	HCD (High Energy Collision Dissociation)	MS2	27.3442	100	22.1031	10277	20210430_Caden_phos_OT.raw	F4	2.36	1	0.0006101	0.02425
	FALSE	High	Sequest HT (A2)	Unambiguous	[K].LSSPATLNSR.[V]		1	P00761	P00761	0	2	0.4056	0	1	1	523.286	1045.56	1045.56	0.83	0.00043	HCD (High Energy Collision Dissociation)	MS2	0.804892	10.184	22.1669	10307	20210430_Caden_phos_OT.raw	F4	2.49	1	0.0006101	0.002254
	FALSE	High	Sequest HT (A2)	Unambiguous	[S].SPATLNSR.[V]		1	P00761	P00761	0	2	0.0816	0	1	1	423.227	845.447	845.448	-0.9	-0.00038	HCD (High Energy Collision Dissociation)	MS2	68.0277	100	22.6374	10539	20210430_Caden_phos_OT.raw	F4	1.96	1	0.001079	0.03263
	FALSE	High	Sequest HT (A2)	Unambiguous	[K].LSSPATLNSR.[V]		1	P00761	P00761	0	2	0.435	0	1	1	523.285	1045.56	1045.56	-0.55	-0.00029	HCD (High Energy Collision Dissociation)	MS2	0	11.618	22.7593	10598	20210430_Caden_phos_OT.raw	F4	2.46	1	0.0006101	0.003596
	FALSE	High	Sequest HT (A2)	Unambiguous	[S].PATLNSR.[V]		1	P00761	P00761	0	2	0.1277	0	1	1	379.711	758.415	758.416	-0.18	-7e-05	HCD (High Energy Collision Dissociation)	MS2	30.5411	100	22.9569	10696	20210430_Caden_phos_OT.raw	F4	1.88	1	0.007685	0.1064
	FALSE	High	Sequest HT (A2)	Unambiguous	[K].LSSPATLNSR.[V]		1	P00761	P00761	0	2	0.412	0	1	1	523.286	1045.56	1045.56	0.51	0.00027	HCD (High Energy Collision Dissociation)	MS2	1.0342	25.369	23.0705	10752	20210430_Caden_phos_OT.raw	F4	2.5	1	0.0006101	0.004987
	FALSE	High	Sequest HT (A2)	Unambiguous	[K].LSSPATLNSR.[V]		1	P00761	P00761	0	2	0.4137	0	1	1	523.286	1045.56	1045.56	0.29	0.00015	HCD (High Energy Collision Dissociation)	MS2	1.92931	31.587	23.3252	10874	20210430_Caden_phos_OT.raw	F4	2.49	1	0.0006101	0.008832
	FALSE	High	Sequest HT (A2)	Unambiguous	[R].VATVSLPR.[S]		1	P00761	P00761	0	2	0.1688	0	1	1	421.758	842.509	842.509	-0.26	-0.00011	HCD (High Energy Collision Dissociation)	MS2	3.00864	100	23.6208	11023	20210430_Caden_phos_OT.raw	F4	2.31	1	0.001079	0.03514
	FALSE	High	Sequest HT (A2)	Unambiguous	[K].LSSPATLNSR.[V]		1	P00761	P00761	0	2	0.4343	0	1	1	523.286	1045.56	1045.56	0.2	0.00011	HCD (High Energy Collision Dissociation)	MS2	2.50316	47.445	24.0732	11245	20210430_Caden_phos_OT.raw	F4	2.51	1	0.0006101	0.0063
	FALSE	High	Sequest HT (A2)	Unambiguous	[K].LSSPATLNSR.[V]		1	P00761	P00761	0	2	0.437	0	1	1	523.286	1045.56	1045.56	0.33	0.00017	HCD (High Energy Collision Dissociation)	MS2	4.86405	48.194	24.3401	11377	20210430_Caden_phos_OT.raw	F4	2.54	1	0.0006101	0.00184
	FALSE	High	Sequest HT (A2)	Unambiguous	[K].LSSPATLNSR.[V]		1	P00761	P00761	0	2	0.4201	0	1	1	523.286	1045.56	1045.56	0.23	0.00012	HCD (High Energy Collision Dissociation)	MS2	19.1622	89.171	24.6061	11507	20210430_Caden_phos_OT.raw	F4	2.69	1	0.0006101	0.002091
	FALSE	High	Sequest HT (A2)	Unambiguous	[L].EGNEQFINAAK.[I]		2	P00761; P07477	P00761; P07477	0	2	0.4125	0	1	1	610.799	1220.59	1220.59	-0.29	-0.00018	HCD (High Energy Collision Dissociation)	MS2	46.8691	100	24.744	11574	20210430_Caden_phos_OT.raw	F4	1.6	2	0.0006101	0.006123
	FALSE	High	Sequest HT (A2)	Unambiguous	[K].LSSPATLNSR.[V]		1	P00761	P00761	0	2	0.4487	0	1	1	523.286	1045.56	1045.56	0.24	0.00013	HCD (High Energy Collision Dissociation)	MS2	8.65168	65.839	24.8803	11641	20210430_Caden_phos_OT.raw	F4	2.63	1	0.0006101	0.00154
	FALSE	High	Sequest HT (A2)	Unambiguous	[K].LSSPATLNSR.[V]		1	P00761	P00761	0	2	0.4542	0	1	1	523.286	1045.56	1045.56	0.14	7e-05	HCD (High Energy Collision Dissociation)	MS2	9.92783	61.665	25.1397	11767	20210430_Caden_phos_OT.raw	F4	2.73	1	0.0006101	0.003799
	FALSE	High	Sequest HT (A2)	Unambiguous	[K].LSSPATLNSR.[V]		1	P00761	P00761	0	2	0.4008	0	1	1	523.286	1045.56	1045.56	0.74	0.00039	HCD (High Energy Collision Dissociation)	MS2	6.14175	100	25.5486	11965	20210430_Caden_phos_OT.raw	F4	2.62	1	0.0006101	0.003944
	FALSE	High	Sequest HT (A2)	Unambiguous	[K].LSSPATLNSR.[V]		1	P00761	P00761	0	2	0.4341	0	1	1	523.286	1045.56	1045.56	0.41	0.00021	HCD (High Energy Collision Dissociation)	MS2	9.60917	96.955	25.8013	12088	20210430_Caden_phos_OT.raw	F4	2.58	1	0.0006101	0.006477
	FALSE	High	Sequest HT (A2)	Unambiguous	[K].LSSPATLNSR.[V]		1	P00761	P00761	0	2	0.4465	0	1	1	523.286	1045.56	1045.56	0.42	0.00022	HCD (High Energy Collision Dissociation)	MS2	12.4423	100	26.0639	12215	20210430_Caden_phos_OT.raw	F4	2.71	1	0.0006101	0.002946
	FALSE	High	Sequest HT (A2)	Unambiguous	[K].LSSPATLNSR.[V]		1	P00761	P00761	0	2	0.433	0	1	1	523.285	1045.56	1045.56	-0.15	-8e-05	HCD (High Energy Collision Dissociation)	MS2	20.1631	94.617	26.3196	12338	20210430_Caden_phos_OT.raw	F4	2.61	1	0.0006101	0.002964
	FALSE	High	Sequest HT (A2)	Unambiguous	[K].LSSPATLNSR.[V]		1	P00761	P00761	0	2	0.461	0	1	1	523.286	1045.56	1045.56	0.1	5e-05	HCD (High Energy Collision Dissociation)	MS2	10.3847	100	26.5717	12463	20210430_Caden_phos_OT.raw	F4	2.69	1	0.0006101	0.001985
	FALSE	High	Sequest HT (A2)	Unambiguous	[K].LSSPATLNSR.[V]		1	P00761	P00761	0	2	0.4535	0	1	1	523.286	1045.56	1045.56	0.93	0.00049	HCD (High Energy Collision Dissociation)	MS2	9.18397	100	26.855	12601	20210430_Caden_phos_OT.raw	F4	2.69	1	0.0006101	0.001367
	FALSE	High	Sequest HT (A2)	Unambiguous	[K].LSSPATLNSR.[V]		1	P00761	P00761	0	2	0.4505	0	1	1	523.286	1045.56	1045.56	0.84	0.00044	HCD (High Energy Collision Dissociation)	MS2	17.6132	100	27.1344	12735	20210430_Caden_phos_OT.raw	F4	2.73	1	0.0006101	0.004266
	FALSE	High	Sequest HT (A2)	Unambiguous	[K].LSSPATLNSR.[V]		1	P00761	P00761	0	2	0.4615	0	1	1	523.286	1045.56	1045.56	0.5	0.00026	HCD (High Energy Collision Dissociation)	MS2	10.006	100	27.4085	12868	20210430_Caden_phos_OT.raw	F4	2.6	1	0.0006101	0.001391
	FALSE	High	Sequest HT (A2)	Unambiguous	[K].LSSPATLNSR.[V]		1	P00761	P00761	0	2	0.4481	0	1	1	523.285	1045.56	1045.56	-0.65	-0.00034	HCD (High Energy Collision Dissociation)	MS2	30.499	100	27.6735	12997	20210430_Caden_phos_OT.raw	F4	2.12	1	0.0006101	0.003746
	FALSE	High	Sequest HT (A2)	Unambiguous	[K].IITHPNFN.[G]		1	P00761	P00761	0	2	0.5157	0	1	1	478.253	955.499	955.5	-0.62	-0.0003	HCD (High Energy Collision Dissociation)	MS2	19.9231	63.038	28.5421	13419	20210430_Caden_phos_OT.raw	F4	2.23	1	0.0021	0.05168
	FALSE	High	Sequest HT (A2)	Unambiguous	[K].LSSPATLNSR.[V]		1	P00761	P00761	0	2	0.4779	0	1	1	523.285	1045.56	1045.56	-0.22	-0.00011	HCD (High Energy Collision Dissociation)	MS2	12.8768	100	28.8684	13578	20210430_Caden_phos_OT.raw	F4	2.49	1	0.0006101	0.002506
	FALSE	High	Sequest HT (A2)	Unambiguous	[K].LSSPATLNSR.[V]		1	P00761	P00761	0	2	0.446	0	1	1	523.286	1045.56	1045.56	0.51	0.00027	HCD (High Energy Collision Dissociation)	MS2	4.54153	100	29.3441	13807	20210430_Caden_phos_OT.raw	F4	2.78	1	0.0006101	0.001449
	FALSE	High	Sequest HT (A2)	Unambiguous	[R].VATVSLPR.[S]		1	P00761	P00761	0	2	0.2348	0	1	1	421.759	842.51	842.509	0.59	0.00025	HCD (High Energy Collision Dissociation)	MS2	0.673921	55.23	29.6159	13939	20210430_Caden_phos_OT.raw	F4	2.3	1	0.004418	0.07305
	FALSE	High	Sequest HT (A2)	Unambiguous	[K].LSSPATLNSR.[V]		1	P00761	P00761	0	2	0.4622	0	1	1	523.285	1045.56	1045.56	-1.06	-0.00056	HCD (High Energy Collision Dissociation)	MS2	0	100	30.3685	14238	20210430_Caden_phos_OT.raw	F4	2.38	1	0.0006101	0.00428
	FALSE	High	Sequest HT (A2)	Unambiguous	[R].VATVSLPR.[S]		1	P00761	P00761	0	2	0.2009	0	1	1	421.759	842.511	842.509	1.59	0.00067	HCD (High Energy Collision Dissociation)	MS2	0.109192	0.764	30.6272	14363	20210430_Caden_phos_OT.raw	F4	2.19	1	0.007996	0.1265
	FALSE	High	Sequest HT (A2)	Unambiguous	[R].VATVSLPR.[S]		1	P00761	P00761	0	2	0.243	0	1	1	421.759	842.51	842.509	1.09	0.00046	HCD (High Energy Collision Dissociation)	MS2	0.0544835	2.759	30.8974	14497	20210430_Caden_phos_OT.raw	F4	2.14	1	0.004418	0.07651
	FALSE	High	Sequest HT (A2)	Unambiguous	[N].SQWVVSAAHcYK.[S]	C10(Carbamidomethyl)	3	P00761	Q9CPN9; P00761; P00760	0	2	0.4568	0	1	1	718.343	1435.68	1435.68	0.27	0.00019	HCD (High Energy Collision Dissociation)	MS2	60.6522	100	30.9186	14507	20210430_Caden_phos_OT.raw	F4	1.62	1	0.0006101	0.02709
	FALSE	High	Sequest HT (A2)	Unambiguous	[K].LSSPATLNSR.[V]		1	P00761	P00761	0	2	0.4715	0	1	1	523.286	1045.56	1045.56	0.84	0.00044	HCD (High Energy Collision Dissociation)	MS2	6.06925	100	31.1284	14609	20210430_Caden_phos_OT.raw	F4	2.46	1	0.0006101	0.004356
	FALSE	High	Sequest HT (A2)	Unambiguous	[R].VATVSLPR.[S]		1	P00761	P00761	0	2	0.2603	0	1	1	421.758	842.51	842.509	0.3	0.00013	HCD (High Energy Collision Dissociation)	MS2	0.100665	5.826	31.1674	14628	20210430_Caden_phos_OT.raw	F4	2.19	1	0.002599	0.05879
	FALSE	High	Sequest HT (A2)	Unambiguous	[R].VATVSLPR.[S]		1	P00761	P00761	0	2	0.1889	0	1	1	421.758	842.509	842.509	-0.27	-0.00011	HCD (High Energy Collision Dissociation)	MS2	0	9.227	31.4192	14748	20210430_Caden_phos_OT.raw	F4	2.17	1	0.001079	0.04738
	FALSE	High	Sequest HT (A2)	Unambiguous	[R].VATVSLPR.[S]		1	P00761	P00761	0	2	0.1721	0	1	1	421.758	842.509	842.509	-0.77	-0.00032	HCD (High Energy Collision Dissociation)	MS2	0	11.1	31.6705	14868	20210430_Caden_phos_OT.raw	F4	2.15	1	0.003534	0.06561
	FALSE	High	Sequest HT (A2)	Unambiguous	[K].LSSPATLNSR.[V]		1	P00761	P00761	0	2	0.484	0	1	1	523.285	1045.56	1045.56	-1.12	-0.00059	HCD (High Energy Collision Dissociation)	MS2	0	100	31.9161	14992	20210430_Caden_phos_OT.raw	F4	2.5	1	0.0006101	0.001278
	FALSE	High	Sequest HT (A2)	Unambiguous	[R].VATVSLPR.[S]		1	P00761	P00761	0	2	0.2694	0	1	1	421.758	842.509	842.509	-1.05	-0.00044	HCD (High Energy Collision Dissociation)	MS2	2.00268	19.885	31.9262	14998	20210430_Caden_phos_OT.raw	F4	2.19	1	0.004418	0.0757
	FALSE	High	Sequest HT (A2)	Unambiguous	[R].VATVSLPR.[S]		1	P00761	P00761	0	2	0.1606	0	1	1	421.759	842.51	842.509	0.4	0.00017	HCD (High Energy Collision Dissociation)	MS2	0.319115	22.919	32.1911	15131	20210430_Caden_phos_OT.raw	F4	2.18	1	0.001079	0.04339
	FALSE	High	Sequest HT (A2)	Unambiguous	[K].LSSPATLNSR.[V]		1	P00761	P00761	0	2	0.4651	0	1	1	523.285	1045.56	1045.56	-0.07	-4e-05	HCD (High Energy Collision Dissociation)	MS2	35.2255	100	32.2206	15146	20210430_Caden_phos_OT.raw	F4	2.58	1	0.0006101	0.001477
	FALSE	High	Sequest HT (A2)	Unambiguous	[R].VATVSLPR.[S]		1	P00761	P00761	0	2	0.3009	0	1	1	421.758	842.509	842.509	-1.04	-0.00044	HCD (High Energy Collision Dissociation)	MS2	33.6739	15.809	32.6037	15329	20210430_Caden_phos_OT.raw	F4	2.26	1	0.0021	0.05152
	FALSE	High	Sequest HT (A2)	Unambiguous	[R].VATVSLPR.[S]		1	P00761	P00761	0	2	0.2327	0	1	1	421.758	842.509	842.509	-0.39	-0.00017	HCD (High Energy Collision Dissociation)	MS2	0	100	33.24	15604	20210430_Caden_phos_OT.raw	F4	2.02	1	0.007685	0.1026
	FALSE	High	Sequest HT (A2)	Unambiguous	[R].VATVSLPR.[S]		1	P00761	P00761	0	2	0.2727	0	1	1	421.759	842.51	842.509	1.05	0.00044	HCD (High Energy Collision Dissociation)	MS2	0	54.776	33.4924	15721	20210430_Caden_phos_OT.raw	F4	2.2	1	0.006158	0.08988
	FALSE	High	Sequest HT (A2)	Unambiguous	[R].VATVSLPR.[S]		1	P00761	P00761	0	2	0.2232	0	1	1	421.758	842.509	842.509	-0.04	-2e-05	HCD (High Energy Collision Dissociation)	MS2	0	100	33.7484	15858	20210430_Caden_phos_OT.raw	F4	2.24	1	0.0021	0.05139
	FALSE	High	Sequest HT (A2)	Unambiguous	[R].VATVSLPR.[S]		1	P00761	P00761	0	2	0.3025	0	1	1	421.758	842.509	842.509	0.06	3e-05	HCD (High Energy Collision Dissociation)	MS2	16.1418	38.892	34.8262	16424	20210430_Caden_phos_OT.raw	F4	2.38	1	0.001079	0.04303
	FALSE	High	Sequest HT (A2)	Unambiguous	[K].LSSPATLNSR.[V]		1	P00761	P00761	0	2	0.4771	0	1	1	523.286	1045.56	1045.56	0.69	0.00036	HCD (High Energy Collision Dissociation)	MS2	38.1732	100	35.0746	16554	20210430_Caden_phos_OT.raw	F4	2.18	1	0.0006101	0.002961
	FALSE	High	Sequest HT (A2)	Unambiguous	[R].VATVSLPR.[S]		1	P00761	P00761	0	2	0.2479	0	1	1	421.759	842.51	842.509	0.34	0.00014	HCD (High Energy Collision Dissociation)	MS2	25.3065	83.909	35.1178	16576	20210430_Caden_phos_OT.raw	F4	2.38	1	0.001079	0.0395
	FALSE	High	Sequest HT (A2)	Unambiguous	[R].VATVSLPR.[S]		1	P00761	P00761	0	2	0.3013	0	1	1	421.758	842.51	842.509	0.32	0.00013	HCD (High Energy Collision Dissociation)	MS2	0	100	35.5068	16782	20210430_Caden_phos_OT.raw	F4	2.39	1	0.001079	0.0439
	FALSE	High	Sequest HT (A2)	Unambiguous	[K].LSSPATLNSR.[V]		1	P00761	P00761	0	2	0.4722	0	1	1	523.285	1045.56	1045.56	-0.4	-0.00021	HCD (High Energy Collision Dissociation)	MS2	41.0862	100	35.7679	16921	20210430_Caden_phos_OT.raw	F4	2.16	1	0.0006101	0.007251
	FALSE	High	Sequest HT (A2)	Unambiguous	[R].VATVSLPR.[S]		1	P00761	P00761	0	2	0.3291	0	1	1	421.758	842.51	842.509	0.15	6e-05	HCD (High Energy Collision Dissociation)	MS2	22.3463	60.444	35.8051	16940	20210430_Caden_phos_OT.raw	F4	2.34	1	0.001079	0.03575
	FALSE	High	Sequest HT (A2)	Unambiguous	[R].VATVSLPR.[S]		1	P00761	P00761	0	2	0.312	0	1	1	421.759	842.51	842.509	0.56	0.00024	HCD (High Energy Collision Dissociation)	MS2	5.21834	100	36.2155	17156	20210430_Caden_phos_OT.raw	F4	2.34	1	0.001079	0.04937
	FALSE	High	Sequest HT (A2)	Unambiguous	[R].VATVSLPR.[S]		1	P00761	P00761	0	2	0.3277	0	1	1	421.759	842.51	842.509	0.9	0.00038	HCD (High Energy Collision Dissociation)	MS2	11.193	100	36.5098	17304	20210430_Caden_phos_OT.raw	F4	2.35	1	0.001079	0.0448
	FALSE	High	Sequest HT (A2)	Unambiguous	[K].LSSPATLNSR.[V]		1	P00761	P00761	0	2	0.3942	0	1	1	523.286	1045.56	1045.56	0.71	0.00037	HCD (High Energy Collision Dissociation)	MS2	66.0374	100	36.6052	17350	20210430_Caden_phos_OT.raw	F4	2.08	1	0.0006101	0.003092
	FALSE	High	Sequest HT (A2)	Unambiguous	[K].LSSPATLNSR.[V]		1	P00761	P00761	0	2	0.3827	0	1	1	523.285	1045.56	1045.56	-0.24	-0.00013	HCD (High Energy Collision Dissociation)	MS2	0	100	36.7642	17429	20210430_Caden_phos_OT.raw	F4	1.96	1	0.0006101	0.003816
	FALSE	High	Sequest HT (A2)	Unambiguous	[R].VATVSLPR.[S]		1	P00761	P00761	0	2	0.3067	0	1	1	421.758	842.509	842.509	-0.06	-3e-05	HCD (High Energy Collision Dissociation)	MS2	9.3171	100	36.7964	17447	20210430_Caden_phos_OT.raw	F4	2.38	1	0.001079	0.04594
	FALSE	High	Sequest HT (A2)	Unambiguous	[R].VATVSLPR.[S]		1	P00761	P00761	0	2	0.2696	0	1	1	421.759	842.51	842.509	0.49	0.00021	HCD (High Energy Collision Dissociation)	MS2	7.78934	99.323	37.1316	17614	20210430_Caden_phos_OT.raw	F4	2.3	1	0.001079	0.04335
	FALSE	High	Sequest HT (A2)	Unambiguous	[K].LSSPATLNSR.[V]		1	P00761	P00761	0	2	0.4744	0	1	1	523.285	1045.56	1045.56	-0.62	-0.00033	HCD (High Energy Collision Dissociation)	MS2	24.202	100	37.2294	17662	20210430_Caden_phos_OT.raw	F4	2.34	1	0.0006101	0.002517
	FALSE	High	Sequest HT (A2)	Unambiguous	[R].VATVSLPR.[S]		1	P00761	P00761	0	2	0.2658	0	1	1	421.758	842.509	842.509	-0.76	-0.00032	HCD (High Energy Collision Dissociation)	MS2	13.1711	97.959	37.4371	17768	20210430_Caden_phos_OT.raw	F4	2.37	1	0.001079	0.03
	FALSE	High	Sequest HT (A2)	Unambiguous	[K].LSSPATLNSR.[V]		1	P00761	P00761	0	2	0.4739	0	1	1	523.285	1045.56	1045.56	-1.35	-0.00071	HCD (High Energy Collision Dissociation)	MS2	37.9195	100	37.5848	17842	20210430_Caden_phos_OT.raw	F4	2.3	1	0.0006101	0.003421
	FALSE	High	Sequest HT (A2)	Unambiguous	[R].VATVSLPR.[S]		1	P00761	P00761	0	2	0.2155	0	1	1	421.758	842.509	842.509	-0.64	-0.00027	HCD (High Energy Collision Dissociation)	MS2	7.76762	100	37.719	17911	20210430_Caden_phos_OT.raw	F4	2.32	1	0.003534	0.06572
	FALSE	High	Sequest HT (A2)	Unambiguous	[DE].VLEGNEQFINAAK.[I]		2	P00761; P07477	P00761; P07477	0	2	0.4955	0	1	1	716.876	1432.74	1432.74	1.22	0.00087	HCD (High Energy Collision Dissociation)	MS2	0	100	37.7854	17944	20210430_Caden_phos_OT.raw	F4	2.2	2	0.0006101	0.0001262
	FALSE	High	Sequest HT (A2)	Unambiguous	[K].LSSPATLNSR.[V]		1	P00761	P00761	0	2	0.4865	0	1	1	523.286	1045.56	1045.56	0.37	0.00019	HCD (High Energy Collision Dissociation)	MS2	23.4082	100	37.9545	18026	20210430_Caden_phos_OT.raw	F4	2.22	1	0.0006101	0.001637
	FALSE	High	Sequest HT (A2)	Unambiguous	[R].VATVSLPR.[S]		1	P00761	P00761	0	2	0.274	0	1	1	421.758	842.509	842.509	0.06	3e-05	HCD (High Energy Collision Dissociation)	MS2	12.2127	69.208	38.0154	18056	20210430_Caden_phos_OT.raw	F4	2.19	1	0.0006101	0.0237
	FALSE	High	Sequest HT (A2)	Unambiguous	[S].PATLNSR.[V]		1	P00761	P00761	0	2	0.1071	0	1	1	379.711	758.416	758.416	0.18	7e-05	HCD (High Energy Collision Dissociation)	MS2	27.6361	100	38.0484	18072	20210430_Caden_phos_OT.raw	F4	1.68	1	0.0021	0.05607
	FALSE	High	Sequest HT (A2)	Unambiguous	[K].LSSPATLNSR.[V]		1	P00761	P00761	0	2	0.4888	0	1	1	523.286	1045.56	1045.56	0.7	0.00036	HCD (High Energy Collision Dissociation)	MS2	41.0006	100	38.2792	18186	20210430_Caden_phos_OT.raw	F4	2.23	1	0.0006101	0.002688
	FALSE	High	Sequest HT (A2)	Unambiguous	[K].IITHPNFNGNTLDN.[D]		1	P00761	P00761	0	2	0.6151	0	1	1	785.387	1569.77	1569.77	0.82	0.00064	HCD (High Energy Collision Dissociation)	MS2	0	100	38.3392	18217	20210430_Caden_phos_OT.raw	F4	2.78	1	0.003094	0.06108
	FALSE	High	Sequest HT (A2)	Unambiguous	[K].LSSPATLNSR.[V]		1	P00761	P00761	0	2	0.4709	0	1	1	523.286	1045.56	1045.56	1.26	0.00066	HCD (High Energy Collision Dissociation)	MS2	25.7483	100	38.605	18348	20210430_Caden_phos_OT.raw	F4	2.23	1	0.0006101	0.002062
	FALSE	High	Sequest HT (A2)	Unambiguous	[R].VATVSLPR.[S]		1	P00761	P00761	0	2	0.2238	0	1	1	421.758	842.509	842.509	-0.43	-0.00018	HCD (High Energy Collision Dissociation)	MS2	24.0007	82.332	38.7671	18429	20210430_Caden_phos_OT.raw	F4	2.1	1	0.001079	0.03863
	FALSE	High	Sequest HT (A2)	Unambiguous	[K].LSSPATLNSR.[V]		1	P00761	P00761	0	2	0.4779	0	1	1	523.285	1045.56	1045.56	-0.29	-0.00015	HCD (High Energy Collision Dissociation)	MS2	0	100	38.8988	18496	20210430_Caden_phos_OT.raw	F4	2.26	1	0.0006101	0.002253
	FALSE	High	Sequest HT (A2)	Unambiguous	[R].LGEHNIDVLEGNEQ.[F]		1	P00761	P00761	0	2	0.6561	0	1	1	783.873	1566.74	1566.74	-0.62	-0.00048	HCD (High Energy Collision Dissociation)	MS2	0	100	39.1409	18614	20210430_Caden_phos_OT.raw	F4	3.46	1	0.0006101	0.006892
	FALSE	High	Sequest HT (A2)	Unambiguous	[R].VATVSLPR.[S]		1	P00761	P00761	0	2	0.1843	0	1	1	421.758	842.509	842.509	-0.38	-0.00016	HCD (High Energy Collision Dissociation)	MS2	0	99.836	39.2149	18650	20210430_Caden_phos_OT.raw	F4	2.17	1	0.003534	0.06756
	FALSE	High	Sequest HT (A2)	Unambiguous	[K].LSSPATLNSR.[V]		1	P00761	P00761	0	2	0.4311	0	1	1	523.286	1045.56	1045.56	0.86	0.00045	HCD (High Energy Collision Dissociation)	MS2	25.564	100	39.2234	18654	20210430_Caden_phos_OT.raw	F4	2.25	1	0.0006101	0.002886
	FALSE	High	Sequest HT (A2)	Unambiguous	[R].VATVSLPR.[S]		1	P00761	P00761	0	2	0.309	0	1	1	421.758	842.51	842.509	0.18	7e-05	HCD (High Energy Collision Dissociation)	MS2	7.09359	100	39.5145	18799	20210430_Caden_phos_OT.raw	F4	2.33	1	0.0006101	0.02971
	FALSE	High	Sequest HT (A2)	Unambiguous	[K].LSSPATLNSR.[V]		1	P00761	P00761	0	2	0.4788	0	1	1	523.285	1045.56	1045.56	-0.09	-5e-05	HCD (High Energy Collision Dissociation)	MS2	35.3669	100	39.5633	18823	20210430_Caden_phos_OT.raw	F4	2.36	1	0.0006101	0.001883
	FALSE	High	Sequest HT (A2)	Unambiguous	[R].VATVSLPR.[S]		1	P00761	P00761	0	2	0.214	0	1	1	421.758	842.509	842.509	-0.2	-9e-05	HCD (High Energy Collision Dissociation)	MS2	6.05702	100	39.8395	18959	20210430_Caden_phos_OT.raw	F4	2.29	1	0.0021	0.05241
	FALSE	High	Sequest HT (A2)	Unambiguous	[K].LSSPATLNSR.[V]		1	P00761	P00761	0	2	0.4727	0	1	1	523.285	1045.56	1045.56	-0.11	-6e-05	HCD (High Energy Collision Dissociation)	MS2	18.1716	100	39.9413	19009	20210430_Caden_phos_OT.raw	F4	2.2	1	0.0006101	0.002078
	FALSE	High	Sequest HT (A2)	Unambiguous	[R].VATVSLPR.[S]		1	P00761	P00761	0	2	0.2431	0	1	1	421.758	842.509	842.509	-0.08	-3e-05	HCD (High Energy Collision Dissociation)	MS2	5.53537	99.705	40.1396	19107	20210430_Caden_phos_OT.raw	F4	2.18	1	0.001079	0.04664
	FALSE	High	Sequest HT (A2)	Unambiguous	[K].LSSPATLNSR.[V]		1	P00761	P00761	0	2	0.4055	0	1	1	523.286	1045.57	1045.56	1.38	0.00072	HCD (High Energy Collision Dissociation)	MS2	37.5443	100	40.4386	19256	20210430_Caden_phos_OT.raw	F4	2.17	1	0.0006101	0.002652
	FALSE	High	Sequest HT (A2)	Unambiguous	[R].VATVSLPR.[S]		1	P00761	P00761	0	2	0.2719	0	1	1	421.759	842.51	842.509	0.49	0.00021	HCD (High Energy Collision Dissociation)	MS2	6.37624	100	40.4693	19271	20210430_Caden_phos_OT.raw	F4	2.28	1	0.0006101	0.02953
	FALSE	High	Sequest HT (A2)	Unambiguous	[R].VATVSLPR.[S]		1	P00761	P00761	0	2	0.2636	0	1	1	421.758	842.509	842.509	-0.39	-0.00017	HCD (High Energy Collision Dissociation)	MS2	2.9345	100	40.7616	19415	20210430_Caden_phos_OT.raw	F4	2.2	1	0.0006101	0.0248
	FALSE	High	Sequest HT (A2)	Unambiguous	[K].LSSPATLNSR.[V]		1	P00761	P00761	0	2	0.4626	0	1	1	523.286	1045.56	1045.56	1.13	0.00059	HCD (High Energy Collision Dissociation)	MS2	36.1532	100	40.8559	19460	20210430_Caden_phos_OT.raw	F4	2.27	1	0.0006101	0.002269
	FALSE	High	Sequest HT (A2)	Unambiguous	[R].VATVSLPR.[S]		1	P00761	P00761	0	2	0.2222	0	1	1	421.758	842.509	842.509	0.03	1e-05	HCD (High Energy Collision Dissociation)	MS2	9.33068	96.11	41.0638	19563	20210430_Caden_phos_OT.raw	F4	2.07	1	0.001079	0.04501
	FALSE	High	Sequest HT (A2)	Unambiguous	[K].LSSPATLNSR.[V]		1	P00761	P00761	0	2	0.4854	0	1	1	523.286	1045.56	1045.56	0.41	0.00021	HCD (High Energy Collision Dissociation)	MS2	0	93.373	41.6801	19868	20210430_Caden_phos_OT.raw	F4	2.39	1	0.0006101	0.005481
	FALSE	High	Sequest HT (A2)	Unambiguous	[R].VATVSLPR.[S]		1	P00761	P00761	0	2	0.211	0	1	1	421.758	842.509	842.509	-0.42	-0.00018	HCD (High Energy Collision Dissociation)	MS2	0	100	41.72	19890	20210430_Caden_phos_OT.raw	F4	2.18	1	0.002599	0.05727
	FALSE	High	Sequest HT (A2)	Unambiguous	[K].LSSPATLNSR.[V]		1	P00761	P00761	0	2	0.416	0	1	1	523.285	1045.56	1045.56	0.05	3e-05	HCD (High Energy Collision Dissociation)	MS2	32.1631	100	42.1161	20086	20210430_Caden_phos_OT.raw	F4	2.5	1	0.0006101	0.001306
	FALSE	High	Sequest HT (A2)	Unambiguous	[R].VATVSLPR.[S]		1	P00761	P00761	0	2	0.1835	0	1	1	421.758	842.509	842.509	0.01	0	HCD (High Energy Collision Dissociation)	MS2	3.74145	100	42.1831	20119	20210430_Caden_phos_OT.raw	F4	2.18	1	0.001079	0.03413
	FALSE	High	Sequest HT (A2)	Unambiguous	[K].LSSPATLNSR.[V]		1	P00761	P00761	0	2	0.4957	0	1	1	523.286	1045.56	1045.56	0.75	0.00039	HCD (High Energy Collision Dissociation)	MS2	0	100	42.4544	20256	20210430_Caden_phos_OT.raw	F4	2.3	1	0.0006101	0.00229
	FALSE	High	Sequest HT (A2)	Unambiguous	[R].VATVSLPR.[S]		1	P00761	P00761	0	2	0.2157	0	1	1	421.758	842.509	842.509	-0.65	-0.00027	HCD (High Energy Collision Dissociation)	MS2	0	100	42.537	20301	20210430_Caden_phos_OT.raw	F4	2.04	1	0.003976	0.06855
	FALSE	High	Sequest HT (A2)	Unambiguous	[R].VATVSLPR.[S]		1	P00761	P00761	0	2	0.0985	0	1	1	421.758	842.509	842.509	-0.79	-0.00033	HCD (High Energy Collision Dissociation)	MS2	0	100	42.9222	20503	20210430_Caden_phos_OT.raw	F4	2.03	1	0.002599	0.05822
	FALSE	High	Sequest HT (A2)	Unambiguous	[R].VATVSLPR.[S]		1	P00761	P00761	0	2	0.2464	0	1	1	421.758	842.508	842.509	-1.37	-0.00058	HCD (High Energy Collision Dissociation)	MS2	0	100	43.2191	20660	20210430_Caden_phos_OT.raw	F4	2.11	1	0.003976	0.06801
	FALSE	High	Sequest HT (A2)	Unambiguous	[K].LSSPATLNSR.[V]		1	P00761	P00761	0	2	0.4628	0	1	1	523.286	1045.57	1045.56	1.33	0.0007	HCD (High Energy Collision Dissociation)	MS2	31.6259	100	43.7301	20935	20210430_Caden_phos_OT.raw	F4	2.42	1	0.0006101	0.004933
	FALSE	High	Sequest HT (A2)	Unambiguous	[R].VATVSLPR.[S]		1	P00761	P00761	0	2	0.2477	0	1	1	421.759	842.511	842.509	1.6	0.00067	HCD (High Energy Collision Dissociation)	MS2	54.6	97.359	43.7695	20956	20210430_Caden_phos_OT.raw	F4	2.22	1	0.001079	0.04274
	FALSE	High	Sequest HT (A2)	Unambiguous	[K].LSSPATLNSR.[V]		1	P00761	P00761	0	2	0.4556	0	1	1	523.286	1045.56	1045.56	0.29	0.00015	HCD (High Energy Collision Dissociation)	MS2	7.87992	100	44.0564	21107	20210430_Caden_phos_OT.raw	F4	2.59	1	0.0006101	0.001755
	FALSE	High	Sequest HT (A2)	Unambiguous	[R].VATVSLPR.[S]		1	P00761	P00761	0	2	0.25	0	1	1	421.758	842.509	842.509	-0.42	-0.00018	HCD (High Energy Collision Dissociation)	MS2	8.65858	100	44.0882	21123	20210430_Caden_phos_OT.raw	F4	2.12	1	0.0006101	0.02167
	FALSE	High	Sequest HT (A2)	Unambiguous	[R].VATVSLPR.[S]		1	P00761	P00761	0	2	0.2381	0	1	1	421.759	842.51	842.509	0.89	0.00037	HCD (High Energy Collision Dissociation)	MS2	3.1408	100	44.4249	21298	20210430_Caden_phos_OT.raw	F4	2.31	1	0.0021	0.05119
	FALSE	High	Sequest HT (A2)	Unambiguous	[K].LSSPATLNSR.[V]		1	P00761	P00761	0	2	0.4727	0	1	1	523.286	1045.56	1045.56	1.22	0.00064	HCD (High Energy Collision Dissociation)	MS2	34.6431	68.64	44.4374	21304	20210430_Caden_phos_OT.raw	F4	2.75	1	0.0006101	0.001086
	FALSE	High	Sequest HT (A2)	Unambiguous	[R].VATVSLPR.[S]		1	P00761	P00761	0	2	0.2454	0	1	1	421.758	842.51	842.509	0.1	4e-05	HCD (High Energy Collision Dissociation)	MS2	14.3317	100	44.7658	21483	20210430_Caden_phos_OT.raw	F4	2.16	1	0.001079	0.03854
	FALSE	High	Sequest HT (A2)	Unambiguous	[R].VATVSLPR.[S]		1	P00761	P00761	0	2	0.1731	0	1	1	421.758	842.51	842.509	0.17	7e-05	HCD (High Energy Collision Dissociation)	MS2	0	100	45.1511	21719	20210430_Caden_phos_OT.raw	F4	2.08	1	0.0006101	0.02904
	FALSE	High	Sequest HT (A2)	Unambiguous	[R].VATVSLPR.[S]		1	P00761	P00761	0	2	0.1909	0	1	1	421.758	842.51	842.509	0.33	0.00014	HCD (High Energy Collision Dissociation)	MS2	0	100	45.7028	22068	20210430_Caden_phos_OT.raw	F4	2.2	1	0.0006101	0.02409
	FALSE	High	Sequest HT (A2)	Unambiguous	[R].VATVSLPR.[S]		1	P00761	P00761	0	2	0.2706	0	1	1	421.758	842.509	842.509	-0.03	-1e-05	HCD (High Energy Collision Dissociation)	MS2	0	100	46.1439	22336	20210430_Caden_phos_OT.raw	F4	2.18	1	0.0006101	0.02033
	FALSE	High	Sequest HT (A2)	Unambiguous	[R].ScAAAGTEcLISGWGNTK.[S]	C2(Carbamidomethyl); C9(Carbamidomethyl)	1	P00761	P00761	0	3	0.6183	0	1	1	628.283	1882.83	1882.84	-4.25	-0.00267	HCD (High Energy Collision Dissociation)	MS2	0	100	46.2654	22426	20210430_Caden_phos_OT.raw	F4	3.72	1	0.0006101	0.001358
	FALSE	High	Sequest HT (A2)	Unambiguous	[N].GNTLDNDImLIK.[L]	M9(Oxidation)	1	P00761	P00761	0	2	0.5699	0	1	1	681.85	1362.69	1362.69	-0.79	-0.00054	HCD (High Energy Collision Dissociation)	MS2	16.4214	23.132	46.3805	22497	20210430_Caden_phos_OT.raw	F4	2.86	1	0.0006101	0.001793
	FALSE	High	Sequest HT (A2)	Unambiguous	[R].VATVSLPR.[S]		1	P00761	P00761	0	2	0.2489	0	1	1	421.759	842.51	842.509	0.99	0.00042	HCD (High Energy Collision Dissociation)	MS2	6.43638	100	46.5024	22568	20210430_Caden_phos_OT.raw	F4	2.21	1	0.001079	0.0438
	FALSE	High	Sequest HT (A2)	Unambiguous	[R].LGEHNIDVLEGNEQFINAAK.[I]		1	P00761	P00761	0	3	0.5173	0	1	1	737.708	2211.11	2211.1	2.86	0.00211	HCD (High Energy Collision Dissociation)	MS2	0	100	46.8669	22795	20210430_Caden_phos_OT.raw	F4	4.91	1	0.0006101	5.01e-06
	FALSE	High	Sequest HT (A2)	Unambiguous	[R].VATVSLPR.[S]		1	P00761	P00761	0	2	0.1713	0	1	1	421.759	842.51	842.509	0.42	0.00018	HCD (High Energy Collision Dissociation)	MS2	0	100	46.8759	22800	20210430_Caden_phos_OT.raw	F4	2.16	1	0.001079	0.04441
	FALSE	High	Sequest HT (A2)	Unambiguous	[R].LGEHNIDVLEGNEQFINAAK.[I]		1	P00761	P00761	0	2	0.53	0	1	1	1106.06	2211.11	2211.1	1.16	0.00128	HCD (High Energy Collision Dissociation)	MS2	6.77496	100	46.9471	22847	20210430_Caden_phos_OT.raw	F4	3	1	0.0006101	0.0003571
	FALSE	High	Sequest HT (A2)	Unambiguous	[R].LGEHNIDVLEGNEQFINAAK.[I]		1	P00761	P00761	0	3	0.5798	0	1	1	737.702	2211.09	2211.1	-6	-0.00442	HCD (High Energy Collision Dissociation)	MS2	74.0959	20.428	48.1008	23610	20210430_Caden_phos_OT.raw	F4	5.83	1	0.0006101	7.459e-07
	FALSE	High	Sequest HT (A2)	Unambiguous	[R].VATVSLPR.[S]		1	P00761	P00761	0	2	0.2209	0	1	1	421.758	842.509	842.509	-0.23	-0.0001	HCD (High Energy Collision Dissociation)	MS2	0	100	48.165	23650	20210430_Caden_phos_OT.raw	F4	1.63	1	0.007996	0.1276
	FALSE	High	Sequest HT (A2)	Unambiguous	[R].LGEHNIDVLEGNEQFINAAK.[I]		1	P00761	P00761	0	2	0.5024	0	1	1	1106.06	2211.1	2211.1	-0.39	-0.00043	HCD (High Energy Collision Dissociation)	MS2	0	0.276	48.1725	23654	20210430_Caden_phos_OT.raw	F4	4.22	1	0.0006101	3.716e-05
	FALSE	High	Sequest HT (A2)	Unambiguous	[R].LGEHNIDVLEGNEQFINAAK.[I]		1	P00761	P00761	0	4	0.6054	0	1	1	553.53	2211.1	2211.1	-3.32	-0.00184	HCD (High Energy Collision Dissociation)	MS2	64.5274	60.721	48.2008	23681	20210430_Caden_phos_OT.raw	F4	4.08	1	0.0006101	0.003951
	FALSE	High	Sequest HT (A2)	Unambiguous	[L].EGNEQFINAAK.[I]		2	P00761; P07477	P00761; P07477	0	2	0.5426	0	1	1	610.797	1220.59	1220.59	-2.61	-0.00159	HCD (High Energy Collision Dissociation)	MS2	0	17.231	48.2125	23691	20210430_Caden_phos_OT.raw	F4	2.58	2	0.0006101	0.0007001
	FALSE	High	Sequest HT (A2)	Unambiguous	[R].LGEHNIDVLEGNEQFINAAK.[I]		1	P00761	P00761	0	3	0.4802	0	1	1	737.708	2211.11	2211.1	2.7	0.00199	HCD (High Energy Collision Dissociation)	MS2	0.0767907	0.157	48.3801	23807	20210430_Caden_phos_OT.raw	F4	3.29	1	0.0006101	1.076e-05
	FALSE	High	Sequest HT (A2)	Unambiguous	[R].LGEHNIDVLEGNEQFINAAK.[I]		1	P00761	P00761	0	2	0.633	0	1	1	1106.06	2211.1	2211.1	0.05	6e-05	HCD (High Energy Collision Dissociation)	MS2	0	4.112	48.4616	23858	20210430_Caden_phos_OT.raw	F4	3.76	1	0.0006101	2.742e-05
	FALSE	High	Sequest HT (A2)	Unambiguous	[R].VATVSLPR.[S]		1	P00761	P00761	0	2	0.2511	0	1	1	421.758	842.51	842.509	0.13	5e-05	HCD (High Energy Collision Dissociation)	MS2	0	100	48.4849	23873	20210430_Caden_phos_OT.raw	F4	2.19	1	0.001079	0.04197
	FALSE	High	Sequest HT (A2)	Unambiguous	[N].IDVLEGNEQFINAAK.[I]		1	P00761	P00761	0	2	0.4757	0	1	1	830.931	1660.86	1660.85	0.83	0.00069	HCD (High Energy Collision Dissociation)	MS2	17.6009	47.113	48.6674	23984	20210430_Caden_phos_OT.raw	F4	2.88	1	0.0006101	1.641e-05
	FALSE	High	Sequest HT (A2)	Unambiguous	[R].LGEHNIDVLEGNEQFINAAK.[I]		1	P00761	P00761	0	3	0.5268	0	1	1	737.708	2211.11	2211.1	2.78	0.00205	HCD (High Energy Collision Dissociation)	MS2	0.969786	1.571	48.7334	24026	20210430_Caden_phos_OT.raw	F4	3.55	1	0.0006101	8.461e-05
	FALSE	High	Sequest HT (A2)	Unambiguous	[R].LGEHNIDVLEGNEQFINAAK.[I]		1	P00761	P00761	0	2	0.5556	0	1	1	1106.06	2211.11	2211.1	0.93	0.00103	HCD (High Energy Collision Dissociation)	MS2	0	17.162	48.7762	24057	20210430_Caden_phos_OT.raw	F4	3.87	1	0.0006101	0.0001766
	FALSE	High	Sequest HT (A2)	Unambiguous	[R].VATVSLPR.[S]		1	P00761	P00761	0	2	0.1794	0	1	1	421.758	842.509	842.509	-0.17	-7e-05	HCD (High Energy Collision Dissociation)	MS2	0	100	48.7931	24069	20210430_Caden_phos_OT.raw	F4	2.23	1	0.001079	0.03355
	FALSE	High	Sequest HT (A2)	Unambiguous	[R].VATVSLPR.[S]		1	P00761	P00761	0	2	0.177	0	1	1	421.759	842.51	842.509	0.69	0.00029	HCD (High Energy Collision Dissociation)	MS2	0	100	49.1647	24321	20210430_Caden_phos_OT.raw	F4	2.09	1	0.002599	0.0581
	FALSE	High	Sequest HT (A2)	Unambiguous	[R].LGEHNIDVLEGNEQFINAAK.[I]		1	P00761	P00761	0	3	0.546	0	1	1	737.707	2211.11	2211.1	1.19	0.00088	HCD (High Energy Collision Dissociation)	MS2	0	4.663	49.2542	24374	20210430_Caden_phos_OT.raw	F4	3.48	1	0.0006101	1.428e-05
	FALSE	High	Sequest HT (A2)	Unambiguous	[R].LGEHNIDVLEGNEQFINAAK.[I]		1	P00761	P00761	0	2	0.4763	0	1	1	1106.06	2211.11	2211.1	1.03	0.00114	HCD (High Energy Collision Dissociation)	MS2	0	100	49.3023	24407	20210430_Caden_phos_OT.raw	F4	4.85	1	0.0006101	1.234e-07
	FALSE	High	Sequest HT (A2)	Unambiguous	[R].VATVSLPR.[S]		1	P00761	P00761	0	2	0.1584	0	1	1	421.758	842.51	842.509	0.18	8e-05	HCD (High Energy Collision Dissociation)	MS2	0	100	49.4854	24517	20210430_Caden_phos_OT.raw	F4	2.21	1	0.0006101	0.02952
	FALSE	High	Sequest HT (A2)	Unambiguous	[R].LGEHNIDVLEGNEQFINAAK.[I]		1	P00761	P00761	0	3	0.5238	0	1	1	737.707	2211.11	2211.1	1.27	0.00093	HCD (High Energy Collision Dissociation)	MS2	0.426656	8.228	49.5476	24552	20210430_Caden_phos_OT.raw	F4	3.78	1	0.0006101	8.875e-05
	FALSE	High	Sequest HT (A2)	Unambiguous	[R].LGEHNIDVLEGNEQFINAAK.[I]		1	P00761	P00761	0	2	0.4451	0	1	1	1106.05	2211.1	2211.1	-1.74	-0.00192	HCD (High Energy Collision Dissociation)	MS2	0	84.058	49.6439	24611	20210430_Caden_phos_OT.raw	F4	3.46	1	0.0006101	0.0001414
	FALSE	High	Sequest HT (A2)	Unambiguous	[R].VATVSLPR.[S]		1	P00761	P00761	0	2	0.2673	0	1	1	421.758	842.509	842.509	-0.7	-0.0003	HCD (High Energy Collision Dissociation)	MS2	4.82091	100	49.8226	24721	20210430_Caden_phos_OT.raw	F4	2.17	1	0.001079	0.03041
	FALSE	High	Sequest HT (A2)	Unambiguous	[R].LGEHNIDVLEGNEQFINAAK.[I]		1	P00761	P00761	0	3	0.4914	0	1	1	737.707	2211.11	2211.1	1.17	0.00086	HCD (High Energy Collision Dissociation)	MS2	0.31298	11.046	49.8457	24734	20210430_Caden_phos_OT.raw	F4	4.09	1	0.0006101	2.702e-05
	FALSE	High	Sequest HT (A2)	Unambiguous	[K].SSGSSYPSLLQcLK.[A]	C12(Carbamidomethyl)	1	P00761	P00761	0	2	0.5638	0	1	1	763.882	1526.76	1526.75	2.94	0.00224	HCD (High Energy Collision Dissociation)	MS2	7.69992	40.768	49.8569	24746	20210430_Caden_phos_OT.raw	F4	3.76	1	0.0006101	7.512e-05
	FALSE	High	Sequest HT (A2)	Unambiguous	[H].NIDVLEGNEQFINAAK.[I]		1	P00761	P00761	0	2	0.4377	0	1	1	887.951	1774.9	1774.9	-1	-0.00089	HCD (High Energy Collision Dissociation)	MS2	0	37.415	49.9489	24811	20210430_Caden_phos_OT.raw	F4	2.65	1	0.0006101	3.635e-05
	FALSE	High	Sequest HT (A2)	Unambiguous	[R].LGEHNIDVLEGNEQFINAAK.[I]		1	P00761	P00761	0	2	0.5394	0	1	1	1106.05	2211.1	2211.1	-2.74	-0.00303	HCD (High Energy Collision Dissociation)	MS2	27.613	100	49.9587	24817	20210430_Caden_phos_OT.raw	F4	3.17	1	0.0006101	0.002285
	FALSE	High	Sequest HT (A2)	Unambiguous	[K].IITHPNFNGNTLDNDImLIK.[L]	M17(Oxidation)	1	P00761	P00761	0	3	0.629	0	1	1	767.062	2299.17	2299.18	-1.65	-0.00127	HCD (High Energy Collision Dissociation)	MS2	21.7045	59.073	50.045	24870	20210430_Caden_phos_OT.raw	F4	3.45	1	0.0006101	9.578e-05
	FALSE	High	Sequest HT (A2)	Unambiguous	[R].VATVSLPR.[S]		1	P00761	P00761	0	2	0.1442	0	1	1	421.759	842.51	842.509	0.37	0.00016	HCD (High Energy Collision Dissociation)	MS2	0	100	50.1386	24926	20210430_Caden_phos_OT.raw	F4	2.08	1	0.001079	0.03584
	FALSE	High	Sequest HT (A2)	Unambiguous	[K].IITHPNFNGNTLDNDImLIK.[L]	M17(Oxidation)	1	P00761	P00761	0	3	0.5576	0	1	1	767.062	2299.17	2299.18	-2.06	-0.00158	HCD (High Energy Collision Dissociation)	MS2	0	100	50.4147	25099	20210430_Caden_phos_OT.raw	F4	2.69	1	0.0006101	0.001566
	FALSE	High	Sequest HT (A2)	Unambiguous	[R].LGEHNIDVLEGNEQFINAAK.[I]		1	P00761	P00761	0	3	0.5492	0	1	1	737.706	2211.1	2211.1	-0.26	-0.00019	HCD (High Energy Collision Dissociation)	MS2	0	11.515	50.428	25106	20210430_Caden_phos_OT.raw	F4	3.86	1	0.0006101	0.0003242
	FALSE	High	Sequest HT (A2)	Unambiguous	[R].LGEHNIDVLEGNEQFINAAK.[I]		1	P00761	P00761	0	2	0.4922	0	1	1	1106.06	2211.1	2211.1	-0.22	-0.00025	HCD (High Energy Collision Dissociation)	MS2	0	100	50.4499	25121	20210430_Caden_phos_OT.raw	F4	3.86	1	0.0006101	0.0008218
	FALSE	High	Sequest HT (A2)	Unambiguous	[R].VATVSLPR.[S]		1	P00761	P00761	0	2	0.1881	0	1	1	421.758	842.509	842.509	0	0	HCD (High Energy Collision Dissociation)	MS2	0	100	50.4578	25125	20210430_Caden_phos_OT.raw	F4	2.02	1	0.0006101	0.02103
	FALSE	High	Sequest HT (A2)	Unambiguous	[R].LGEHNIDVLEGNEQFIN.[A]		1	P00761	P00761	0	2	0.5983	0	1	1	970.97	1940.93	1940.93	-1.51	-0.00147	HCD (High Energy Collision Dissociation)	MS2	0	47.167	50.475	25137	20210430_Caden_phos_OT.raw	F4	2.34	1	0.001079	0.03321
	FALSE	High	Sequest HT (A2)	Unambiguous	[R].LGEHNIDVLEGNEQFINAAK.[I]		1	P00761	P00761	0	3	0.4185	0	1	1	737.706	2211.1	2211.1	-0.35	-0.00026	HCD (High Energy Collision Dissociation)	MS2	0	17.934	50.7215	25291	20210430_Caden_phos_OT.raw	F4	3.68	1	0.0006101	0.0002157
	FALSE	High	Sequest HT (A2)	Unambiguous	[R].VATVSLPR.[S]		1	P00761	P00761	0	2	0.1376	0	1	1	421.758	842.508	842.509	-1.46	-0.00062	HCD (High Energy Collision Dissociation)	MS2	0	100	50.778	25328	20210430_Caden_phos_OT.raw	F4	2.18	1	0.006158	0.0853
	FALSE	High	Sequest HT (A2)	Unambiguous	[K].LSSPATLNSR.[V]		1	P00761	P00761	0	2	0.4219	0	1	1	523.286	1045.56	1045.56	0.48	0.00025	HCD (High Energy Collision Dissociation)	MS2	0	100	51.0024	25469	20210430_Caden_phos_OT.raw	F4	2.37	1	0.0006101	0.008141
	FALSE	High	Sequest HT (A2)	Unambiguous	[R].LGEHNIDVLEGNEQFINAAK.[I]		1	P00761	P00761	0	3	0.4659	0	1	1	737.707	2211.11	2211.1	1.21	0.00089	HCD (High Energy Collision Dissociation)	MS2	0	20.946	51.01	25474	20210430_Caden_phos_OT.raw	F4	3.52	1	0.0006101	0.0003898
	FALSE	High	Sequest HT (A2)	Unambiguous	[R].VATVSLPR.[S]		1	P00761	P00761	0	2	0.1644	0	1	1	421.758	842.51	842.509	0.11	5e-05	HCD (High Energy Collision Dissociation)	MS2	0	100	51.1092	25532	20210430_Caden_phos_OT.raw	F4	2.19	1	0.0006101	0.02319
	FALSE	High	Sequest HT (A2)	Unambiguous	[R].LGEHNIDVLEGNEQFINAAK.[I]		1	P00761	P00761	0	3	0.5949	0	1	1	737.707	2211.11	2211.1	0.45	0.00033	HCD (High Energy Collision Dissociation)	MS2	2.01489	24.195	51.339	25666	20210430_Caden_phos_OT.raw	F4	3.53	1	0.0006101	0.0003032
	FALSE	High	Sequest HT (A2)	Unambiguous	[K].LSSPATLNSR.[V]		1	P00761	P00761	0	2	0.4915	0	1	1	523.285	1045.56	1045.56	-1.17	-0.00061	HCD (High Energy Collision Dissociation)	MS2	0	100	51.4021	25705	20210430_Caden_phos_OT.raw	F4	2.34	1	0.0006101	0.003533
	FALSE	High	Sequest HT (A2)	Unambiguous	[R].VATVSLPR.[S]		1	P00761	P00761	0	2	0.1786	0	1	1	421.758	842.508	842.509	-1.35	-0.00057	HCD (High Energy Collision Dissociation)	MS2	0	57.664	51.4295	25722	20210430_Caden_phos_OT.raw	F4	1.96	1	0.0006101	0.02352
	FALSE	High	Sequest HT (A2)	Unambiguous	[R].LGEHNIDVLEGNEQFINAAK.[I]		1	P00761	P00761	0	2	0.4356	0	1	1	1106.05	2211.1	2211.1	-2.26	-0.0025	HCD (High Energy Collision Dissociation)	MS2	0	100	51.5604	25799	20210430_Caden_phos_OT.raw	F4	2.25	1	0.0006101	0.007942
	FALSE	High	Sequest HT (A2)	Unambiguous	[R].LGEHNIDVLEGNEQFINAAK.[I]		1	P00761	P00761	0	3	0.6032	0	1	1	737.706	2211.1	2211.1	0.1	7e-05	HCD (High Energy Collision Dissociation)	MS2	0.526579	28.517	51.6644	25859	20210430_Caden_phos_OT.raw	F4	4.31	1	0.0006101	4.29e-05
	FALSE	High	Sequest HT (A2)	Unambiguous	[K].LSSPATLNSR.[V]		1	P00761	P00761	0	2	0.4435	0	1	1	523.286	1045.56	1045.56	0.68	0.00035	HCD (High Energy Collision Dissociation)	MS2	0	100	51.7267	25896	20210430_Caden_phos_OT.raw	F4	2.48	1	0.0006101	0.004238
	FALSE	High	Sequest HT (A2)	Unambiguous	[R].VATVSLPR.[S]		1	P00761	P00761	0	2	0.2308	0	1	1	421.758	842.509	842.509	-0.57	-0.00024	HCD (High Energy Collision Dissociation)	MS2	0	100	51.7608	25917	20210430_Caden_phos_OT.raw	F4	2.08	1	0.0021	0.05259
	FALSE	High	Sequest HT (A2)	Unambiguous	[K].IITHPNFNGNTLDNDImLIK.[L]	M17(Oxidation)	1	P00761	P00761	0	3	0.6768	0	1	1	767.065	2299.18	2299.18	2.16	0.00165	HCD (High Energy Collision Dissociation)	MS2	0.345867	3.825	51.9551	26036	20210430_Caden_phos_OT.raw	F4	5.94	1	0.0006101	0.0004804
	FALSE	High	Sequest HT (A2)	Unambiguous	[R].LGEHNIDVLEGNEQFINAAK.[I]		1	P00761	P00761	0	3	0.4867	0	1	1	737.707	2211.1	2211.1	0.41	0.0003	HCD (High Energy Collision Dissociation)	MS2	3.29427	41.606	51.9574	26037	20210430_Caden_phos_OT.raw	F4	4.13	1	0.0006101	0.0002703
	FALSE	High	Sequest HT (A2)	Unambiguous	[K].IITHPNFNGNTLDNDImLIK.[L]	M17(Oxidation)	1	P00761	P00761	0	2	0.6985	0	1	1	1150.09	2299.18	2299.18	-0.01	-1e-05	HCD (High Energy Collision Dissociation)	MS2	13.6806	45.197	51.9611	26040	20210430_Caden_phos_OT.raw	F4	4.81	1	0.0006101	1.133e-06
	FALSE	High	Sequest HT (A2)	Unambiguous	[R].VATVSLPR.[S]		1	P00761	P00761	0	2	0.1321	0	1	1	421.758	842.509	842.509	-0.01	-1e-05	HCD (High Energy Collision Dissociation)	MS2	51.5585	100	52.0799	26111	20210430_Caden_phos_OT.raw	F4	2.12	1	0.0006101	0.02388
	FALSE	High	Sequest HT (A2)	Unambiguous	[K].LSSPATLNSR.[V]		1	P00761	P00761	0	2	0.4857	0	1	1	523.285	1045.56	1045.56	-0.63	-0.00033	HCD (High Energy Collision Dissociation)	MS2	0	100	52.1304	26141	20210430_Caden_phos_OT.raw	F4	2.45	1	0.0006101	0.01444
	FALSE	High	Sequest HT (A2)	Unambiguous	[R].LGEHNIDVLEGNEQFINAAK.[I]		1	P00761	P00761	0	2	0.4261	0	1	1	1106.06	2211.1	2211.1	-0.2	-0.00022	HCD (High Energy Collision Dissociation)	MS2	0	100	52.1325	26142	20210430_Caden_phos_OT.raw	F4	1.76	1	0.001079	0.04865
	FALSE	High	Sequest HT (A2)	Unambiguous	[K].IITHPNFNGNTLDNDImLIK.[L]	M17(Oxidation)	1	P00761	P00761	0	2	0.5667	0	1	1	1150.09	2299.18	2299.18	0.5	0.00058	HCD (High Energy Collision Dissociation)	MS2	0	21.938	52.2595	26214	20210430_Caden_phos_OT.raw	F4	3.6	1	0.0006101	0.001649
	FALSE	High	Sequest HT (A2)	Unambiguous	[R].LGEHNIDVLEGNEQFINAAK.[I]		1	P00761	P00761	0	3	0.4933	0	1	1	737.707	2211.11	2211.1	0.73	0.00053	HCD (High Energy Collision Dissociation)	MS2	0	26.501	52.2637	26216	20210430_Caden_phos_OT.raw	F4	3.75	1	0.0006101	9.239e-05
	FALSE	High	Sequest HT (A2)	Unambiguous	[K].IITHPNFNGNTLDNDImLIK.[L]	M17(Oxidation)	1	P00761	P00761	0	3	0.58	0	1	1	767.066	2299.18	2299.18	3.81	0.00292	HCD (High Energy Collision Dissociation)	MS2	0.121329	1.077	52.3436	26259	20210430_Caden_phos_OT.raw	F4	4	1	0.0006101	0.001098
	FALSE	High	Sequest HT (A2)	Unambiguous	[R].VATVSLPR.[S]		1	P00761	P00761	0	2	0.1308	0	1	1	421.758	842.509	842.509	-0.39	-0.00017	HCD (High Energy Collision Dissociation)	MS2	8.6167	100	52.4027	26294	20210430_Caden_phos_OT.raw	F4	2.14	1	0.0021	0.05456
	FALSE	High	Sequest HT (A2)	Unambiguous	[K].LSSPATLNSR.[V]		1	P00761	P00761	0	2	0.4774	0	1	1	523.286	1045.56	1045.56	0.4	0.00021	HCD (High Energy Collision Dissociation)	MS2	0	100	52.4461	26318	20210430_Caden_phos_OT.raw	F4	2.43	1	0.0006101	0.002026
	FALSE	High	Sequest HT (A2)	Unambiguous	[R].LGEHNIDVLEGNEQFINAAK.[I]		1	P00761	P00761	0	3	0.5149	0	1	1	737.706	2211.1	2211.1	0.38	0.00028	HCD (High Energy Collision Dissociation)	MS2	0	43.31	52.5544	26376	20210430_Caden_phos_OT.raw	F4	4.35	1	0.0006101	8.255e-05
	FALSE	High	Sequest HT (A2)	Unambiguous	[K].IITHPNFNGNTLDNDImLIK.[L]	M17(Oxidation)	1	P00761	P00761	0	2	0.6292	0	1	1	1150.09	2299.18	2299.18	0.8	0.00092	HCD (High Energy Collision Dissociation)	MS2	0	29.137	52.5563	26377	20210430_Caden_phos_OT.raw	F4	2.4	1	0.0006101	0.01664
	FALSE	High	Sequest HT (A2)	Unambiguous	[R].LGEHNIDVLEGNEQFINAAK.[I]		1	P00761	P00761	0	2	0.4634	0	1	1	1106.06	2211.1	2211.1	-0.45	-0.00049	HCD (High Energy Collision Dissociation)	MS2	0	100	52.5858	26394	20210430_Caden_phos_OT.raw	F4	2.46	1	0.0006101	0.0003152
	FALSE	High	Sequest HT (A2)	Unambiguous	[K].IITHPNFNGNTLDNDImLIK.[L]	M17(Oxidation)	1	P00761	P00761	0	3	0.6114	0	1	1	767.065	2299.18	2299.18	2.43	0.00186	HCD (High Energy Collision Dissociation)	MS2	0.505437	3.209	52.7206	26467	20210430_Caden_phos_OT.raw	F4	3.32	1	0.0006101	0.002375
	FALSE	High	Sequest HT (A2)	Unambiguous	[R].VATVSLPR.[S]		1	P00761	P00761	0	2	0.2089	0	1	1	421.758	842.509	842.509	-0.34	-0.00014	HCD (High Energy Collision Dissociation)	MS2	0	100	52.732	26474	20210430_Caden_phos_OT.raw	F4	2.25	1	0.001079	0.03846
	FALSE	High	Sequest HT (A2)	Unambiguous	[K].LSSPATLNSR.[V]		1	P00761	P00761	0	2	0.4741	0	1	1	523.286	1045.56	1045.56	0.62	0.00032	HCD (High Energy Collision Dissociation)	MS2	11.4844	100	52.7816	26502	20210430_Caden_phos_OT.raw	F4	2.51	1	0.0006101	0.002034
	FALSE	High	Sequest HT (A2)	Unambiguous	[K].IVGGYTcAANSIPYQVSLNSG.[S]	C7(Carbamidomethyl)	1	P00761	P00761	0	2	0.4523	0	1	1	1086.03	2171.04	2171.04	0.56	0.0006	HCD (High Energy Collision Dissociation)	MS2	0	55.724	52.8087	26517	20210430_Caden_phos_OT.raw	F4	2.41	1	0.003534	0.06731
	FALSE	High	Sequest HT (A2)	Unambiguous	[R].LGEHNIDVLEGNEQFINAAK.[I]		1	P00761	P00761	0	3	0.5401	0	1	1	737.707	2211.11	2211.1	0.53	0.00039	HCD (High Energy Collision Dissociation)	MS2	0	39.795	52.8481	26538	20210430_Caden_phos_OT.raw	F4	4.11	1	0.0006101	0.000159
	FALSE	High	Sequest HT (A2)	Unambiguous	[R].VATVSLPR.[S]		1	P00761	P00761	0	2	0.2326	0	1	1	421.758	842.509	842.509	-0.65	-0.00027	HCD (High Energy Collision Dissociation)	MS2	24.9579	100	53.0656	26663	20210430_Caden_phos_OT.raw	F4	2.15	1	0.001079	0.04443
	FALSE	High	Sequest HT (A2)	Unambiguous	[R].LGEHNIDVLEGNEQFINAAK.[I]		1	P00761	P00761	0	3	0.5422	0	1	1	737.706	2211.1	2211.1	-0.07	-5e-05	HCD (High Energy Collision Dissociation)	MS2	1.91347	35.779	53.1428	26704	20210430_Caden_phos_OT.raw	F4	3.32	1	0.0006101	5.263e-06
	FALSE	High	Sequest HT (A2)	Unambiguous	[R].VATVSLPR.[S]		1	P00761	P00761	0	2	0.2679	0	1	1	421.758	842.508	842.509	-1.61	-0.00068	HCD (High Energy Collision Dissociation)	MS2	0	100	53.3976	26845	20210430_Caden_phos_OT.raw	F4	2.24	1	0.0021	0.05621
	FALSE	High	Sequest HT (A2)	Unambiguous	[K].LSSPATLNSR.[V]		1	P00761	P00761	0	2	0.465	0	1	1	523.284	1045.56	1045.56	-2.46	-0.00128	HCD (High Energy Collision Dissociation)	MS2	0	100	53.4233	26858	20210430_Caden_phos_OT.raw	F4	2.43	1	0.0006101	0.006114
	FALSE	High	Sequest HT (A2)	Unambiguous	[R].LGEHNIDVLEGNEQFINAAK.[I]		1	P00761	P00761	0	3	0.5158	0	1	1	737.705	2211.1	2211.1	-1.09	-0.0008	HCD (High Energy Collision Dissociation)	MS2	4.23649	45.527	53.4653	26881	20210430_Caden_phos_OT.raw	F4	3.8	1	0.0006101	4.243e-06
	FALSE	High	Sequest HT (A2)	Unambiguous	[R].VATVSLPR.[S]		1	P00761	P00761	0	2	0.1955	0	1	1	421.758	842.509	842.509	-0.62	-0.00026	HCD (High Energy Collision Dissociation)	MS2	18.315	100	53.7237	27029	20210430_Caden_phos_OT.raw	F4	2.2	1	0.0006101	0.02645
	FALSE	High	Sequest HT (A2)	Unambiguous	[K].LSSPATLNSR.[V]		1	P00761	P00761	0	2	0.4636	0	1	1	523.285	1045.56	1045.56	-0.61	-0.00032	HCD (High Energy Collision Dissociation)	MS2	0	100	53.7279	27031	20210430_Caden_phos_OT.raw	F4	2.61	1	0.0006101	0.00158
	FALSE	High	Sequest HT (A2)	Unambiguous	[R].LGEHNIDVLEGNEQFINAAK.[I]		1	P00761	P00761	0	3	0.4784	0	1	1	737.706	2211.1	2211.1	0.22	0.00016	HCD (High Energy Collision Dissociation)	MS2	1.41969	100	53.802	27069	20210430_Caden_phos_OT.raw	F4	4.85	1	0.0006101	1.914e-05
	FALSE	High	Sequest HT (A2)	Unambiguous	[R].LGEHNIDVLEGNEQFINAAK.[I]		1	P00761	P00761	0	3	0.6178	0	1	1	737.704	2211.1	2211.1	-2.86	-0.00211	HCD (High Energy Collision Dissociation)	MS2	0	100	54.085	27235	20210430_Caden_phos_OT.raw	F4	4.71	1	0.0006101	9.032e-06
	FALSE	High	Sequest HT (A2)	Unambiguous	[K].IITHPNFNGNTLDNDIMLIK.[L]		1	P00761	P00761	0	3	0.6357	0	1	1	761.729	2283.17	2283.18	-3.2	-0.00243	HCD (High Energy Collision Dissociation)	MS2	83.4126	8.242	54.1084	27249	20210430_Caden_phos_OT.raw	F4	4.09	1	0.0006101	0.001028
	FALSE	High	Sequest HT (A2)	Unambiguous	[K].IVGGYTcAANSIPYQVSLNSGSHF.[C]	C7(Carbamidomethyl)	1	P00761	P00761	0	2	0.6774	0	1	1	1271.6	2542.2	2542.2	-0.21	-0.00026	HCD (High Energy Collision Dissociation)	MS2	0	49.31	54.1155	27253	20210430_Caden_phos_OT.raw	F4	2.17	1	0.0006101	0.00111
	FALSE	High	Sequest HT (A2)	Unambiguous	[K].IITHPNFNGNTLDNDIMLIK.[L]		1	P00761	P00761	0	2	0.7299	0	1	1	1142.09	2283.18	2283.18	-0.44	-0.0005	HCD (High Energy Collision Dissociation)	MS2	0	46.565	54.1262	27261	20210430_Caden_phos_OT.raw	F4	3.48	1	0.0006101	0.0001531
	FALSE	High	Sequest HT (A2)	Unambiguous	[R].VATVSLPR.[S]		1	P00761	P00761	0	2	0.1106	0	1	1	421.758	842.508	842.509	-1.8	-0.00076	HCD (High Energy Collision Dissociation)	MS2	0	100	54.1565	27279	20210430_Caden_phos_OT.raw	F4	2.17	1	0.001079	0.04503
	FALSE	High	Sequest HT (A2)	Unambiguous	[K].LSSPATLNSR.[V]		1	P00761	P00761	0	2	0.4578	0	1	1	523.285	1045.56	1045.56	-0.29	-0.00015	HCD (High Energy Collision Dissociation)	MS2	0	100	54.2293	27323	20210430_Caden_phos_OT.raw	F4	2.49	1	0.0006101	0.003369
	FALSE	High	Sequest HT (A2)	Unambiguous	[R].LGEHNIDVLEGNEQFINAAK.[I]		1	P00761	P00761	0	3	0.571	0	1	1	737.706	2211.1	2211.1	0.18	0.00014	HCD (High Energy Collision Dissociation)	MS2	0	55.466	54.3844	27407	20210430_Caden_phos_OT.raw	F4	3.45	1	0.0006101	0.001249
	FALSE	High	Sequest HT (A2)	Unambiguous	[K].IITHPNFNGNTLDNDIMLIK.[L]		1	P00761	P00761	0	2	0.6693	0	1	1	1142.09	2283.18	2283.18	-1.31	-0.0015	HCD (High Energy Collision Dissociation)	MS2	15.5992	100	54.4244	27429	20210430_Caden_phos_OT.raw	F4	2.51	1	0.0006101	0.002908
	FALSE	High	Sequest HT (A2)	Unambiguous	[R].VATVSLPR.[S]		1	P00761	P00761	0	2	0.1033	0	1	1	421.758	842.51	842.509	0.21	9e-05	HCD (High Energy Collision Dissociation)	MS2	4.71541	100	54.472	27454	20210430_Caden_phos_OT.raw	F4	2.13	1	0.001079	0.04894
	FALSE	High	Sequest HT (A2)	Unambiguous	[K].LSSPATLNSR.[V]		1	P00761	P00761	0	2	0.4622	0	1	1	523.285	1045.56	1045.56	-0.66	-0.00034	HCD (High Energy Collision Dissociation)	MS2	14.9069	100	54.5604	27502	20210430_Caden_phos_OT.raw	F4	2.51	1	0.0006101	0.005551
	FALSE	High	Sequest HT (A2)	Unambiguous	[R].LGEHNIDVLEGNEQFINAAK.[I]		1	P00761	P00761	0	3	0.5471	0	1	1	737.706	2211.1	2211.1	0.17	0.00012	HCD (High Energy Collision Dissociation)	MS2	1.78504	62.149	54.6799	27564	20210430_Caden_phos_OT.raw	F4	3.29	1	0.0006101	1.996e-05
	FALSE	High	Sequest HT (A2)	Unambiguous	[R].VATVSLPR.[S]		1	P00761	P00761	0	2	0.1735	0	1	1	421.758	842.509	842.509	-0.1	-4e-05	HCD (High Energy Collision Dissociation)	MS2	4.39582	99.984	54.8087	27634	20210430_Caden_phos_OT.raw	F4	2.19	1	0.001079	0.03496
	FALSE	High	Sequest HT (A2)	Unambiguous	[K].LSSPATLNSR.[V]		1	P00761	P00761	0	2	0.4918	0	1	1	523.285	1045.56	1045.56	0.02	1e-05	HCD (High Energy Collision Dissociation)	MS2	10.0142	100	54.9048	27687	20210430_Caden_phos_OT.raw	F4	2.44	1	0.0006101	0.004934
	FALSE	High	Sequest HT (A2)	Unambiguous	[R].LGEHNIDVLEGNEQFINAAK.[I]		1	P00761	P00761	0	3	0.4899	0	1	1	737.707	2211.11	2211.1	0.98	0.00072	HCD (High Energy Collision Dissociation)	MS2	0	92.928	54.9766	27725	20210430_Caden_phos_OT.raw	F4	3.96	1	0.0006101	8.362e-06
	FALSE	High	Sequest HT (A2)	Unambiguous	[R].VATVSLPR.[S]		1	P00761	P00761	0	2	0.2188	0	1	1	421.758	842.509	842.509	-0.84	-0.00036	HCD (High Energy Collision Dissociation)	MS2	0	100	55.1439	27818	20210430_Caden_phos_OT.raw	F4	2.24	1	0.0006101	0.02643
	FALSE	High	Sequest HT (A2)	Unambiguous	[K].LSSPATLNSR.[V]		1	P00761	P00761	0	2	0.4206	0	1	1	523.285	1045.56	1045.56	0.01	0	HCD (High Energy Collision Dissociation)	MS2	19.8987	100	55.2358	27871	20210430_Caden_phos_OT.raw	F4	2.52	1	0.0006101	0.004372
	FALSE	High	Sequest HT (A2)	Unambiguous	[R].VATVSLPR.[S]		1	P00761	P00761	0	2	0.244	0	1	1	421.758	842.508	842.509	-1.22	-0.00052	HCD (High Energy Collision Dissociation)	MS2	0	70.158	55.4793	28005	20210430_Caden_phos_OT.raw	F4	2.09	1	0.0021	0.05484
	FALSE	High	Sequest HT (A2)	Unambiguous	[R].LGEHNIDVLEGNEQFINAAK.[I]		1	P00761	P00761	0	3	0.4811	0	1	1	737.706	2211.1	2211.1	0.12	9e-05	HCD (High Energy Collision Dissociation)	MS2	31.3885	71.147	55.5043	28020	20210430_Caden_phos_OT.raw	F4	3.18	1	0.0006101	0.002427
	FALSE	High	Sequest HT (A2)	Unambiguous	[K].LSSPATLNSR.[V]		1	P00761	P00761	0	2	0.4741	0	1	1	523.285	1045.56	1045.56	-0.13	-7e-05	HCD (High Energy Collision Dissociation)	MS2	5.4855	100	55.6049	28075	20210430_Caden_phos_OT.raw	F4	2.51	1	0.0006101	0.006236
	FALSE	High	Sequest HT (A2)	Unambiguous	[R].VATVSLPR.[S]		1	P00761	P00761	0	2	0.2443	0	1	1	421.758	842.508	842.509	-1.38	-0.00058	HCD (High Energy Collision Dissociation)	MS2	13.2969	100	55.7977	28181	20210430_Caden_phos_OT.raw	F4	2.21	1	0.001079	0.04464
	FALSE	High	Sequest HT (A2)	Unambiguous	[R].LGEHNIDVLEGNEQFINAAK.[I]		1	P00761	P00761	0	3	0.5435	0	1	1	737.706	2211.1	2211.1	0.19	0.00014	HCD (High Energy Collision Dissociation)	MS2	12.3025	77.518	55.8379	28203	20210430_Caden_phos_OT.raw	F4	3.79	1	0.0006101	0.0004961
	FALSE	High	Sequest HT (A2)	Unambiguous	[K].LSSPATLNSR.[V]		1	P00761	P00761	0	2	0.4346	0	1	1	523.285	1045.56	1045.56	-0.85	-0.00044	HCD (High Energy Collision Dissociation)	MS2	0	100	55.938	28260	20210430_Caden_phos_OT.raw	F4	2.6	1	0.0006101	0.003981
	FALSE	High	Sequest HT (A2)	Unambiguous	[R].VATVSLPR.[S]		1	P00761	P00761	0	2	0.2358	0	1	1	421.758	842.508	842.509	-1.11	-0.00047	HCD (High Energy Collision Dissociation)	MS2	0	100	56.1381	28370	20210430_Caden_phos_OT.raw	F4	2.12	1	0.003534	0.06228
	FALSE	High	Sequest HT (A2)	Unambiguous	[R].LGEHNIDVLEGNEQFINAAK.[I]		1	P00761	P00761	0	3	0.636	0	1	1	737.706	2211.1	2211.1	-0.73	-0.00054	HCD (High Energy Collision Dissociation)	MS2	5.57109	83.868	56.1766	28390	20210430_Caden_phos_OT.raw	F4	4.45	1	0.0006101	3.372e-06
	FALSE	High	Sequest HT (A2)	Unambiguous	[K].LSSPATLNSR.[V]		1	P00761	P00761	0	2	0.4585	0	1	1	523.286	1045.56	1045.56	0.66	0.00034	HCD (High Energy Collision Dissociation)	MS2	0	100	56.2738	28442	20210430_Caden_phos_OT.raw	F4	2.53	1	0.0006101	0.008112
	FALSE	High	Sequest HT (A2)	Unambiguous	[R].VATVSLPR.[S]		1	P00761	P00761	0	2	0.2167	0	1	1	421.758	842.509	842.509	-0.25	-0.00011	HCD (High Energy Collision Dissociation)	MS2	16.5153	82.838	56.4668	28542	20210430_Caden_phos_OT.raw	F4	2.03	1	0.002599	0.05864
	FALSE	High	Sequest HT (A2)	Unambiguous	[R].LGEHNIDVLEGNEQFINAAK.[I]		1	P00761	P00761	0	3	0.5922	0	1	1	737.707	2211.11	2211.1	0.74	0.00055	HCD (High Energy Collision Dissociation)	MS2	2.78119	87.357	56.5082	28565	20210430_Caden_phos_OT.raw	F4	3.85	1	0.0006101	1.203e-05
	FALSE	High	Sequest HT (A2)	Unambiguous	[K].LSSPATLNSR.[V]		1	P00761	P00761	0	2	0.4602	0	1	1	523.285	1045.56	1045.56	-0.52	-0.00027	HCD (High Energy Collision Dissociation)	MS2	0	100	56.6092	28619	20210430_Caden_phos_OT.raw	F4	2.26	1	0.0006101	0.003335
	FALSE	High	Sequest HT (A2)	Unambiguous	[R].VATVSLPR.[S]		1	P00761	P00761	0	2	0.2336	0	1	1	421.758	842.51	842.509	0.1	4e-05	HCD (High Energy Collision Dissociation)	MS2	51.8519	100	56.8117	28730	20210430_Caden_phos_OT.raw	F4	2.14	1	0.0006101	0.02755
	FALSE	High	Sequest HT (A2)	Unambiguous	[R].LGEHNIDVLEGNEQFINAAK.[I]		1	P00761	P00761	0	3	0.5985	0	1	1	737.706	2211.1	2211.1	0.07	5e-05	HCD (High Energy Collision Dissociation)	MS2	9.98303	40.446	56.8396	28744	20210430_Caden_phos_OT.raw	F4	2.69	1	0.0006101	0.0008601
	FALSE	High	Sequest HT (A2)	Unambiguous	[K].LSSPATLNSR.[V]		1	P00761	P00761	0	2	0.4784	0	1	1	523.286	1045.56	1045.56	1.1	0.00057	HCD (High Energy Collision Dissociation)	MS2	0	100	56.9815	28825	20210430_Caden_phos_OT.raw	F4	2.32	1	0.0006101	0.007705
	FALSE	High	Sequest HT (A2)	Unambiguous	[R].VATVSLPR.[S]		1	P00761	P00761	0	2	0.134	0	1	1	421.758	842.509	842.509	-0.49	-0.00021	HCD (High Energy Collision Dissociation)	MS2	7.71531	100	57.1184	28901	20210430_Caden_phos_OT.raw	F4	1.94	1	0.001079	0.03709
	FALSE	High	Sequest HT (A2)	Unambiguous	[R].LGEHNIDVLEGNEQFINAAK.[I]		1	P00761	P00761	0	3	0.5136	0	1	1	737.706	2211.1	2211.1	0.22	0.00016	HCD (High Energy Collision Dissociation)	MS2	2.53214	73.654	57.1657	28927	20210430_Caden_phos_OT.raw	F4	4.05	1	0.0006101	3.262e-05
	FALSE	High	Sequest HT (A2)	Unambiguous	[K].IITHPNFNGNTLDNDImLIK.[L]	M17(Oxidation)	1	P00761	P00761	0	3	0.5305	0	1	1	767.063	2299.17	2299.18	-0.5	-0.00039	HCD (High Energy Collision Dissociation)	MS2	26.7696	84.847	57.1707	28930	20210430_Caden_phos_OT.raw	F4	2.79	1	0.0006101	0.002163
	FALSE	High	Sequest HT (A2)	Unambiguous	[K].LSSPATLNSR.[V]		1	P00761	P00761	0	2	0.4743	0	1	1	523.285	1045.56	1045.56	-0.2	-0.0001	HCD (High Energy Collision Dissociation)	MS2	0	100	57.2968	28996	20210430_Caden_phos_OT.raw	F4	2.53	1	0.0006101	0.001706
	FALSE	High	Sequest HT (A2)	Unambiguous	[R].VATVSLPR.[S]		1	P00761	P00761	0	2	0.2367	0	1	1	421.758	842.509	842.509	-0.72	-0.0003	HCD (High Energy Collision Dissociation)	MS2	5.92287	100	57.4288	29069	20210430_Caden_phos_OT.raw	F4	2.07	1	0.001079	0.03555
	FALSE	High	Sequest HT (A2)	Unambiguous	[K].IITHPNFNGNTLDNDImLIKLSSPATLNSR.[V]	M17(Oxidation)	1	P00761	P00761	1	4	0.3913	0	1	1	832.186	3325.72	3325.72	-0.02	-2e-05	HCD (High Energy Collision Dissociation)	MS2	26.3475	57.528	57.5023	29107	20210430_Caden_phos_OT.raw	F4	2.99	1	0.0006101	0.002256
	FALSE	High	Sequest HT (A2)	Unambiguous	[K].LSSPATLNSR.[V]		1	P00761	P00761	0	2	0.4649	0	1	1	523.286	1045.56	1045.56	0.26	0.00014	HCD (High Energy Collision Dissociation)	MS2	6.50798	100	57.6307	29176	20210430_Caden_phos_OT.raw	F4	2.28	1	0.0006101	0.003408
	FALSE	High	Sequest HT (A2)	Unambiguous	[R].LGEHNIDVLEGNEQFINAAK.[I]		1	P00761	P00761	0	3	0.5795	0	1	1	737.706	2211.1	2211.1	0.29	0.00021	HCD (High Energy Collision Dissociation)	MS2	1.27507	93.278	57.6692	29195	20210430_Caden_phos_OT.raw	F4	4.4	1	0.0006101	1.74e-05
	FALSE	High	Sequest HT (A2)	Unambiguous	[R].VATVSLPR.[S]		1	P00761	P00761	0	2	0.149	0	1	1	421.758	842.509	842.509	-0.73	-0.00031	HCD (High Energy Collision Dissociation)	MS2	10.0283	100	57.7548	29239	20210430_Caden_phos_OT.raw	F4	2.08	1	0.003534	0.06543
	FALSE	High	Sequest HT (A2)	Unambiguous	[K].LSSPATLNSR.[V]		1	P00761	P00761	0	2	0.4784	0	1	1	523.286	1045.56	1045.56	0.25	0.00013	HCD (High Energy Collision Dissociation)	MS2	4.82787	100	57.9712	29350	20210430_Caden_phos_OT.raw	F4	2.55	1	0.0006101	0.004871
	FALSE	High	Sequest HT (A2)	Unambiguous	[R].LGEHNIDVLEGNEQFINAAK.[I]		1	P00761	P00761	0	3	0.5246	0	1	1	737.706	2211.1	2211.1	-0.71	-0.00053	HCD (High Energy Collision Dissociation)	MS2	3.96007	52.728	58.0516	29391	20210430_Caden_phos_OT.raw	F4	3.05	1	0.0006101	0.0006149
	FALSE	High	Sequest HT (A2)	Unambiguous	[R].VATVSLPR.[S]		1	P00761	P00761	0	2	0.1564	0	1	1	421.758	842.509	842.509	-0.88	-0.00037	HCD (High Energy Collision Dissociation)	MS2	12.558	100	58.0961	29415	20210430_Caden_phos_OT.raw	F4	2.11	1	0.003976	0.07126
	FALSE	High	Sequest HT (A2)	Unambiguous	[K].LSSPATLNSR.[V]		1	P00761	P00761	0	2	0.464	0	1	1	523.285	1045.56	1045.56	0.01	1e-05	HCD (High Energy Collision Dissociation)	MS2	9.85615	100	58.3022	29518	20210430_Caden_phos_OT.raw	F4	2.5	1	0.0006101	0.001584
	FALSE	High	Sequest HT (A2)	Unambiguous	[R].LGEHNIDVLEGNEQFINAAK.[I]		1	P00761	P00761	0	3	0.5506	0	1	1	737.706	2211.1	2211.1	0.19	0.00014	HCD (High Energy Collision Dissociation)	MS2	3.63628	100	58.3813	29557	20210430_Caden_phos_OT.raw	F4	4.25	1	0.0006101	0.0001452
	FALSE	High	Sequest HT (A2)	Unambiguous	[R].VATVSLPR.[S]		1	P00761	P00761	0	2	0.1	0	1	1	421.758	842.508	842.509	-1.18	-0.0005	HCD (High Energy Collision Dissociation)	MS2	9.74759	100	58.427	29580	20210430_Caden_phos_OT.raw	F4	2	1	0.004418	0.07418
	FALSE	High	Sequest HT (A2)	Unambiguous	[K].LSSPATLNSR.[V]		1	P00761	P00761	0	2	0.4612	0	1	1	523.285	1045.56	1045.56	-0.23	-0.00012	HCD (High Energy Collision Dissociation)	MS2	0	100	58.6442	29692	20210430_Caden_phos_OT.raw	F4	2.58	1	0.0006101	0.001296
	FALSE	High	Sequest HT (A2)	Unambiguous	[R].LGEHNIDVLEGNEQFINAAK.[I]		1	P00761	P00761	0	3	0.6219	0	1	1	737.703	2211.09	2211.1	-4.54	-0.00334	HCD (High Energy Collision Dissociation)	MS2	12.641	55.085	58.7614	29752	20210430_Caden_phos_OT.raw	F4	3.2	1	0.0006101	0.0006677
	FALSE	High	Sequest HT (A2)	Unambiguous	[R].VATVSLPR.[S]		1	P00761	P00761	0	2	0.2222	0	1	1	421.758	842.509	842.509	-0.75	-0.00032	HCD (High Energy Collision Dissociation)	MS2	6.81741	79.696	58.7628	29753	20210430_Caden_phos_OT.raw	F4	2.07	1	0.001079	0.03676
	FALSE	High	Sequest HT (A2)	Unambiguous	[K].LSSPATLNSR.[V]		1	P00761	P00761	0	2	0.4692	0	1	1	523.285	1045.56	1045.56	-0.7	-0.00037	HCD (High Energy Collision Dissociation)	MS2	0	100	58.9745	29860	20210430_Caden_phos_OT.raw	F4	2.6	1	0.0006101	0.0034
	FALSE	High	Sequest HT (A2)	Unambiguous	[R].LGEHNIDVLEGNEQFINAAK.[I]		1	P00761	P00761	0	3	0.5392	0	1	1	737.707	2211.11	2211.1	1.09	0.0008	HCD (High Energy Collision Dissociation)	MS2	3.85873	97.776	59.0576	29901	20210430_Caden_phos_OT.raw	F4	4.21	1	0.0006101	4.052e-05
	FALSE	High	Sequest HT (A2)	Unambiguous	[R].VATVSLPR.[S]		1	P00761	P00761	0	2	0.244	0	1	1	421.758	842.509	842.509	-0.18	-7e-05	HCD (High Energy Collision Dissociation)	MS2	4.98088	59.278	59.0616	29903	20210430_Caden_phos_OT.raw	F4	2.09	1	0.001079	0.034
	FALSE	High	Sequest HT (A2)	Unambiguous	[K].IITHPNFNGNTLDNDIMLIKLSSPATLNSR.[V]		1	P00761	P00761	1	4	0.6886	0	1	1	828.188	3309.73	3309.73	1.14	0.00095	HCD (High Energy Collision Dissociation)	MS2	3.91161	35.852	59.097	29921	20210430_Caden_phos_OT.raw	F4	5.33	1	0.0006101	5.543e-07
	FALSE	High	Sequest HT (A2)	Unambiguous	[K].IITHPNFNGNTLDNDIMLIKLSSPATLNSR.[V]		1	P00761	P00761	1	3	0.695	0	1	1	1103.91	3309.72	3309.73	-1.56	-0.00172	HCD (High Energy Collision Dissociation)	MS2	0	100	59.1429	29945	20210430_Caden_phos_OT.raw	F4	3.77	1	0.0006101	6.442e-05
	FALSE	High	Sequest HT (A2)	Unambiguous	[K].LSSPATLNSR.[V]		1	P00761	P00761	0	2	0.4779	0	1	1	523.285	1045.56	1045.56	-0.12	-6e-05	HCD (High Energy Collision Dissociation)	MS2	0	100	59.313	30033	20210430_Caden_phos_OT.raw	F4	2.49	1	0.0006101	0.005311
	FALSE	High	Sequest HT (A2)	Unambiguous	[R].LGEHNIDVLEGNEQFINAAK.[I]		1	P00761	P00761	0	3	0.5268	0	1	1	737.706	2211.1	2211.1	0.17	0.00013	HCD (High Energy Collision Dissociation)	MS2	8.39457	100	59.3532	30053	20210430_Caden_phos_OT.raw	F4	3.36	1	0.0006101	3.613e-05
	FALSE	High	Sequest HT (A2)	Unambiguous	[R].VATVSLPR.[S]		1	P00761	P00761	0	2	0.1589	0	1	1	421.758	842.508	842.509	-1.12	-0.00047	HCD (High Energy Collision Dissociation)	MS2	13.4776	100	59.3937	30073	20210430_Caden_phos_OT.raw	F4	2.14	1	0.003976	0.07254
	FALSE	High	Sequest HT (A2)	Unambiguous	[K].LSSPATLNSR.[V]		1	P00761	P00761	0	2	0.4458	0	1	1	523.285	1045.56	1045.56	-0.59	-0.00031	HCD (High Energy Collision Dissociation)	MS2	5.49295	100	59.6497	30200	20210430_Caden_phos_OT.raw	F4	2.49	1	0.0006101	0.006548
	FALSE	High	Sequest HT (A2)	Unambiguous	[K].IITHPNFNGNTLDNDImLIK.[L]	M17(Oxidation)	1	P00761	P00761	0	3	0.5969	0	1	1	767.063	2299.17	2299.18	-0.63	-0.00049	HCD (High Energy Collision Dissociation)	MS2	78.3059	100	59.6519	30201	20210430_Caden_phos_OT.raw	F4	3.2	1	0.0006101	4.917e-05
	FALSE	High	Sequest HT (A2)	Unambiguous	[R].LGEHNIDVLEGNEQFINAAK.[I]		1	P00761	P00761	0	3	0.5251	0	1	1	737.706	2211.1	2211.1	-0.49	-0.00036	HCD (High Energy Collision Dissociation)	MS2	2.12808	72.516	59.6853	30217	20210430_Caden_phos_OT.raw	F4	3.58	1	0.0006101	0.0005446
	FALSE	High	Sequest HT (A2)	Unambiguous	[R].VATVSLPR.[S]		1	P00761	P00761	0	2	0.1185	0	1	1	421.758	842.509	842.509	-0.11	-5e-05	HCD (High Energy Collision Dissociation)	MS2	12.0954	100	59.7298	30239	20210430_Caden_phos_OT.raw	F4	2.11	1	0.003534	0.0636
	FALSE	High	Sequest HT (A2)	Unambiguous	[R].LGEHNIDVLEGNEQFINAAK.[I]		1	P00761	P00761	0	3	0.5105	0	1	1	737.706	2211.1	2211.1	-0.91	-0.00067	HCD (High Energy Collision Dissociation)	MS2	1.89067	100	59.9802	30365	20210430_Caden_phos_OT.raw	F4	4.27	1	0.0006101	2.859e-05
	FALSE	High	Sequest HT (A2)	Unambiguous	[K].LSSPATLNSR.[V]		1	P00761	P00761	0	2	0.4699	0	1	1	523.285	1045.56	1045.56	-0.83	-0.00043	HCD (High Energy Collision Dissociation)	MS2	0	100	59.9854	30368	20210430_Caden_phos_OT.raw	F4	2.49	1	0.0006101	0.009149
	FALSE	High	Sequest HT (A2)	Unambiguous	[R].VATVSLPR.[S]		1	P00761	P00761	0	2	0.1311	0	1	1	421.758	842.509	842.509	-0.33	-0.00014	HCD (High Energy Collision Dissociation)	MS2	11.0414	100	60.0239	30387	20210430_Caden_phos_OT.raw	F4	2.06	1	0.001079	0.03279
	FALSE	High	Sequest HT (A2)	Unambiguous	[R].LGEHNIDVLEGNEQFINAAK.[I]		1	P00761	P00761	0	3	0.5614	0	1	1	737.706	2211.1	2211.1	-0.17	-0.00012	HCD (High Energy Collision Dissociation)	MS2	10.2346	100	60.2765	30513	20210430_Caden_phos_OT.raw	F4	3.99	1	0.0006101	0.0002065
	FALSE	High	Sequest HT (A2)	Unambiguous	[K].IITHPNFNGNTLDNDImLIK.[L]	M17(Oxidation)	1	P00761	P00761	0	3	0.4488	0	1	1	767.062	2299.17	2299.18	-1.28	-0.00098	HCD (High Energy Collision Dissociation)	MS2	81.6934	100	60.3187	30535	20210430_Caden_phos_OT.raw	F4	2.54	1	0.0006101	0.009101
	FALSE	High	Sequest HT (A2)	Unambiguous	[R].VATVSLPR.[S]		1	P00761	P00761	0	2	0.1667	0	1	1	421.758	842.509	842.509	-0.91	-0.00038	HCD (High Energy Collision Dissociation)	MS2	8.84872	100	60.3209	30536	20210430_Caden_phos_OT.raw	F4	2.1	1	0.003534	0.06766
	FALSE	High	Sequest HT (A2)	Unambiguous	[K].LSSPATLNSR.[V]		1	P00761	P00761	0	2	0.4835	0	1	1	523.285	1045.56	1045.56	-0.37	-0.00019	HCD (High Energy Collision Dissociation)	MS2	0	100	60.323	30537	20210430_Caden_phos_OT.raw	F4	2.42	1	0.0006101	0.001845
	FALSE	High	Sequest HT (A2)	Unambiguous	[R].LGEHNIDVLEGNEQFINAAK.[I]		1	P00761	P00761	0	3	0.5488	0	1	1	737.706	2211.1	2211.1	-0.58	-0.00043	HCD (High Energy Collision Dissociation)	MS2	4.87206	100	60.5621	30659	20210430_Caden_phos_OT.raw	F4	3.79	1	0.0006101	1.939e-05
	FALSE	High	Sequest HT (A2)	Unambiguous	[R].VATVSLPR.[S]		1	P00761	P00761	0	2	0.2111	0	1	1	421.758	842.509	842.509	-0.12	-5e-05	HCD (High Energy Collision Dissociation)	MS2	3.27211	100	60.644	30699	20210430_Caden_phos_OT.raw	F4	1.99	1	0.003976	0.07101
	FALSE	High	Sequest HT (A2)	Unambiguous	[K].LSSPATLNSR.[V]		1	P00761	P00761	0	2	0.4518	0	1	1	523.285	1045.56	1045.56	-0.13	-7e-05	HCD (High Energy Collision Dissociation)	MS2	0	100	60.6482	30701	20210430_Caden_phos_OT.raw	F4	2.28	1	0.0006101	0.002604
	FALSE	High	Sequest HT (A2)	Unambiguous	[R].LGEHNIDVLEGNEQFINAAK.[I]		1	P00761	P00761	0	3	0.6373	0	1	1	737.707	2211.11	2211.1	0.74	0.00055	HCD (High Energy Collision Dissociation)	MS2	5.37489	90.95	60.8954	30823	20210430_Caden_phos_OT.raw	F4	3.97	1	0.0006101	3.778e-05
	FALSE	High	Sequest HT (A2)	Unambiguous	[K].IITHPNFNGNTLDNDImLIKLSSPATLNSR.[V]	M17(Oxidation)	1	P00761	P00761	1	3	0.5063	0	1	1	1109.25	3325.73	3325.72	2.19	0.00243	HCD (High Energy Collision Dissociation)	MS2	10.7494	100	60.9272	30840	20210430_Caden_phos_OT.raw	F4	3.18	1	0.0006101	6.402e-05
	FALSE	High	Sequest HT (A2)	Unambiguous	[R].VATVSLPR.[S]		1	P00761	P00761	0	2	0.2049	0	1	1	421.758	842.509	842.509	-0.26	-0.00011	HCD (High Energy Collision Dissociation)	MS2	10.1318	100	60.9351	30844	20210430_Caden_phos_OT.raw	F4	2.05	1	0.001079	0.04177
	FALSE	High	Sequest HT (A2)	Unambiguous	[K].IITHPNFNGNTLDNDImLIK.[L]	M17(Oxidation)	1	P00761	P00761	0	3	0.5765	0	1	1	767.064	2299.18	2299.18	0.63	0.00048	HCD (High Energy Collision Dissociation)	MS2	82.0936	100	60.9841	30868	20210430_Caden_phos_OT.raw	F4	3.07	1	0.0006101	0.0007499
	FALSE	High	Sequest HT (A2)	Unambiguous	[K].LSSPATLNSR.[V]		1	P00761	P00761	0	2	0.469	0	1	1	523.285	1045.56	1045.56	-0.6	-0.00032	HCD (High Energy Collision Dissociation)	MS2	0	100	60.9862	30869	20210430_Caden_phos_OT.raw	F4	2.58	1	0.0006101	0.009083
	FALSE	High	Sequest HT (A2)	Unambiguous	[R].LGEHNIDVLEGNEQFINAAK.[I]		1	P00761	P00761	0	3	0.6358	0	1	1	737.706	2211.1	2211.1	0.16	0.00012	HCD (High Energy Collision Dissociation)	MS2	0	58.094	61.1918	30971	20210430_Caden_phos_OT.raw	F4	3.35	1	0.0006101	8.545e-05
	FALSE	High	Sequest HT (A2)	Unambiguous	[R].VATVSLPR.[S]		1	P00761	P00761	0	2	0.1298	0	1	1	421.758	842.508	842.509	-1.21	-0.00051	HCD (High Energy Collision Dissociation)	MS2	0	80.06	61.2385	30994	20210430_Caden_phos_OT.raw	F4	2.08	1	0.004418	0.07305
	FALSE	High	Sequest HT (A2)	Unambiguous	[K].LSSPATLNSR.[V]		1	P00761	P00761	0	2	0.4511	0	1	1	523.286	1045.56	1045.56	0.33	0.00017	HCD (High Energy Collision Dissociation)	MS2	6.68196	100	61.321	31037	20210430_Caden_phos_OT.raw	F4	2.66	1	0.0006101	0.002567
	FALSE	High	Sequest HT (A2)	Unambiguous	[R].LGEHNIDVLEGNEQFINAAK.[I]		1	P00761	P00761	0	3	0.5825	0	1	1	737.707	2211.1	2211.1	0.41	0.0003	HCD (High Energy Collision Dissociation)	MS2	3.57579	95.765	61.5238	31139	20210430_Caden_phos_OT.raw	F4	4	1	0.0006101	1.552e-05
	FALSE	High	Sequest HT (A2)	Unambiguous	[R].VATVSLPR.[S]		1	P00761	P00761	0	2	0.0565	0	1	1	421.758	842.508	842.509	-1.21	-0.00051	HCD (High Energy Collision Dissociation)	MS2	7.34036	100	61.5649	31160	20210430_Caden_phos_OT.raw	F4	1.77	1	0.005335	0.08111
	FALSE	High	Sequest HT (A2)	Unambiguous	[K].LSSPATLNSR.[V]		1	P00761	P00761	0	2	0.4822	0	1	1	523.286	1045.56	1045.56	0.8	0.00042	HCD (High Energy Collision Dissociation)	MS2	0	100	61.6456	31202	20210430_Caden_phos_OT.raw	F4	2.53	1	0.0006101	0.004939
	FALSE	High	Sequest HT (A2)	Unambiguous	[K].IITHPNFNGNTLDNDImLIK.[L]	M17(Oxidation)	1	P00761	P00761	0	3	0.4355	0	1	1	767.063	2299.17	2299.18	-0.09	-7e-05	HCD (High Energy Collision Dissociation)	MS2	81.0078	83.409	61.7336	31246	20210430_Caden_phos_OT.raw	F4	1.86	1	0.001079	0.03474
	FALSE	High	Sequest HT (A2)	Unambiguous	[R].LGEHNIDVLEGNEQFINAAK.[I]		1	P00761	P00761	0	3	0.633	0	1	1	737.707	2211.11	2211.1	0.57	0.00042	HCD (High Energy Collision Dissociation)	MS2	2.60777	99.104	61.8553	31307	20210430_Caden_phos_OT.raw	F4	4.06	1	0.0006101	9.412e-05
	FALSE	High	Sequest HT (A2)	Unambiguous	[R].VATVSLPR.[S]		1	P00761	P00761	0	2	0.0896	0	1	1	421.758	842.509	842.509	-0.41	-0.00017	HCD (High Energy Collision Dissociation)	MS2	16.9609	100	61.8976	31329	20210430_Caden_phos_OT.raw	F4	2.01	1	0.001079	0.03414
	FALSE	High	Sequest HT (A2)	Unambiguous	[K].LSSPATLNSR.[V]		1	P00761	P00761	0	2	0.4777	0	1	1	523.285	1045.56	1045.56	-0.61	-0.00032	HCD (High Energy Collision Dissociation)	MS2	0	100	61.9846	31374	20210430_Caden_phos_OT.raw	F4	2.24	1	0.0006101	0.008554
	FALSE	High	Sequest HT (A2)	Unambiguous	[R].LGEHNIDVLEGNEQFINAAK.[I]		1	P00761	P00761	0	3	0.6388	0	1	1	737.706	2211.1	2211.1	0.24	0.00018	HCD (High Energy Collision Dissociation)	MS2	1.8785	100	62.1691	31466	20210430_Caden_phos_OT.raw	F4	4.07	1	0.0006101	1.035e-06
	FALSE	High	Sequest HT (A2)	Unambiguous	[R].VATVSLPR.[S]		1	P00761	P00761	0	2	0.1071	0	1	1	421.758	842.509	842.509	-0.49	-0.0002	HCD (High Energy Collision Dissociation)	MS2	16.8606	100	62.2101	31487	20210430_Caden_phos_OT.raw	F4	1.96	1	0.001079	0.04649
	FALSE	High	Sequest HT (A2)	Unambiguous	[K].LSSPATLNSR.[V]		1	P00761	P00761	0	2	0.4839	0	1	1	523.285	1045.56	1045.56	-0.02	-1e-05	HCD (High Energy Collision Dissociation)	MS2	9.72797	100	62.3003	31532	20210430_Caden_phos_OT.raw	F4	2.48	1	0.0006101	0.00149
	FALSE	High	Sequest HT (A2)	Unambiguous	[K].IITHPNFNGNTLDNDImLIK.[L]	M17(Oxidation)	1	P00761	P00761	0	3	0.355	0	1	1	767.063	2299.17	2299.18	-0.09	-7e-05	HCD (High Energy Collision Dissociation)	MS2	50.4801	100	62.4714	31617	20210430_Caden_phos_OT.raw	F4	1.69	1	0.0006101	0.01031
	FALSE	High	Sequest HT (A2)	Unambiguous	[R].LGEHNIDVLEGNEQFINAAK.[I]		1	P00761	P00761	0	3	0.5493	0	1	1	737.707	2211.11	2211.1	0.57	0.00042	HCD (High Energy Collision Dissociation)	MS2	2.46261	100	62.5103	31637	20210430_Caden_phos_OT.raw	F4	3.75	1	0.0006101	5.39e-05
	FALSE	High	Sequest HT (A2)	Unambiguous	[R].VATVSLPR.[S]		1	P00761	P00761	0	2	0.1786	0	1	1	421.758	842.509	842.509	-0.41	-0.00017	HCD (High Energy Collision Dissociation)	MS2	15.5886	100	62.5145	31639	20210430_Caden_phos_OT.raw	F4	1.96	1	0.001079	0.04999
	FALSE	High	Sequest HT (A2)	Unambiguous	[K].LSSPATLNSR.[V]		1	P00761	P00761	0	2	0.4855	0	1	1	523.285	1045.56	1045.56	-0.49	-0.00026	HCD (High Energy Collision Dissociation)	MS2	10.3891	100	62.6292	31696	20210430_Caden_phos_OT.raw	F4	2.41	1	0.0006101	0.00216
	FALSE	High	Sequest HT (A2)	Unambiguous	[R].LGEHNIDVLEGNEQFINAAK.[I]		1	P00761	P00761	0	3	0.6195	0	1	1	737.706	2211.1	2211.1	0.32	0.00024	HCD (High Energy Collision Dissociation)	MS2	0	100	62.8336	31797	20210430_Caden_phos_OT.raw	F4	4.1	1	0.0006101	1.953e-05
	FALSE	High	Sequest HT (A2)	Unambiguous	[R].VATVSLPR.[S]		1	P00761	P00761	0	2	0.1262	0	1	1	421.758	842.508	842.509	-1.36	-0.00057	HCD (High Energy Collision Dissociation)	MS2	8.6121	100	62.8382	31799	20210430_Caden_phos_OT.raw	F4	2.06	1	0.006158	0.08937
	FALSE	High	Sequest HT (A2)	Unambiguous	[K].LSSPATLNSR.[V]		1	P00761	P00761	0	2	0.4837	0	1	1	523.286	1045.56	1045.56	0.21	0.00011	HCD (High Energy Collision Dissociation)	MS2	10.0706	100	62.9212	31839	20210430_Caden_phos_OT.raw	F4	2.46	1	0.0006101	0.002535
	FALSE	High	Sequest HT (A2)	Unambiguous	[A].KIITHPNFNGNTLDNDImLIKLSSPATLNSR.[V]	M18(Oxidation)	1	P00761	P00761	2	4	0.4394	0	1	1	864.204	3453.79	3453.82	-6.34	-0.00547	HCD (High Energy Collision Dissociation)	MS2	2.23295	39.793	63.0847	31918	20210430_Caden_phos_OT.raw	F4	2.64	1	0.003534	0.06407
	FALSE	High	Sequest HT (A2)	Unambiguous	[R].VATVSLPR.[S]		1	P00761	P00761	0	2	0.198	0	1	1	421.758	842.509	842.509	-0.27	-0.00011	HCD (High Energy Collision Dissociation)	MS2	12.4533	100	63.1264	31939	20210430_Caden_phos_OT.raw	F4	2.02	1	0.0021	0.05266
	FALSE	High	Sequest HT (A2)	Unambiguous	[R].LGEHNIDVLEGNEQFINAAK.[I]		1	P00761	P00761	0	3	0.5517	0	1	1	737.707	2211.11	2211.1	0.65	0.00048	HCD (High Energy Collision Dissociation)	MS2	0.920445	98.345	63.1287	31940	20210430_Caden_phos_OT.raw	F4	3.77	1	0.0006101	0.001271
	FALSE	High	Sequest HT (A2)	Unambiguous	[K].LSSPATLNSR.[V]		1	P00761	P00761	0	2	0.4463	0	1	1	523.285	1045.56	1045.56	-1.08	-0.00056	HCD (High Energy Collision Dissociation)	MS2	4.67934	96.222	63.2263	31989	20210430_Caden_phos_OT.raw	F4	2.42	1	0.0006101	0.01103
	FALSE	High	Sequest HT (A2)	Unambiguous	[R].VATVSLPR.[S]		1	P00761	P00761	0	2	0.1415	0	1	1	421.758	842.508	842.509	-1.36	-0.00057	HCD (High Energy Collision Dissociation)	MS2	13.1638	100	63.4189	32082	20210430_Caden_phos_OT.raw	F4	2.05	1	0.004418	0.0747
	FALSE	High	Sequest HT (A2)	Unambiguous	[R].LGEHNIDVLEGNEQFINAAK.[I]		1	P00761	P00761	0	3	0.5369	0	1	1	737.706	2211.1	2211.1	-0.01	-1e-05	HCD (High Energy Collision Dissociation)	MS2	0.901378	100	63.46	32102	20210430_Caden_phos_OT.raw	F4	3.93	1	0.0006101	3.195e-05
	FALSE	High	Sequest HT (A2)	Unambiguous	[K].LSSPATLNSR.[V]		1	P00761	P00761	0	2	0.48	0	1	1	523.285	1045.56	1045.56	-0.03	-1e-05	HCD (High Energy Collision Dissociation)	MS2	7.67482	100	63.5461	32144	20210430_Caden_phos_OT.raw	F4	2.5	1	0.0006101	0.002183
	FALSE	High	Sequest HT (A2)	Unambiguous	[R].VATVSLPR.[S]		1	P00761	P00761	0	2	0.171	0	1	1	421.758	842.51	842.509	0.09	4e-05	HCD (High Energy Collision Dissociation)	MS2	19.0463	100	63.7553	32245	20210430_Caden_phos_OT.raw	F4	1.93	1	0.0021	0.0569
	FALSE	High	Sequest HT (A2)	Unambiguous	[R].LGEHNIDVLEGNEQFINAAK.[I]		1	P00761	P00761	0	3	0.5945	0	1	1	737.707	2211.11	2211.1	1.23	0.00091	HCD (High Energy Collision Dissociation)	MS2	0	100	63.7574	32246	20210430_Caden_phos_OT.raw	F4	3.65	1	0.0006101	0.0001007
	FALSE	High	Sequest HT (A2)	Unambiguous	[K].LSSPATLNSR.[V]		1	P00761	P00761	0	2	0.4587	0	1	1	523.285	1045.56	1045.56	-0.14	-8e-05	HCD (High Energy Collision Dissociation)	MS2	6.91611	100	63.8816	32307	20210430_Caden_phos_OT.raw	F4	2.18	1	0.0006101	0.002567
	FALSE	High	Sequest HT (A2)	Unambiguous	[K].IITHPNFNGNTLDNDImLIK.[L]	M17(Oxidation)	1	P00761	P00761	0	3	0.5398	0	1	1	767.062	2299.17	2299.18	-1.05	-0.0008	HCD (High Energy Collision Dissociation)	MS2	84.2905	100	64.011	32370	20210430_Caden_phos_OT.raw	F4	2.26	1	0.0006101	0.005801
	FALSE	High	Sequest HT (A2)	Unambiguous	[R].VATVSLPR.[S]		1	P00761	P00761	0	2	0.1823	0	1	1	421.758	842.509	842.509	-0.64	-0.00027	HCD (High Energy Collision Dissociation)	MS2	18.7725	85.42	64.046	32387	20210430_Caden_phos_OT.raw	F4	1.92	1	0.001079	0.04197
	FALSE	High	Sequest HT (A2)	Unambiguous	[R].LGEHNIDVLEGNEQFINAAK.[I]		1	P00761	P00761	0	3	0.5401	0	1	1	737.706	2211.1	2211.1	0.24	0.00017	HCD (High Energy Collision Dissociation)	MS2	0	100	64.087	32407	20210430_Caden_phos_OT.raw	F4	3.74	1	0.0006101	2.311e-05
	FALSE	High	Sequest HT (A2)	Unambiguous	[K].LSSPATLNSR.[V]		1	P00761	P00761	0	2	0.4919	0	1	1	523.285	1045.56	1045.56	-0.38	-0.0002	HCD (High Energy Collision Dissociation)	MS2	13.7545	100	64.2236	32473	20210430_Caden_phos_OT.raw	F4	2.48	1	0.0006101	0.002267
	FALSE	High	Sequest HT (A2)	Unambiguous	[R].VATVSLPR.[S]		1	P00761	P00761	0	2	0.1133	0	1	1	421.758	842.509	842.509	-0.71	-0.0003	HCD (High Energy Collision Dissociation)	MS2	17.6377	100	64.3408	32531	20210430_Caden_phos_OT.raw	F4	2.03	1	0.001079	0.04126
	FALSE	High	Sequest HT (A2)	Unambiguous	[R].LGEHNIDVLEGNEQFINAAK.[I]		1	P00761	P00761	0	3	0.4818	0	1	1	737.706	2211.1	2211.1	0.32	0.00023	HCD (High Energy Collision Dissociation)	MS2	5.25761	100	64.3837	32552	20210430_Caden_phos_OT.raw	F4	3.3	1	0.0006101	2.175e-05
	FALSE	High	Sequest HT (A2)	Unambiguous	[K].IITHPNFNGNTLDNDImLIK.[L]	M17(Oxidation)	1	P00761	P00761	0	3	0.4663	0	1	1	767.064	2299.18	2299.18	0.78	0.0006	HCD (High Energy Collision Dissociation)	MS2	77.008	100	64.473	32595	20210430_Caden_phos_OT.raw	F4	1.93	1	0.0006101	0.009964
	FALSE	High	Sequest HT (A2)	Unambiguous	[K].LSSPATLNSR.[V]		1	P00761	P00761	0	2	0.4797	0	1	1	523.286	1045.56	1045.56	0.32	0.00017	HCD (High Energy Collision Dissociation)	MS2	8.45287	100	64.5537	32634	20210430_Caden_phos_OT.raw	F4	2.46	1	0.0006101	0.001583
	FALSE	High	Sequest HT (A2)	Unambiguous	[R].LGEHNIDVLEGNEQFINAAK.[I]		1	P00761	P00761	0	3	0.3754	0	1	1	737.706	2211.1	2211.1	0.4	0.00029	HCD (High Energy Collision Dissociation)	MS2	0	100	64.7206	32715	20210430_Caden_phos_OT.raw	F4	3.33	1	0.0006101	1.82e-05
	FALSE	High	Sequest HT (A2)	Unambiguous	[K].LSSPATLNSR.[V]		1	P00761	P00761	0	2	0.4856	0	1	1	523.285	1045.56	1045.56	-0.5	-0.00026	HCD (High Energy Collision Dissociation)	MS2	10.2116	100	64.8788	32791	20210430_Caden_phos_OT.raw	F4	2.43	1	0.0006101	0.002076
	FALSE	High	Sequest HT (A2)	Unambiguous	[K].IITHPNFNGNTLDNDImLIK.[L]	M17(Oxidation)	1	P00761	P00761	0	3	0.4804	0	1	1	767.064	2299.18	2299.18	0.54	0.00041	HCD (High Energy Collision Dissociation)	MS2	80.2436	100	64.93	32816	20210430_Caden_phos_OT.raw	F4	2.04	1	0.0006101	0.01911
	FALSE	High	Sequest HT (A2)	Unambiguous	[R].VATVSLPR.[S]		1	P00761	P00761	0	2	0.1231	0	1	1	421.758	842.509	842.509	-0.57	-0.00024	HCD (High Energy Collision Dissociation)	MS2	17.0561	90.512	65.0058	32853	20210430_Caden_phos_OT.raw	F4	1.95	1	0.001079	0.04256
	FALSE	High	Sequest HT (A2)	Unambiguous	[R].LGEHNIDVLEGNEQFINAAK.[I]		1	P00761	P00761	0	3	0.5075	0	1	1	737.706	2211.1	2211.1	-0.43	-0.00032	HCD (High Energy Collision Dissociation)	MS2	0	100	65.0447	32872	20210430_Caden_phos_OT.raw	F4	4.02	1	0.0006101	0.0001012
	FALSE	High	Sequest HT (A2)	Unambiguous	[K].LSSPATLNSR.[V]		1	P00761	P00761	0	2	0.41	0	1	1	523.286	1045.56	1045.56	0.2	0.0001	HCD (High Energy Collision Dissociation)	MS2	10.0558	100	65.215	32955	20210430_Caden_phos_OT.raw	F4	2	1	0.0006101	0.008106
	FALSE	High	Sequest HT (A2)	Unambiguous	[R].LGEHNIDVLEGNEQFINAAK.[I]		1	P00761	P00761	0	3	0.5714	0	1	1	737.706	2211.1	2211.1	0.22	0.00017	HCD (High Energy Collision Dissociation)	MS2	1.45833	100	65.3439	33017	20210430_Caden_phos_OT.raw	F4	3.99	1	0.0006101	0.000106
	FALSE	High	Sequest HT (A2)	Unambiguous	[K].IITHPNFNGNTLDNDImLIK.[L]	M17(Oxidation)	1	P00761	P00761	0	3	0.4904	0	1	1	767.062	2299.17	2299.18	-0.98	-0.00075	HCD (High Energy Collision Dissociation)	MS2	79.4916	100	65.4219	33055	20210430_Caden_phos_OT.raw	F4	2.08	1	0.0006101	0.006265
	FALSE	High	Sequest HT (A2)	Unambiguous	[K].LSSPATLNSR.[V]		1	P00761	P00761	0	2	0.4653	0	1	1	523.285	1045.56	1045.56	-0.16	-8e-05	HCD (High Energy Collision Dissociation)	MS2	13.8952	100	65.5441	33115	20210430_Caden_phos_OT.raw	F4	2.45	1	0.0006101	0.002492
	FALSE	High	Sequest HT (A2)	Unambiguous	[R].VATVSLPR.[S]		1	P00761	P00761	0	2	0.1675	0	1	1	421.758	842.509	842.509	-1.09	-0.00046	HCD (High Energy Collision Dissociation)	MS2	14.2868	94.404	65.6675	33175	20210430_Caden_phos_OT.raw	F4	1.97	1	0.001079	0.03449
	FALSE	High	Sequest HT (A2)	Unambiguous	[R].LGEHNIDVLEGNEQFINAAK.[I]		1	P00761	P00761	0	3	0.5988	0	1	1	737.706	2211.1	2211.1	-0.03	-2e-05	HCD (High Energy Collision Dissociation)	MS2	17.9217	57.246	65.6698	33176	20210430_Caden_phos_OT.raw	F4	3.34	1	0.0006101	0.0008359
	FALSE	High	Sequest HT (A2)	Unambiguous	[K].LSSPATLNSR.[V]		1	P00761	P00761	0	2	0.4917	0	1	1	523.285	1045.56	1045.56	-0.51	-0.00027	HCD (High Energy Collision Dissociation)	MS2	16.9848	100	65.8471	33262	20210430_Caden_phos_OT.raw	F4	2.42	1	0.0006101	0.002936
	FALSE	High	Sequest HT (A2)	Unambiguous	[R].VATVSLPR.[S]		1	P00761	P00761	0	2	0.2332	0	1	1	421.758	842.508	842.509	-1.31	-0.00055	HCD (High Energy Collision Dissociation)	MS2	13.6707	100	65.9661	33321	20210430_Caden_phos_OT.raw	F4	2.23	1	0.001079	0.04395
	FALSE	High	Sequest HT (A2)	Unambiguous	[R].LGEHNIDVLEGNEQFINAAK.[I]		1	P00761	P00761	0	3	0.6171	0	1	1	737.706	2211.1	2211.1	-0.36	-0.00027	HCD (High Energy Collision Dissociation)	MS2	2.53021	60.444	65.9703	33323	20210430_Caden_phos_OT.raw	F4	3.5	1	0.0006101	0.0006631
	FALSE	High	Sequest HT (A2)	Unambiguous	[K].LSSPATLNSR.[V]		1	P00761	P00761	0	2	0.4696	0	1	1	523.285	1045.56	1045.56	-0.64	-0.00033	HCD (High Energy Collision Dissociation)	MS2	11.0598	100	66.1758	33424	20210430_Caden_phos_OT.raw	F4	2.47	1	0.0006101	0.008528
	FALSE	High	Sequest HT (A2)	Unambiguous	[R].VATVSLPR.[S]		1	P00761	P00761	0	2	0.1015	0	1	1	421.758	842.508	842.509	-1.24	-0.00052	HCD (High Energy Collision Dissociation)	MS2	16.7668	100	66.2984	33485	20210430_Caden_phos_OT.raw	F4	1.97	1	0.006158	0.08775
	FALSE	High	Sequest HT (A2)	Unambiguous	[R].LGEHNIDVLEGNEQFINAAK.[I]		1	P00761	P00761	0	3	0.5646	0	1	1	737.706	2211.1	2211.1	0.05	3e-05	HCD (High Energy Collision Dissociation)	MS2	0.94408	88.366	66.3005	33486	20210430_Caden_phos_OT.raw	F4	3.56	1	0.0006101	2.113e-05
	FALSE	High	Sequest HT (A2)	Unambiguous	[K].LSSPATLNSR.[V]		1	P00761	P00761	0	2	0.4625	0	1	1	523.286	1045.56	1045.56	0.76	0.0004	HCD (High Energy Collision Dissociation)	MS2	14.061	100	66.5222	33603	20210430_Caden_phos_OT.raw	F4	2.53	1	0.0006101	0.009266
	FALSE	High	Sequest HT (A2)	Unambiguous	[R].VATVSLPR.[S]		1	P00761	P00761	0	2	0.1162	0	1	1	421.758	842.509	842.509	-1.1	-0.00046	HCD (High Energy Collision Dissociation)	MS2	14.1151	87.102	66.5987	33648	20210430_Caden_phos_OT.raw	F4	1.98	1	0.005335	0.08194
	FALSE	High	Sequest HT (A2)	Unambiguous	[R].LGEHNIDVLEGNEQFINAAK.[I]		1	P00761	P00761	0	3	0.3858	0	1	1	737.706	2211.1	2211.1	-0.21	-0.00015	HCD (High Energy Collision Dissociation)	MS2	10.7553	81.934	66.6427	33674	20210430_Caden_phos_OT.raw	F4	2.54	1	0.0006101	0.006938
	FALSE	High	Sequest HT (A2)	Unambiguous	[K].LSSPATLNSR.[V]		1	P00761	P00761	0	2	0.4667	0	1	1	523.285	1045.56	1045.56	-1.12	-0.00058	HCD (High Energy Collision Dissociation)	MS2	18.8025	87.442	66.8604	33809	20210430_Caden_phos_OT.raw	F4	2.25	1	0.0006101	0.01305
	FALSE	High	Sequest HT (A2)	Unambiguous	[R].VATVSLPR.[S]		1	P00761	P00761	0	2	0.2059	0	1	1	421.758	842.509	842.509	-0.31	-0.00013	HCD (High Energy Collision Dissociation)	MS2	5.39701	86.363	66.9051	33840	20210430_Caden_phos_OT.raw	F4	2.04	1	0.001079	0.0402
	FALSE	High	Sequest HT (A2)	Unambiguous	[R].LGEHNIDVLEGNEQFINAAK.[I]		1	P00761	P00761	0	3	0.5015	0	1	1	737.707	2211.11	2211.1	0.53	0.00039	HCD (High Energy Collision Dissociation)	MS2	8.24626	67.934	66.9953	33898	20210430_Caden_phos_OT.raw	F4	3.37	1	0.0006101	2.4e-05
	FALSE	High	Sequest HT (A2)	Unambiguous	[R].VATVSLPR.[S]		1	P00761	P00761	0	2	0.099	0	1	1	421.758	842.508	842.509	-1.41	-0.00059	HCD (High Energy Collision Dissociation)	MS2	27.8838	65.102	67.2331	34028	20210430_Caden_phos_OT.raw	F4	1.92	1	0.007685	0.1016
	FALSE	High	Sequest HT (A2)	Unambiguous	[R].LGEHNIDVLEGNEQFINAAK.[I]		1	P00761	P00761	0	3	0.5495	0	1	1	737.707	2211.11	2211.1	1.1	0.00081	HCD (High Energy Collision Dissociation)	MS2	2.75631	99.77	67.3146	34070	20210430_Caden_phos_OT.raw	F4	4.24	1	0.0006101	4.824e-05
	FALSE	High	Sequest HT (A2)	Unambiguous	[R].LGEHNIDVLEGNEQFINAAK.[I]		1	P00761	P00761	0	3	0.5146	0	1	1	737.706	2211.1	2211.1	0.1	7e-05	HCD (High Energy Collision Dissociation)	MS2	0.856488	100	67.6078	34224	20210430_Caden_phos_OT.raw	F4	4.1	1	0.0006101	4.067e-05
	FALSE	High	Sequest HT (A2)	Unambiguous	[R].VATVSLPR.[S]		1	P00761	P00761	0	2	0.0521	0	1	1	421.758	842.509	842.509	-0.55	-0.00023	HCD (High Energy Collision Dissociation)	MS2	29.3057	51.062	67.8991	34365	20210430_Caden_phos_OT.raw	F4	1.92	1	0.004418	0.07287
	FALSE	High	Sequest HT (A2)	Unambiguous	[R].LGEHNIDVLEGNEQFINAAK.[I]		1	P00761	P00761	0	3	0.599	0	1	1	737.706	2211.1	2211.1	0.34	0.00025	HCD (High Energy Collision Dissociation)	MS2	0.53752	95.05	67.9022	34367	20210430_Caden_phos_OT.raw	F4	3.84	1	0.0006101	0.0008196
	FALSE	High	Sequest HT (A2)	Unambiguous	[K].LSSPATLNSR.[V]		1	P00761	P00761	0	2	0.4435	0	1	1	523.286	1045.56	1045.56	0.25	0.00013	HCD (High Energy Collision Dissociation)	MS2	15.0382	81.365	68.1794	34501	20210430_Caden_phos_OT.raw	F4	2.39	1	0.0006101	0.003318
	FALSE	High	Sequest HT (A2)	Unambiguous	[R].LGEHNIDVLEGNEQFINAAK.[I]		1	P00761	P00761	0	3	0.5	0	1	1	737.706	2211.1	2211.1	0.25	0.00018	HCD (High Energy Collision Dissociation)	MS2	0	100	68.2257	34523	20210430_Caden_phos_OT.raw	F4	4.02	1	0.0006101	6.088e-05
	FALSE	High	Sequest HT (A2)	Unambiguous	[K].LSSPATLNSR.[V]		1	P00761	P00761	0	2	0.494	0	1	1	523.285	1045.56	1045.56	-1.04	-0.00055	HCD (High Energy Collision Dissociation)	MS2	14.0005	69.71	68.4736	34643	20210430_Caden_phos_OT.raw	F4	2.49	1	0.0006101	0.004238
	FALSE	High	Sequest HT (A2)	Unambiguous	[R].LGEHNIDVLEGNEQFINAAK.[I]		1	P00761	P00761	0	2	0.3773	0	1	1	1106.05	2211.1	2211.1	-0.72	-0.0008	HCD (High Energy Collision Dissociation)	MS2	0	100	68.4804	34646	20210430_Caden_phos_OT.raw	F4	2.2	1	0.0006101	0.000961
	FALSE	High	Sequest HT (A2)	Unambiguous	[R].LGEHNIDVLEGNEQFINAAK.[I]		1	P00761	P00761	0	3	0.5403	0	1	1	737.706	2211.1	2211.1	-0.18	-0.00013	HCD (High Energy Collision Dissociation)	MS2	1.22876	81.799	68.5132	34662	20210430_Caden_phos_OT.raw	F4	3.72	1	0.0006101	0.0006198
	FALSE	High	Sequest HT (A2)	Unambiguous	[K].LSSPATLNSR.[V]		1	P00761	P00761	0	2	0.4735	0	1	1	523.285	1045.56	1045.56	-0.82	-0.00043	HCD (High Energy Collision Dissociation)	MS2	10.0232	95.139	68.7708	34787	20210430_Caden_phos_OT.raw	F4	2.45	1	0.0006101	0.003402
	FALSE	High	Sequest HT (A2)	Unambiguous	[R].LGEHNIDVLEGNEQFINAAK.[I]		1	P00761	P00761	0	2	0.4722	0	1	1	1106.06	2211.1	2211.1	-0.07	-8e-05	HCD (High Energy Collision Dissociation)	MS2	0	100	68.7818	34792	20210430_Caden_phos_OT.raw	F4	1.8	1	0.0006101	0.002877
	FALSE	High	Sequest HT (A2)	Unambiguous	[R].LGEHNIDVLEGNEQFINAAK.[I]		1	P00761	P00761	0	3	0.6382	0	1	1	737.706	2211.1	2211.1	-0.35	-0.00026	HCD (High Energy Collision Dissociation)	MS2	0	55.663	68.8164	34809	20210430_Caden_phos_OT.raw	F4	3.51	1	0.0006101	6.842e-05
	FALSE	High	Sequest HT (A2)	Unambiguous	[K].LSSPATLNSR.[V]		1	P00761	P00761	0	2	0.4534	0	1	1	523.285	1045.56	1045.56	-0.36	-0.00019	HCD (High Energy Collision Dissociation)	MS2	10.7802	100	69.0818	34938	20210430_Caden_phos_OT.raw	F4	2.47	1	0.0006101	0.002673
	FALSE	High	Sequest HT (A2)	Unambiguous	[R].LGEHNIDVLEGNEQFINAAK.[I]		1	P00761	P00761	0	2	0.3827	0	1	1	1106.06	2211.1	2211.1	-0.08	-9e-05	HCD (High Energy Collision Dissociation)	MS2	0	100	69.0888	34941	20210430_Caden_phos_OT.raw	F4	1.62	1	0.0006101	0.01289
	FALSE	High	Sequest HT (A2)	Unambiguous	[R].LGEHNIDVLEGNEQFINAAK.[I]		1	P00761	P00761	0	3	0.5247	0	1	1	737.706	2211.1	2211.1	-0.2	-0.00015	HCD (High Energy Collision Dissociation)	MS2	1.43957	100	69.1178	34955	20210430_Caden_phos_OT.raw	F4	3.85	1	0.0006101	3.782e-06
	FALSE	High	Sequest HT (A2)	Unambiguous	[K].LSSPATLNSR.[V]		1	P00761	P00761	0	2	0.4229	0	1	1	523.286	1045.56	1045.56	0.21	0.00011	HCD (High Energy Collision Dissociation)	MS2	7.26097	100	69.3528	35069	20210430_Caden_phos_OT.raw	F4	2.53	1	0.0006101	0.006896
	FALSE	High	Sequest HT (A2)	Unambiguous	[R].LGEHNIDVLEGNEQFINAAK.[I]		1	P00761	P00761	0	3	0.5965	0	1	1	737.706	2211.1	2211.1	0.29	0.00021	HCD (High Energy Collision Dissociation)	MS2	1.27893	100	69.4052	35094	20210430_Caden_phos_OT.raw	F4	4.04	1	0.0006101	1.503e-06
	FALSE	High	Sequest HT (A2)	Unambiguous	[R].LGEHNIDVLEGNEQFINAAK.[I]		1	P00761	P00761	0	2	0.4196	0	1	1	1106.06	2211.11	2211.1	1.33	0.00147	HCD (High Energy Collision Dissociation)	MS2	0	100	69.6274	35202	20210430_Caden_phos_OT.raw	F4	2.24	1	0.0006101	0.0007466
	FALSE	High	Sequest HT (A2)	Unambiguous	[K].LSSPATLNSR.[V]		1	P00761	P00761	0	2	0.4756	0	1	1	523.285	1045.56	1045.56	-0.5	-0.00026	HCD (High Energy Collision Dissociation)	MS2	13.7867	100	69.6417	35209	20210430_Caden_phos_OT.raw	F4	2.46	1	0.0006101	0.002147
	FALSE	High	Sequest HT (A2)	Unambiguous	[R].LGEHNIDVLEGNEQFINAAK.[I]		1	P00761	P00761	0	3	0.5307	0	1	1	737.706	2211.1	2211.1	-0.55	-0.00041	HCD (High Energy Collision Dissociation)	MS2	3.36952	100	69.6814	35228	20210430_Caden_phos_OT.raw	F4	3.75	1	0.0006101	3.287e-05
	FALSE	High	Sequest HT (A2)	Unambiguous	[K].LSSPATLNSR.[V]		1	P00761	P00761	0	2	0.3855	0	1	1	523.285	1045.56	1045.56	-0.63	-0.00033	HCD (High Energy Collision Dissociation)	MS2	12.3736	87.819	69.9005	35336	20210430_Caden_phos_OT.raw	F4	1.66	1	0.0006101	0.007352
	FALSE	High	Sequest HT (A2)	Unambiguous	[R].LGEHNIDVLEGNEQFINAAK.[I]		1	P00761	P00761	0	2	0.2959	0	1	1	1106.05	2211.1	2211.1	-3.21	-0.00354	HCD (High Energy Collision Dissociation)	MS2	0	100	69.9051	35338	20210430_Caden_phos_OT.raw	F4	1.69	1	0.007685	0.11
	FALSE	High	Sequest HT (A2)	Unambiguous	[R].LGEHNIDVLEGNEQFINAAK.[I]		1	P00761	P00761	0	3	0.468	0	1	1	737.706	2211.1	2211.1	-0.15	-0.00011	HCD (High Energy Collision Dissociation)	MS2	8.17764	91.285	69.9415	35356	20210430_Caden_phos_OT.raw	F4	3.59	1	0.0006101	2.239e-05
	FALSE	High	Sequest HT (A2)	Unambiguous	[K].LSSPATLNSR.[V]		1	P00761	P00761	0	2	0.4821	0	1	1	523.285	1045.56	1045.56	-0.18	-9e-05	HCD (High Energy Collision Dissociation)	MS2	20.718	100	70.1541	35459	20210430_Caden_phos_OT.raw	F4	2.51	1	0.0006101	0.001577
	FALSE	High	Sequest HT (A2)	Unambiguous	[R].LGEHNIDVLEGNEQFINAAK.[I]		1	P00761	P00761	0	2	0.3475	0	1	1	1106.06	2211.1	2211.1	0.32	0.00035	HCD (High Energy Collision Dissociation)	MS2	0	100	70.1621	35463	20210430_Caden_phos_OT.raw	F4	1.41	1	0.004418	0.07588
	FALSE	High	Sequest HT (A2)	Unambiguous	[R].LGEHNIDVLEGNEQFINAAK.[I]		1	P00761	P00761	0	3	0.5788	0	1	1	737.707	2211.11	2211.1	0.5	0.00037	HCD (High Energy Collision Dissociation)	MS2	16.332	100	70.2088	35486	20210430_Caden_phos_OT.raw	F4	3.68	1	0.0006101	0.0002298
	FALSE	High	Sequest HT (A2)	Unambiguous	[K].LSSPATLNSR.[V]		1	P00761	P00761	0	2	0.4737	0	1	1	523.285	1045.56	1045.56	-0.77	-0.0004	HCD (High Energy Collision Dissociation)	MS2	20.4	90.971	70.4365	35597	20210430_Caden_phos_OT.raw	F4	2.47	1	0.0006101	0.005733
	FALSE	High	Sequest HT (A2)	Unambiguous	[R].LGEHNIDVLEGNEQFINAAK.[I]		1	P00761	P00761	0	3	0.6126	0	1	1	737.706	2211.1	2211.1	0.16	0.00012	HCD (High Energy Collision Dissociation)	MS2	9.57024	100	70.4711	35614	20210430_Caden_phos_OT.raw	F4	3.82	1	0.0006101	0.0003921
	FALSE	High	Sequest HT (A2)	Unambiguous	[R].LGEHNIDVLEGNEQFINAAK.[I]		1	P00761	P00761	0	3	0.5446	0	1	1	737.706	2211.1	2211.1	-0.77	-0.00056	HCD (High Energy Collision Dissociation)	MS2	15.3628	84.907	70.7312	35739	20210430_Caden_phos_OT.raw	F4	3.25	1	0.0006101	0.0009671
	FALSE	High	Sequest HT (A2)	Unambiguous	[R].VATVSLPR.[S]		1	P00761	P00761	0	2	0.1523	0	1	1	421.758	842.508	842.509	-1.62	-0.00068	HCD (High Energy Collision Dissociation)	MS2	39.3999	51.194	70.9568	35845	20210430_Caden_phos_OT.raw	F4	1.97	1	0.004418	0.07678
	FALSE	High	Sequest HT (A2)	Unambiguous	[R].LGEHNIDVLEGNEQFINAAK.[I]		1	P00761	P00761	0	3	0.577	0	1	1	737.706	2211.1	2211.1	-0.53	-0.00039	HCD (High Energy Collision Dissociation)	MS2	18.9976	85.892	70.9878	35861	20210430_Caden_phos_OT.raw	F4	3.05	1	0.0006101	0.0007012
	FALSE	High	Sequest HT (A2)	Unambiguous	[R].VATVSLPR.[S]		1	P00761	P00761	0	2	0.1337	0	1	1	421.758	842.509	842.509	-1.05	-0.00044	HCD (High Energy Collision Dissociation)	MS2	48.8905	98.308	71.27	35981	20210430_Caden_phos_OT.raw	F4	2.02	1	0.007685	0.1143
	FALSE	High	Sequest HT (A2)	Unambiguous	[R].LGEHNIDVLEGNEQFINAAK.[I]		1	P00761	P00761	0	2	0.2881	0	1	1	1106.05	2211.1	2211.1	-2.09	-0.00231	HCD (High Energy Collision Dissociation)	MS2	0	100	71.8036	36180	20210430_Caden_phos_OT.raw	F4	1.18	1	0.006539	0.09139
	FALSE	High	Sequest HT (A2)	Unambiguous	[R].VATVSLPR.[S]		1	P00761	P00761	0	2	0.173	0	1	1	421.758	842.508	842.509	-1.68	-0.00071	HCD (High Energy Collision Dissociation)	MS2	53.2147	51.748	72.1161	36297	20210430_Caden_phos_OT.raw	F4	1.85	1	0.006158	0.08967
	FALSE	High	Sequest HT (A2)	Unambiguous	[R].VATVSLPR.[S]		1	P00761	P00761	0	2	0.2598	0	1	1	421.758	842.509	842.509	-1.06	-0.00045	HCD (High Energy Collision Dissociation)	MS2	50.1043	54.556	72.6854	36518	20210430_Caden_phos_OT.raw	F4	1.27	1	0.001079	0.03478
	FALSE	High	Sequest HT (A2)	Unambiguous	[R].LGEHNIDVLEGNEQFINAAK.[I]		1	P00761	P00761	0	2	0.4523	0	1	1	1106.06	2211.1	2211.1	-0.42	-0.00046	HCD (High Energy Collision Dissociation)	MS2	50.11	100	73.542	36847	20210430_Caden_phos_OT.raw	F4	1.99	1	0.0006101	0.008713
	FALSE	High	Sequest HT (A2)	Unambiguous	[R].LGEHNIDVLEGNEQFINAAK.[I]		1	P00761	P00761	0	3	0.5864	0	1	1	737.706	2211.1	2211.1	-0.43	-0.00031	HCD (High Energy Collision Dissociation)	MS2	19.5088	14.677	73.5611	36855	20210430_Caden_phos_OT.raw	F4	1.91	1	0.0006101	0.00578
	FALSE	High	Sequest HT (A2)	Unambiguous	[R].LGEHNIDVLEGNEQFINAAK.[I]		1	P00761	P00761	0	2	0.4194	0	1	1	1106.05	2211.09	2211.1	-4.96	-0.00549	HCD (High Energy Collision Dissociation)	MS2	0	100	73.798	36955	20210430_Caden_phos_OT.raw	F4	2.48	1	0.0006101	0.0003714
	FALSE	High	Sequest HT (A2)	Unambiguous	[R].VATVSLPR.[S]		1	P00761	P00761	0	2	0.1762	0	1	1	421.758	842.508	842.509	-1.29	-0.00054	HCD (High Energy Collision Dissociation)	MS2	36.3535	35.785	74.0702	37105	20210430_Caden_phos_OT.raw	F4	1.93	1	0.007685	0.105
	FALSE	High	Sequest HT (A2)	Unambiguous	[R].LGEHNIDVLEGNEQFINAAK.[I]		1	P00761	P00761	0	2	0.2517	0	1	1	1106.05	2211.1	2211.1	-2.44	-0.0027	HCD (High Energy Collision Dissociation)	MS2	52.8755	100	74.0865	37113	20210430_Caden_phos_OT.raw	F4	1.51	1	0.001079	0.04026
	FALSE	High	Sequest HT (A2)	Unambiguous	[R].LGEHNIDVLEGNEQFINAAK.[I]		1	P00761	P00761	0	3	0.5876	0	1	1	737.706	2211.1	2211.1	-0.88	-0.00065	HCD (High Energy Collision Dissociation)	MS2	10.0803	100	74.231	37187	20210430_Caden_phos_OT.raw	F4	4.34	1	0.0006101	9.886e-06
	FALSE	High	Sequest HT (A2)	Unambiguous	[R].VATVSLPR.[S]		1	P00761	P00761	0	2	0.1232	0	1	1	421.758	842.509	842.509	-0.87	-0.00037	HCD (High Energy Collision Dissociation)	MS2	17.1374	77.331	74.3836	37261	20210430_Caden_phos_OT.raw	F4	2.03	1	0.004418	0.07485
	FALSE	High	Sequest HT (A2)	Unambiguous	[R].LGEHNIDVLEGNEQFINAAK.[I]		1	P00761	P00761	0	3	0.551	0	1	1	737.707	2211.11	2211.1	0.68	0.0005	HCD (High Energy Collision Dissociation)	MS2	3.00747	100	74.5196	37326	20210430_Caden_phos_OT.raw	F4	3.63	1	0.0006101	4.689e-06
	FALSE	High	Sequest HT (A2)	Unambiguous	[K].LSSPATLNSR.[V]		1	P00761	P00761	0	2	0.4241	0	1	1	523.285	1045.56	1045.56	-0.18	-9e-05	HCD (High Energy Collision Dissociation)	MS2	14.8052	100	74.5221	37327	20210430_Caden_phos_OT.raw	F4	2.57	1	0.0006101	0.00174
	FALSE	High	Sequest HT (A2)	Unambiguous	[R].VATVSLPR.[S]		1	P00761	P00761	0	2	0.2093	0	1	1	421.758	842.509	842.509	-0.96	-0.0004	HCD (High Energy Collision Dissociation)	MS2	8.70537	89.182	74.6704	37398	20210430_Caden_phos_OT.raw	F4	2.15	1	0.003534	0.06531
	FALSE	High	Sequest HT (A2)	Unambiguous	[K].LSSPATLNSR.[V]		1	P00761	P00761	0	2	0.4803	0	1	1	523.285	1045.56	1045.56	-0.43	-0.00023	HCD (High Energy Collision Dissociation)	MS2	6.63822	100	74.8091	37464	20210430_Caden_phos_OT.raw	F4	2.54	1	0.0006101	0.001705
	FALSE	High	Sequest HT (A2)	Unambiguous	[R].LGEHNIDVLEGNEQFINAAK.[I]		1	P00761	P00761	0	3	0.5053	0	1	1	737.707	2211.11	2211.1	0.5	0.00036	HCD (High Energy Collision Dissociation)	MS2	0.897664	100	74.8114	37465	20210430_Caden_phos_OT.raw	F4	2.83	1	0.0006101	9.096e-05
	FALSE	High	Sequest HT (A2)	Unambiguous	[R].VATVSLPR.[S]		1	P00761	P00761	0	2	0.2091	0	1	1	421.758	842.508	842.509	-1.19	-0.0005	HCD (High Energy Collision Dissociation)	MS2	5.17646	100	74.9549	37533	20210430_Caden_phos_OT.raw	F4	2.2	1	0.0021	0.05508
FALSE	High	Master Protein	Q921R2	40S ribosomal protein S13 OS=Mus musculus GN=Rps13 PE=1 SV=1	0	97.16	44	17	17	30	17	140	16.1	10.71	89.61	17	metabolic process;regulation of biological process	membrane;nucleus;ribosome	RNA binding;structural molecule activity	Pf00312, Pf08069	68052	ENSMUSG00000090862.3	Rps13	7			Cytoplasmic Ribosomal Proteins; TNF-alpha NF-kB Signaling Pathway; mRNA processing	3	High	1
	Checked	Confidence	Identifying Node	PSM Ambiguity	Annotated Sequence	Modifications	# Proteins	Master Protein Accessions	Protein Accessions	# Missed Cleavages	Charge	DeltaScore	DeltaCn	Rank	Search Engine Rank	m/z [Da]	MH+ [Da]	Theo. MH+ [Da]	DeltaM [ppm]	Deltam/z [Da]	Activation Type	MS Order	Isolation Interference [%]	Ion Inject Time [ms]	RT [min]	First Scan	Spectrum File	File ID	XCorr	# Protein Groups	Percolator q-Value	Percolator PEP	PhosphoRS: Best Site Probabilities
	FALSE	High	Sequest HT (A2)	Unambiguous	[R].DSHGVAQVR.[F]		2	Q921R2	Q921R2; P62301	0	2	0.5217	0	1	1	484.749	968.491	968.491	0.09	4e-05	HCD (High Energy Collision Dissociation)	MS2	0	32.726	7.5419	3451	20210430_Caden_phos_OT.raw	F4	2.53	1	0.0006101	0.01434
	FALSE	High	Sequest HT (A2)	Unambiguous	[R].DSHGVAQVR.[F]		2	Q921R2	Q921R2; P62301	0	2	0.5255	0	1	1	484.749	968.491	968.491	0.46	0.00022	HCD (High Energy Collision Dissociation)	MS2	2.0719	76.629	7.7945	3545	20210430_Caden_phos_OT.raw	F4	2.55	1	0.0006101	0.009816
	FALSE	High	Sequest HT (A2)	Unambiguous	[K].LTSDDVKEQIYK.[L]		3	Q921R2	A0A0U1RQ71; Q921R2; P62301	1	3	0.3667	0	1	1	480.253	1438.74	1438.74	0.47	0.00022	HCD (High Energy Collision Dissociation)	MS2	35.111	100	26.0536	12210	20210430_Caden_phos_OT.raw	F4	1.5	1	0.006158	0.08772
	FALSE	High	Sequest HT (A2)	Unambiguous	[K].LTSDDVKEQIYK.[L]		3	Q921R2	A0A0U1RQ71; Q921R2; P62301	1	2	0.6257	0	1	1	719.875	1438.74	1438.74	0.83	0.0006	HCD (High Energy Collision Dissociation)	MS2	21.5202	100	28.6845	13488	20210430_Caden_phos_OT.raw	F4	3.5	1	0.0006101	6.479e-05
	FALSE	High	Sequest HT (A2)	Unambiguous	[K].LTSDDVKEQIYK.[L]		3	Q921R2	A0A0U1RQ71; Q921R2; P62301	1	3	0.5527	0	1	1	480.252	1438.74	1438.74	0.13	6e-05	HCD (High Energy Collision Dissociation)	MS2	4.05899	38.019	28.723	13507	20210430_Caden_phos_OT.raw	F4	4.27	1	0.0006101	4.873e-06
	FALSE	High	Sequest HT (A2)	Unambiguous	[T].SDDVKEQIYK.[L]		3	Q921R2	A0A0U1RQ71; Q921R2; P62301	1	2	0.5923	0	1	1	612.809	1224.61	1224.61	-0.09	-5e-05	HCD (High Energy Collision Dissociation)	MS2	29.3681	100	28.734	13512	20210430_Caden_phos_OT.raw	F4	2.87	1	0.0006101	0.002365
	FALSE	High	Sequest HT (A2)	Unambiguous	[L].TSDDVKEQIYK.[L]		3	Q921R2	A0A0U1RQ71; Q921R2; P62301	1	2	0.6312	0	1	1	663.333	1325.66	1325.66	0.74	0.00049	HCD (High Energy Collision Dissociation)	MS2	63.5864	100	28.7523	13521	20210430_Caden_phos_OT.raw	F4	3.85	1	0.0006101	6.795e-06
	FALSE	High	Sequest HT (A2)	Unambiguous	[K].LTSDDVKEQIYK.[L]		3	Q921R2	A0A0U1RQ71; Q921R2; P62301	1	2	0.4887	0	1	1	719.876	1438.74	1438.74	1.7	0.00122	HCD (High Energy Collision Dissociation)	MS2	41.509	60.918	28.9546	13620	20210430_Caden_phos_OT.raw	F4	2.21	1	0.0006101	0.004673
	FALSE	High	Sequest HT (A2)	Unambiguous	[K].LTSDDVKEQIYK.[L]		3	Q921R2	A0A0U1RQ71; Q921R2; P62301	1	3	0.5967	0	1	1	480.252	1438.74	1438.74	-0.74	-0.00036	HCD (High Energy Collision Dissociation)	MS2	13.502	86.489	29.0103	13647	20210430_Caden_phos_OT.raw	F4	3	1	0.0006101	1.117e-05
	FALSE	High	Sequest HT (A2)	Unambiguous	[K].LTSDDVKEQIYK.[L]		3	Q921R2	A0A0U1RQ71; Q921R2; P62301	1	3	0.351	0	1	1	480.253	1438.74	1438.74	0.8	0.00038	HCD (High Energy Collision Dissociation)	MS2	36.0061	100	29.332	13801	20210430_Caden_phos_OT.raw	F4	1.51	1	0.006158	0.08894
	FALSE	High	Sequest HT (A2)	Unambiguous	[K].GLSQSALPYR.[R]		3	Q921R2	A0A0U1RQ71; Q921R2; P62301	0	2	0.5374	0	1	1	546.295	1091.58	1091.58	-0.96	-0.00052	HCD (High Energy Collision Dissociation)	MS2	51.5271	100	32.6856	15363	20210430_Caden_phos_OT.raw	F4	2.81	1	0.0006101	0.00791
	FALSE	High	Sequest HT (A2)	Unambiguous	[K].KGLTPSQIGVILR.[D]		2	Q921R2	Q921R2; P62301	1	3	0.6049	0	1	1	461.289	1381.85	1381.85	0.68	0.00031	HCD (High Energy Collision Dissociation)	MS2	17.021	27.776	46.8511	22784	20210430_Caden_phos_OT.raw	F4	4.1	1	0.0006101	0.007198
	FALSE	High	Sequest HT (A2)	Unambiguous	[K].KGLTPSQIGVILR.[D]		2	Q921R2	Q921R2; P62301	1	2	0.5364	0	1	1	691.431	1381.86	1381.85	2.01	0.00139	HCD (High Energy Collision Dissociation)	MS2	10.03	100	46.8627	22793	20210430_Caden_phos_OT.raw	F4	4.12	1	0.0006101	2.05e-06
	FALSE	High	Sequest HT (A2)	Unambiguous	[K].GLTPSQIGVILR.[D]		2	Q921R2	Q921R2; P62301	0	2	0.3542	0	1	1	627.383	1253.76	1253.76	0.28	0.00018	HCD (High Energy Collision Dissociation)	MS2	0	100	52.4902	26342	20210430_Caden_phos_OT.raw	F4	2.88	1	0.0006101	0.002695
	FALSE	High	Sequest HT (A2)	Unambiguous	[K].SKGLAPDLPEDLYHLIKK.[A]		2	Q921R2	Q921R2; P62301	2	4	0.5651	0	1	1	510.039	2037.13	2037.14	-2.12	-0.00108	HCD (High Energy Collision Dissociation)	MS2	0	79.473	53.6476	26988	20210430_Caden_phos_OT.raw	F4	4.07	1	0.0006101	0.001448
	FALSE	High	Sequest HT (A2)	Unambiguous	[K].SKGLAPDLPEDLYHLIKK.[A]		2	Q921R2	Q921R2; P62301	2	3	0.59	0	1	1	679.716	2037.13	2037.14	-1.64	-0.00111	HCD (High Energy Collision Dissociation)	MS2	32.5529	100	53.6877	27010	20210430_Caden_phos_OT.raw	F4	4.39	1	0.0006101	4.573e-05
	FALSE	High	Sequest HT (A2)	Unambiguous	[L].PEDLYHLIKK.[A]		2	Q921R2	Q921R2; P62301	1	2	0.3835	0	1	1	628.356	1255.7	1255.7	0.39	0.00025	HCD (High Energy Collision Dissociation)	MS2	0	100	53.784	27059	20210430_Caden_phos_OT.raw	F4	1.33	1	0.005335	0.08161
	FALSE	High	Sequest HT (A2)	Unambiguous	[K].SKGLAPDLPEDLYHLIK.[K]		2	Q921R2	Q921R2; P62301	1	3	0.5852	0	1	1	637.019	1909.04	1909.04	-0.36	-0.00023	HCD (High Energy Collision Dissociation)	MS2	8.85498	19.408	56.7043	28670	20210430_Caden_phos_OT.raw	F4	3.93	1	0.0006101	8.73e-05
	FALSE	High	Sequest HT (A2)	Unambiguous	[S].KGLAPDLPEDLYHLIK.[K]		2	Q921R2	Q921R2; P62301	1	3	0.6307	0	1	1	608.008	1822.01	1822.01	-0.24	-0.00015	HCD (High Energy Collision Dissociation)	MS2	17.0944	100	57.0904	28887	20210430_Caden_phos_OT.raw	F4	2.87	1	0.0006101	0.0001504
	FALSE	High	Sequest HT (A2)	Unambiguous	[K].GLAPDLPEDLYHLIKK.[A]		2	Q921R2	Q921R2; P62301	1	3	0.601	0	1	1	608.009	1822.01	1822.01	0.04	3e-05	HCD (High Energy Collision Dissociation)	MS2	2.56847	62.664	57.6629	29192	20210430_Caden_phos_OT.raw	F4	4.21	1	0.0006101	1.631e-07
	FALSE	High	Sequest HT (A2)	Unambiguous	[K].GLAPDLPEDLYHLIKK.[A]		2	Q921R2	Q921R2; P62301	1	4	0.5651	0	1	1	456.258	1822.01	1822.01	-0.2	-9e-05	HCD (High Energy Collision Dissociation)	MS2	3.56286	100	57.6652	29193	20210430_Caden_phos_OT.raw	F4	4.07	1	0.0006101	4.638e-05
	FALSE	High	Sequest HT (A2)	Unambiguous	[L].PEDLYHLIKK.[A]		2	Q921R2	Q921R2; P62301	1	2	0.5331	0	1	1	628.356	1255.7	1255.7	-0.37	-0.00023	HCD (High Energy Collision Dissociation)	MS2	14.2323	100	57.698	29209	20210430_Caden_phos_OT.raw	F4	3.32	1	0.0006101	0.0002164
	FALSE	High	Sequest HT (A2)	Unambiguous	[L].APDLPEDLYHLIKK.[A]		2	Q921R2	Q921R2; P62301	1	3	0.715	0	1	1	551.306	1651.9	1651.91	-1.6	-0.00088	HCD (High Energy Collision Dissociation)	MS2	15.45	72.27	57.7204	29221	20210430_Caden_phos_OT.raw	F4	3.79	1	0.0006101	8.386e-07
	FALSE	High	Sequest HT (A2)	Unambiguous	[A].PDLPEDLYHLIKK.[A]		2	Q921R2	Q921R2; P62301	1	2	0.5327	0	1	1	790.938	1580.87	1580.87	-0.06	-5e-05	HCD (High Energy Collision Dissociation)	MS2	47.1596	75.296	57.7248	29224	20210430_Caden_phos_OT.raw	F4	2.14	1	0.0006101	0.000252
	FALSE	High	Sequest HT (A2)	Unambiguous	[A].PDLPEDLYHLIKK.[A]		2	Q921R2	Q921R2; P62301	1	3	0.5749	0	1	1	527.627	1580.87	1580.87	-0.99	-0.00052	HCD (High Energy Collision Dissociation)	MS2	7.54384	100	57.7307	29227	20210430_Caden_phos_OT.raw	F4	2.87	1	0.0006101	2.595e-05
	FALSE	High	Sequest HT (A2)	Unambiguous	[K].GLAPDLPEDLYHLIK.[K]		2	Q921R2	Q921R2; P62301	0	3	0.522	0	1	1	565.31	1693.91	1693.92	-0.95	-0.00054	HCD (High Energy Collision Dissociation)	MS2	16.6987	27.903	61.2667	31008	20210430_Caden_phos_OT.raw	F4	3.18	1	0.0006101	1.779e-05
	FALSE	High	Sequest HT (A2)	Unambiguous	[K].GLAPDLPEDLYHLIK.[K]		2	Q921R2	Q921R2; P62301	0	2	0.5923	0	1	1	847.461	1693.92	1693.92	-0.37	-0.00031	HCD (High Energy Collision Dissociation)	MS2	14.0025	83.046	61.2706	31012	20210430_Caden_phos_OT.raw	F4	2.6	1	0.0006101	4.696e-05
	FALSE	High	Sequest HT (A2)	Unambiguous	[A].PDLPEDLYHLIK.[K]		2	Q921R2	Q921R2; P62301	0	2	0.6638	0	1	1	726.89	1452.77	1452.77	-0.51	-0.00037	HCD (High Energy Collision Dissociation)	MS2	0	100	61.289	31021	20210430_Caden_phos_OT.raw	F4	3.45	1	0.0006101	3.892e-06
	FALSE	High	Sequest HT (A2)	Unambiguous	[A].PDLPEDLYHLIK.[K]		2	Q921R2	Q921R2; P62301	0	3	0.6018	0	1	1	484.929	1452.77	1452.77	0.34	0.00017	HCD (High Energy Collision Dissociation)	MS2	53.1743	100	61.3378	31045	20210430_Caden_phos_OT.raw	F4	3.39	1	0.0006101	0.0001397
	FALSE	High	Sequest HT (A2)	Unambiguous	[L].APDLPEDLYHLIK.[K]		2	Q921R2	Q921R2; P62301	0	3	0.5909	0	1	1	508.607	1523.81	1523.81	-1.7	-0.00086	HCD (High Energy Collision Dissociation)	MS2	4.91243	100	61.3657	31058	20210430_Caden_phos_OT.raw	F4	2.64	1	0.0006101	0.001246
FALSE	High	Master Protein	E0CYV0	Protein-L-isoaspartate O-methyltransferase OS=Mus musculus GN=Pcmt1 PE=1 SV=1	0	89.265	53	17	19	34	17	286	30.4	7.24	83.96	17	metabolic process;regulation of biological process	cytoplasm;cytosol;membrane	catalytic activity	Pf01135, Pf01209, Pf05175, Pf08241, Pf12847, Pf13489, Pf13659, Pf13847	18537	ENSMUSG00000019795.17	Pcmt1	10		Protein repair		2	High	1
	Checked	Confidence	Identifying Node	PSM Ambiguity	Annotated Sequence	Modifications	# Proteins	Master Protein Accessions	Protein Accessions	# Missed Cleavages	Charge	DeltaScore	DeltaCn	Rank	Search Engine Rank	m/z [Da]	MH+ [Da]	Theo. MH+ [Da]	DeltaM [ppm]	Deltam/z [Da]	Activation Type	MS Order	Isolation Interference [%]	Ion Inject Time [ms]	RT [min]	First Scan	Spectrum File	File ID	XCorr	# Protein Groups	Percolator q-Value	Percolator PEP	PhosphoRS: Best Site Probabilities
	FALSE	High	Sequest HT (A2)	Unambiguous	[K].SGGASHSELIHNLRK.[N]		5	E0CYV0	E0CYV0; E9PWE0; F6TXE3; F7D432; P23506	1	4	0.5022	0	1	1	402.217	1605.84	1605.85	-0.4	-0.00016	HCD (High Energy Collision Dissociation)	MS2	30.5718	20.689	15.9501	7333	20210430_Caden_phos_OT.raw	F4	2.27	1	0.0006101	0.02002
	FALSE	High	Sequest HT (A2)	Unambiguous	[K].SGGASHSELIHNLRK.[N]		5	E0CYV0	E0CYV0; E9PWE0; F6TXE3; F7D432; P23506	1	3	0.6423	0	1	1	535.954	1605.85	1605.85	0.29	0.00016	HCD (High Energy Collision Dissociation)	MS2	28.1673	40.28	15.9785	7347	20210430_Caden_phos_OT.raw	F4	4.11	1	0.0006101	2.205e-05
	FALSE	High	Sequest HT (A2)	Unambiguous	[K].KDDPmLLSSGR.[V]	M5(Oxidation)	5	E0CYV0	E0CYV0; F6V9F1; E9PWE0; F7D432; P23506	1	2	0.5614	0	1	1	617.81	1234.61	1234.61	2.92	0.0018	HCD (High Energy Collision Dissociation)	MS2	30.8386	100	18.3463	8506	20210430_Caden_phos_OT.raw	F4	2.28	1	0.0006101	0.01951
	FALSE	High	Sequest HT (A2)	Unambiguous	[K].KDDPmLLSSGR.[V]	M5(Oxidation)	5	E0CYV0	E0CYV0; F6V9F1; E9PWE0; F7D432; P23506	1	3	0.5381	0	1	1	412.208	1234.61	1234.61	0.39	0.00016	HCD (High Energy Collision Dissociation)	MS2	16.7415	100	18.9092	8781	20210430_Caden_phos_OT.raw	F4	1.97	1	0.001079	0.03568
	FALSE	High	Sequest HT (A2)	Unambiguous	[K].SGGASHSELIHNLR.[K]		5	E0CYV0	E0CYV0; E9PWE0; F6TXE3; F7D432; P23506	0	3	0.6718	0	1	1	493.255	1477.75	1477.75	0.02	1e-05	HCD (High Energy Collision Dissociation)	MS2	9.52688	100	20.3693	9492	20210430_Caden_phos_OT.raw	F4	4.57	1	0.0006101	3.748e-08
	FALSE	High	Sequest HT (A2)	Unambiguous	[K].SGGASHSELIHNLR.[K]		5	E0CYV0	E0CYV0; E9PWE0; F6TXE3; F7D432; P23506	0	3	0.6505	0	1	1	493.255	1477.75	1477.75	-0.96	-0.00047	HCD (High Energy Collision Dissociation)	MS2	11.0457	100	20.6274	9597	20210430_Caden_phos_OT.raw	F4	3.29	1	0.0006101	2.227e-06
	FALSE	High	Sequest HT (A2)	Unambiguous	[K].DDPmLLSSGR.[V]	M4(Oxidation)	5	E0CYV0	E0CYV0; F6V9F1; E9PWE0; F7D432; P23506	0	2	0.5169	0	1	1	553.761	1106.52	1106.51	0.38	0.00021	HCD (High Energy Collision Dissociation)	MS2	26.1099	100	25.7143	12045	20210430_Caden_phos_OT.raw	F4	1.78	1	0.0006101	0.01582
	FALSE	High	Sequest HT (A2)	Unambiguous	[K].DDPmLLSSGR.[V]	M4(Oxidation)	5	E0CYV0	E0CYV0; F6V9F1; E9PWE0; F7D432; P23506	0	2	0.5707	0	1	1	553.761	1106.52	1106.51	0.84	0.00046	HCD (High Energy Collision Dissociation)	MS2	29.4208	100	25.9859	12177	20210430_Caden_phos_OT.raw	F4	1.98	1	0.0006101	0.02033
	FALSE	High	Sequest HT (A2)	Unambiguous	[K].DDPmLLSSGR.[V]	M4(Oxidation)	5	E0CYV0	E0CYV0; F6V9F1; E9PWE0; F7D432; P23506	0	2	0.4808	0	1	1	553.763	1106.52	1106.51	3.05	0.00169	HCD (High Energy Collision Dissociation)	MS2	65.4031	100	26.1018	12233	20210430_Caden_phos_OT.raw	F4	1.56	1	0.007685	0.1152
	FALSE	High	Sequest HT (A2)	Unambiguous	[K].DDPmLLSSGR.[V]	M4(Oxidation)	5	E0CYV0	E0CYV0; F6V9F1; E9PWE0; F7D432; P23506	0	2	0.5695	0	1	1	553.762	1106.52	1106.51	1.29	0.00072	HCD (High Energy Collision Dissociation)	MS2	28.6294	95.948	26.2702	12314	20210430_Caden_phos_OT.raw	F4	2.23	1	0.0006101	0.009648
	FALSE	High	Sequest HT (A2)	Unambiguous	[K].ELVDDSITNVKK.[D]		5	E0CYV0	E0CYV0; F6V9F1; E9PWE0; F7D432; P23506	1	3	0.5752	0	1	1	454.249	1360.73	1360.73	-0.46	-0.00021	HCD (High Energy Collision Dissociation)	MS2	34.6844	100	29.0987	13689	20210430_Caden_phos_OT.raw	F4	2.66	1	0.0006101	0.001536
	FALSE	High	Sequest HT (A2)	Unambiguous	[K].ELVDDSITNVKK.[D]		5	E0CYV0	E0CYV0; F6V9F1; E9PWE0; F7D432; P23506	1	2	0.6047	0	1	1	680.87	1360.73	1360.73	1.35	0.00092	HCD (High Energy Collision Dissociation)	MS2	19.3152	100	29.1401	13709	20210430_Caden_phos_OT.raw	F4	2.53	1	0.0006101	0.0003842
	FALSE	High	Sequest HT (A2)	Unambiguous	[L].VDDSITNVKK.[D]		5	E0CYV0	E0CYV0; F6V9F1; E9PWE0; F7D432; P23506	1	2	0.5109	0	1	1	559.807	1118.61	1118.61	1.61	0.0009	HCD (High Energy Collision Dissociation)	MS2	33.9896	100	29.153	13715	20210430_Caden_phos_OT.raw	F4	1.84	1	0.001079	0.03735
	FALSE	High	Sequest HT (A2)	Unambiguous	[V].DDSITNVKK.[D]		5	E0CYV0	E0CYV0; F6V9F1; E9PWE0; F7D432; P23506	1	2	0.5097	0	1	1	510.272	1019.54	1019.54	-0.28	-0.00014	HCD (High Energy Collision Dissociation)	MS2	7.69635	100	29.1907	13733	20210430_Caden_phos_OT.raw	F4	1.55	1	0.0006101	0.006562
	FALSE	High	Sequest HT (A2)	Unambiguous	[K].ELVDDSITNVK.[K]		5	E0CYV0	E0CYV0; F6V9F1; E9PWE0; F7D432; P23506	0	2	0.5097	0	1	1	616.822	1232.64	1232.64	0.08	5e-05	HCD (High Energy Collision Dissociation)	MS2	0	89.405	35.8733	16978	20210430_Caden_phos_OT.raw	F4	2.06	1	0.003534	0.06384
	FALSE	High	Sequest HT (A2)	Unambiguous	[K].ELVDDSITNVK.[K]		5	E0CYV0	E0CYV0; F6V9F1; E9PWE0; F7D432; P23506	0	2	0.4428	0	1	1	616.822	1232.64	1232.64	0.46	0.00028	HCD (High Energy Collision Dissociation)	MS2	8.24588	88.459	36.1647	17126	20210430_Caden_phos_OT.raw	F4	2.01	1	0.0006101	0.002146
	FALSE	High	Sequest HT (A2)	Unambiguous	[K].TDKVFEVmLATDR.[S]	M8(Oxidation)	6	E0CYV0	E0CYV0; F6V9F1; E9PWE0; F6TXE3; F7D432; P23506	1	3	0.3926	0	1	1	514.261	1540.77	1540.77	0.63	0.00032	HCD (High Energy Collision Dissociation)	MS2	16.2963	72.761	41.1047	19583	20210430_Caden_phos_OT.raw	F4	2.98	1	0.0006101	0.0008647
	FALSE	High	Sequest HT (A2)	Unambiguous	[K].TDKVFEVmLATDR.[S]	M8(Oxidation)	6	E0CYV0	E0CYV0; F6V9F1; E9PWE0; F6TXE3; F7D432; P23506	1	2	0.4341	0	1	1	770.888	1540.77	1540.77	1.39	0.00107	HCD (High Energy Collision Dissociation)	MS2	13.8163	100	41.1533	19608	20210430_Caden_phos_OT.raw	F4	2.05	1	0.0006101	0.002793
	FALSE	High	Sequest HT (A2)	Unambiguous	[K].VFEVmLATDR.[S]	M5(Oxidation)	6	E0CYV0	E0CYV0; F6V9F1; E9PWE0; F6TXE3; F7D432; P23506	0	2	0.5142	0	1	1	598.802	1196.6	1196.6	-0.31	-0.00018	HCD (High Energy Collision Dissociation)	MS2	25.4568	100	42.9381	20511	20210430_Caden_phos_OT.raw	F4	2.47	1	0.0006101	0.002146
	FALSE	High	Sequest HT (A2)	Unambiguous	[K].ELVDDSITNVKKDDPmLLSSGR.[V]	M16(Oxidation)	5	E0CYV0	E0CYV0; F6V9F1; E9PWE0; F7D432; P23506	2	4	0.4595	0	1	1	612.814	2448.23	2448.23	2.01	0.00123	HCD (High Energy Collision Dissociation)	MS2	11.6816	92.347	43.6125	20876	20210430_Caden_phos_OT.raw	F4	2.59	1	0.0006101	0.0009461
	FALSE	High	Sequest HT (A2)	Unambiguous	[K].mKPLmGVIYVPLTDKEK.[Q]	M1(Oxidation); M5(Oxidation)	4	E0CYV0	E0CYV0; E9PWE0; F7D432; P23506	1	3	0.553	0	1	1	665.362	1994.07	1994.07	0.44	0.00029	HCD (High Energy Collision Dissociation)	MS2	5.13642	100	43.8043	20975	20210430_Caden_phos_OT.raw	F4	4.34	1	0.0006101	9.986e-05
	FALSE	High	Sequest HT (A2)	Unambiguous	[K].mKPLmGVIYVPLTDKEK.[Q]	M1(Oxidation); M5(Oxidation)	4	E0CYV0	E0CYV0; E9PWE0; F7D432; P23506	1	4	0.3571	0	1	1	499.273	1994.07	1994.07	0.53	0.00026	HCD (High Energy Collision Dissociation)	MS2	11.7418	100	43.8103	20978	20210430_Caden_phos_OT.raw	F4	3.08	1	0.0006101	6.709e-05
	FALSE	High	Sequest HT (A2)	Unambiguous	[K].mKPLmGVIYVPLTDKEK.[Q]	M1(Oxidation); M5(Oxidation)	4	E0CYV0	E0CYV0; E9PWE0; F7D432; P23506	1	3	0.5658	0	1	1	665.362	1994.07	1994.07	0.81	0.00054	HCD (High Energy Collision Dissociation)	MS2	2.77991	100	44.1393	21149	20210430_Caden_phos_OT.raw	F4	3.04	1	0.0006101	2.728e-05
	FALSE	High	Sequest HT (A2)	Unambiguous	[K].mKPLmGVIYVPLTDKEK.[Q]	M1(Oxidation); M5(Oxidation)	4	E0CYV0	E0CYV0; E9PWE0; F7D432; P23506	1	4	0.2695	0	1	1	499.273	1994.07	1994.07	0.9	0.00045	HCD (High Energy Collision Dissociation)	MS2	7.10027	100	44.1435	21151	20210430_Caden_phos_OT.raw	F4	2.56	1	0.0006101	0.02585
	FALSE	High	Sequest HT (A2)	Unambiguous	[R].LILPVGPAGGNQmLEQYDKLQDGSVK.[M]	M13(Oxidation)	4	E0CYV0	E0CYV0; E9PWE0; F7D432; P23506	1	3	0.5938	0	1	1	929.484	2786.44	2786.44	-0.26	-0.00024	HCD (High Energy Collision Dissociation)	MS2	30.0176	13.13	52.2246	26193	20210430_Caden_phos_OT.raw	F4	3.52	1	0.0006101	0.0003546
	FALSE	High	Sequest HT (A2)	Unambiguous	[K].ALDVGSGSGILTAcFAR.[M]	C14(Carbamidomethyl)	5	E0CYV0	E0CYV0; F6V9F1; E9PWE0; F7D432; P23506	0	2	0.702	0	1	1	847.93	1694.85	1694.85	-0.42	-0.00035	HCD (High Energy Collision Dissociation)	MS2	28.2091	26.152	52.81	26518	20210430_Caden_phos_OT.raw	F4	5	1	0.0006101	4.222e-08
	FALSE	High	Sequest HT (A2)	Unambiguous	[K].ALDVGSGSGILTAcFAR.[M]	C14(Carbamidomethyl)	5	E0CYV0	E0CYV0; F6V9F1; E9PWE0; F7D432; P23506	0	3	0.4422	0	1	1	565.622	1694.85	1694.85	-0.32	-0.00018	HCD (High Energy Collision Dissociation)	MS2	0	100	52.8841	26557	20210430_Caden_phos_OT.raw	F4	1.99	1	0.0021	0.05155
	FALSE	High	Sequest HT (A2)	Unambiguous	[K].VIGIDHIKELVDDSITNVKK.[D]		5	E0CYV0	E0CYV0; F6V9F1; E9PWE0; F7D432; P23506	2	4	0.4486	0	1	1	559.819	2236.26	2236.25	0.29	0.00016	HCD (High Energy Collision Dissociation)	MS2	32.2212	57.524	55.1928	27847	20210430_Caden_phos_OT.raw	F4	2.14	1	0.001079	0.0324
	FALSE	High	Sequest HT (A2)	Unambiguous	[R].LILPVGPAGGNQMLEQYDKLQDGSVK.[M]		4	E0CYV0	E0CYV0; E9PWE0; F7D432; P23506	1	3	0.738	0	1	1	924.153	2770.45	2770.44	0.44	0.00041	HCD (High Energy Collision Dissociation)	MS2	17.2312	42.541	57.3276	29012	20210430_Caden_phos_OT.raw	F4	5	1	0.0006101	3.407e-06
	FALSE	High	Sequest HT (A2)	Unambiguous	[K].VIGIDHIKELVDDSITNVK.[K]		5	E0CYV0	E0CYV0; F6V9F1; E9PWE0; F7D432; P23506	1	3	0.6152	0	1	1	703.392	2108.16	2108.16	0.55	0.00038	HCD (High Energy Collision Dissociation)	MS2	9.94814	77.739	57.459	29085	20210430_Caden_phos_OT.raw	F4	4.21	1	0.0006101	2.759e-05
	FALSE	High	Sequest HT (A2)	Unambiguous	[K].VIGIDHIKELVDDSITNVK.[K]		5	E0CYV0	E0CYV0; F6V9F1; E9PWE0; F7D432; P23506	1	4	0.5051	0	1	1	527.795	2108.16	2108.16	-0.3	-0.00016	HCD (High Energy Collision Dissociation)	MS2	0	100	57.5183	29115	20210430_Caden_phos_OT.raw	F4	1.96	1	0.0006101	0.01352
	FALSE	High	Sequest HT (A2)	Unambiguous	[R].mGYAEEAPYDAIHVGAAAPVVPQALIDQLKPGGR.[L]	M1(Oxidation)	4	E0CYV0	E0CYV0; E9PWE0; F7D432; P23506	0	4	0.6515	0	1	1	880.954	3520.79	3520.79	0.89	0.00078	HCD (High Energy Collision Dissociation)	MS2	0	94.003	60.642	30698	20210430_Caden_phos_OT.raw	F4	5.51	1	0.0006101	9.024e-07
	FALSE	High	Sequest HT (A2)	Unambiguous	[R].mGYAEEAPYDAIHVGAAAPVVPQALIDQLKPGGR.[L]	M1(Oxidation)	4	E0CYV0	E0CYV0; E9PWE0; F7D432; P23506	0	3	0.599	0	1	1	1174.27	3520.79	3520.79	-0.17	-0.00019	HCD (High Energy Collision Dissociation)	MS2	0	79.612	60.6953	30725	20210430_Caden_phos_OT.raw	F4	2.02	1	0.002599	0.05773
	FALSE	High	Sequest HT (A2)	Unambiguous	[R].MGYAEEAPYDAIHVGAAAPVVPQALIDQLKPGGR.[L]		4	E0CYV0	E0CYV0; E9PWE0; F7D432; P23506	0	4	0.615	0	1	1	876.957	3504.81	3504.79	3.41	0.00299	HCD (High Energy Collision Dissociation)	MS2	0	100	61.5217	31138	20210430_Caden_phos_OT.raw	F4	4.26	1	0.0006101	1.06e-05
FALSE	High	Master Protein	Q1RMN8	Immunoglobulin light chain, lambda gene cluster OS=Bos taurus GN=IGL@ PE=2 SV=1	0	83.445	52	17	17	48	14	234	24.5	7.62	110.05	17				Pf07654, Pf07679, Pf07686	505478		IGL@	17				0	High	1
	Checked	Confidence	Identifying Node	PSM Ambiguity	Annotated Sequence	Modifications	# Proteins	Master Protein Accessions	Protein Accessions	# Missed Cleavages	Charge	DeltaScore	DeltaCn	Rank	Search Engine Rank	m/z [Da]	MH+ [Da]	Theo. MH+ [Da]	DeltaM [ppm]	Deltam/z [Da]	Activation Type	MS Order	Isolation Interference [%]	Ion Inject Time [ms]	RT [min]	First Scan	Spectrum File	File ID	XCorr	# Protein Groups	Percolator q-Value	Percolator PEP	PhosphoRS: Best Site Probabilities
	FALSE	High	Sequest HT (A2)	Unambiguous	[K].ADGSTITR.[N]		1	Q1RMN8	Q1RMN8	0	2	0.2059	0	1	1	410.711	820.415	820.416	-0.7	-0.00029	HCD (High Energy Collision Dissociation)	MS2	62.133	67.1	5.9759	2787	20210430_Caden_phos_OT.raw	F4	2.04	1	0.001079	0.03871
	FALSE	High	Sequest HT (A2)	Unambiguous	[K].ADGSTITR.[N]		1	Q1RMN8	Q1RMN8	0	2	0.278	0	1	1	410.712	820.417	820.416	0.93	0.00038	HCD (High Energy Collision Dissociation)	MS2	0.440638	7.485	6.229	2904	20210430_Caden_phos_OT.raw	F4	2.59	1	0.001079	0.03382
	FALSE	High	Sequest HT (A2)	Unambiguous	[K].ADGSTITR.[N]		1	Q1RMN8	Q1RMN8	0	2	0.2076	0	1	1	410.712	820.417	820.416	0.71	0.00029	HCD (High Energy Collision Dissociation)	MS2	0.484477	5.473	6.4813	3016	20210430_Caden_phos_OT.raw	F4	2.36	1	0.0006101	0.02891
	FALSE	High	Sequest HT (A2)	Unambiguous	[K].ADGSTITR.[N]		1	Q1RMN8	Q1RMN8	0	2	0.179	0	1	1	410.712	820.417	820.416	1.67	0.00069	HCD (High Energy Collision Dissociation)	MS2	6.75037	5.672	6.7333	3132	20210430_Caden_phos_OT.raw	F4	2.29	1	0.006158	0.08926
	FALSE	High	Sequest HT (A2)	Unambiguous	[K].ADGSTITR.[N]		1	Q1RMN8	Q1RMN8	0	2	0.2063	0	1	1	410.711	820.416	820.416	-0.34	-0.00014	HCD (High Energy Collision Dissociation)	MS2	14.7936	48.005	6.9881	3248	20210430_Caden_phos_OT.raw	F4	2.23	1	0.001079	0.03932
	FALSE	High	Sequest HT (A2)	Unambiguous	[K].ADGSTITR.[N]		1	Q1RMN8	Q1RMN8	0	2	0.2486	0	1	1	410.712	820.417	820.416	0.81	0.00033	HCD (High Energy Collision Dissociation)	MS2	30.3668	100	8.4382	3826	20210430_Caden_phos_OT.raw	F4	1.85	1	0.0006101	0.0222
	FALSE	High	Sequest HT (A2)	Unambiguous	[K].ADGSTITR.[N]		1	Q1RMN8	Q1RMN8	0	2	0.1756	0	1	1	410.712	820.416	820.416	0.35	0.00014	HCD (High Energy Collision Dissociation)	MS2	44.8357	100	8.9786	4073	20210430_Caden_phos_OT.raw	F4	1.31	1	0.00699	0.09956
	FALSE	High	Sequest HT (A2)	Unambiguous	[K].ADGSTITR.[N]		1	Q1RMN8	Q1RMN8	0	2	0.1641	0	1	1	410.712	820.416	820.416	-0.1	-4e-05	HCD (High Energy Collision Dissociation)	MS2	50.6177	100	9.239	4185	20210430_Caden_phos_OT.raw	F4	1.28	1	0.0006101	0.01688
	FALSE	High	Sequest HT (A2)	Unambiguous	[K].SKGSYScEVTHEGSTVTK.[T]	C7(Carbamidomethyl)	1	Q1RMN8	Q1RMN8	1	3	0.5706	0	1	1	652.969	1956.89	1956.9	-1.66	-0.00108	HCD (High Energy Collision Dissociation)	MS2	10.8885	100	13.7242	6251	20210430_Caden_phos_OT.raw	F4	1.7	1	0.006539	0.09199
	FALSE	High	Sequest HT (A2)	Unambiguous	[K].SKGSYScEVTHEGSTVTK.[T]	C7(Carbamidomethyl)	1	Q1RMN8	Q1RMN8	1	3	0.7606	0	1	1	652.97	1956.89	1956.9	-0.99	-0.00065	HCD (High Energy Collision Dissociation)	MS2	0.645334	34.417	14.5082	6631	20210430_Caden_phos_OT.raw	F4	4.93	1	0.0006101	2.096e-09
	FALSE	High	Sequest HT (A2)	Unambiguous	[K].SKGSYScEVTHEGSTVTK.[T]	C7(Carbamidomethyl)	1	Q1RMN8	Q1RMN8	1	4	0.6055	0	1	1	489.98	1956.9	1956.9	1.03	0.0005	HCD (High Energy Collision Dissociation)	MS2	16.0428	100	14.528	6641	20210430_Caden_phos_OT.raw	F4	2.89	1	0.0006101	0.0003901
	FALSE	High	Sequest HT (A2)	Unambiguous	[K].SKGSYScEVTHEGSTVTK.[T]	C7(Carbamidomethyl)	1	Q1RMN8	Q1RMN8	1	2	0.5512	0	1	1	978.952	1956.9	1956.9	-0.27	-0.00026	HCD (High Energy Collision Dissociation)	MS2	0	100	14.5347	6644	20210430_Caden_phos_OT.raw	F4	1.27	1	0.001079	0.03005
	FALSE	High	Sequest HT (A2)	Unambiguous	[K].GSYScEVTHEGSTVTK.[T]	C5(Carbamidomethyl)	1	Q1RMN8	Q1RMN8	0	2	0.6508	0	1	1	871.388	1741.77	1741.77	-0.27	-0.00023	HCD (High Energy Collision Dissociation)	MS2	0	100	14.5522	6653	20210430_Caden_phos_OT.raw	F4	1.89	1	0.0006101	0.0001132
	FALSE	High	Sequest HT (A2)	Unambiguous	[S].cEVTHEGSTVTK.[T]	C1(Carbamidomethyl)	1	Q1RMN8	Q1RMN8	0	2	0.3806	0	1	1	674.315	1347.62	1347.62	1.31	0.00089	HCD (High Energy Collision Dissociation)	MS2	17.8045	100	14.6217	6687	20210430_Caden_phos_OT.raw	F4	1.34	1	0.007685	0.1121
	FALSE	High	Sequest HT (A2)	Unambiguous	[K].SKGSYScEVTHEGSTVTK.[T]	C7(Carbamidomethyl)	1	Q1RMN8	Q1RMN8	1	3	0.7121	0	1	1	652.971	1956.9	1956.9	1.45	0.00094	HCD (High Energy Collision Dissociation)	MS2	0.496598	23.583	14.7704	6761	20210430_Caden_phos_OT.raw	F4	3.96	1	0.0006101	1.643e-06
	FALSE	High	Sequest HT (A2)	Unambiguous	[K].SKGSYScEVTHEGSTVTK.[T]	C7(Carbamidomethyl)	1	Q1RMN8	Q1RMN8	1	3	0.5415	0	1	1	652.971	1956.9	1956.9	0.24	0.00015	HCD (High Energy Collision Dissociation)	MS2	3.45611	100	15.0294	6889	20210430_Caden_phos_OT.raw	F4	2.29	1	0.0006101	1.233e-05
	FALSE	High	Sequest HT (A2)	Unambiguous	[K].SKGSYScEVTHEGSTVTK.[T]	C7(Carbamidomethyl)	1	Q1RMN8	Q1RMN8	1	3	0.5536	0	1	1	652.97	1956.9	1956.9	-0.69	-0.00045	HCD (High Energy Collision Dissociation)	MS2	5.21997	100	15.2847	7010	20210430_Caden_phos_OT.raw	F4	1.68	1	0.0006101	0.01725
	FALSE	High	Sequest HT (A2)	Unambiguous	[K].GSYScEVTHEGSTVTK.[T]	C5(Carbamidomethyl)	1	Q1RMN8	Q1RMN8	0	3	0.5787	0	1	1	581.261	1741.77	1741.77	-0.44	-0.00025	HCD (High Energy Collision Dissociation)	MS2	0	100	17.1354	7914	20210430_Caden_phos_OT.raw	F4	1.78	1	0.0006101	0.008678
	FALSE	High	Sequest HT (A2)	Unambiguous	[K].GSYScEVTHEGSTVTK.[T]	C5(Carbamidomethyl)	1	Q1RMN8	Q1RMN8	0	3	0.6888	0	1	1	581.26	1741.77	1741.77	-2.42	-0.0014	HCD (High Energy Collision Dissociation)	MS2	38.7291	100	17.5477	8117	20210430_Caden_phos_OT.raw	F4	3.31	1	0.0006101	0.0001154
	FALSE	High	Sequest HT (A2)	Unambiguous	[R].PSGVPDRFSGSK.[S]		2	ENSEMBL:ENSBTAP00000014147; Q1RMN8	ENSEMBL:ENSBTAP00000014147; Q1RMN8	1	3	0.3252	0	1	1	411.879	1233.62	1233.62	-0.4	-0.00016	HCD (High Energy Collision Dissociation)	MS2	35.8058	50.616	18.1687	8420	20210430_Caden_phos_OT.raw	F4	2.06	2	0.0006101	0.000193
	FALSE	High	Sequest HT (A2)	Unambiguous	[K].GSYScEVTHEGSTVTK.[T]	C5(Carbamidomethyl)	1	Q1RMN8	Q1RMN8	0	3	0.6268	0	1	1	581.262	1741.77	1741.77	1.41	0.00082	HCD (High Energy Collision Dissociation)	MS2	8.6431	100	18.5622	8611	20210430_Caden_phos_OT.raw	F4	2.76	1	0.0006101	1.867e-05
	FALSE	High	Sequest HT (A2)	Unambiguous	[Y].ScEVTHEGSTVTK.[T]	C2(Carbamidomethyl)	1	Q1RMN8	Q1RMN8	0	2	0.6513	0	1	1	717.83	1434.65	1434.65	0.43	0.00031	HCD (High Energy Collision Dissociation)	MS2	7.36166	100	18.6222	8640	20210430_Caden_phos_OT.raw	F4	2.61	1	0.0006101	9.855e-05
	FALSE	High	Sequest HT (A2)	Unambiguous	[S].YScEVTHEGSTVTK.[T]	C3(Carbamidomethyl)	1	Q1RMN8	Q1RMN8	0	2	0.3846	0	1	1	799.363	1597.72	1597.72	1.67	0.00133	HCD (High Energy Collision Dissociation)	MS2	0	100	18.6281	8643	20210430_Caden_phos_OT.raw	F4	1.3	1	0.0006101	0.01749
	FALSE	High	Sequest HT (A2)	Unambiguous	[S].cEVTHEGSTVTK.[T]	C1(Carbamidomethyl)	1	Q1RMN8	Q1RMN8	0	2	0.63	0	1	1	674.313	1347.62	1347.62	-1.52	-0.00103	HCD (High Energy Collision Dissociation)	MS2	0	100	18.6704	8664	20210430_Caden_phos_OT.raw	F4	3.27	1	0.0006101	0.00096
	FALSE	High	Sequest HT (A2)	Unambiguous	[K].GSYScEVTHEGSTVTK.[T]	C5(Carbamidomethyl)	1	Q1RMN8	Q1RMN8	0	3	0.7005	0	1	1	581.263	1741.77	1741.77	2.79	0.00162	HCD (High Energy Collision Dissociation)	MS2	0.0677245	6.275	18.8185	8736	20210430_Caden_phos_OT.raw	F4	3.64	1	0.0006101	3.458e-05
	FALSE	High	Sequest HT (A2)	Unambiguous	[K].GSYScEVTHEGSTVTK.[T]	C5(Carbamidomethyl)	1	Q1RMN8	Q1RMN8	0	2	0.5988	0	1	1	871.389	1741.77	1741.77	0.59	0.00052	HCD (High Energy Collision Dissociation)	MS2	0	33.985	18.8208	8737	20210430_Caden_phos_OT.raw	F4	3.29	1	0.0006101	1.459e-05
	FALSE	High	Sequest HT (A2)	Unambiguous	[Y].ScEVTHEGSTVTK.[T]	C2(Carbamidomethyl)	1	Q1RMN8	Q1RMN8	0	2	0.5235	0	1	1	717.83	1434.65	1434.65	0.35	0.00025	HCD (High Energy Collision Dissociation)	MS2	0	100	18.8779	8766	20210430_Caden_phos_OT.raw	F4	1.7	1	0.0006101	0.009379
	FALSE	High	Sequest HT (A2)	Unambiguous	[K].GSYScEVTHEGSTVTK.[T]	C5(Carbamidomethyl)	1	Q1RMN8	Q1RMN8	0	3	0.5987	0	1	1	581.262	1741.77	1741.77	0.18	0.0001	HCD (High Energy Collision Dissociation)	MS2	29.0737	100	19.1242	8886	20210430_Caden_phos_OT.raw	F4	2.99	1	0.0006101	8.427e-05
	FALSE	High	Sequest HT (A2)	Unambiguous	[K].GSYScEVTHEGSTVTK.[T]	C5(Carbamidomethyl)	1	Q1RMN8	Q1RMN8	0	3	0.3421	0	1	1	581.262	1741.77	1741.77	1.66	0.00096	HCD (High Energy Collision Dissociation)	MS2	5.36594	100	19.3992	9019	20210430_Caden_phos_OT.raw	F4	1.52	1	0.0006101	0.01848
	FALSE	High	Sequest HT (A2)	Unambiguous	[R].VSITcSGSSSNIGR.[D]	C5(Carbamidomethyl)	1	Q1RMN8	Q1RMN8	0	2	0.5032	0	1	1	712.843	1424.68	1424.68	-0.22	-0.00016	HCD (High Energy Collision Dissociation)	MS2	0	100	21.7439	10098	20210430_Caden_phos_OT.raw	F4	1.55	1	0.001079	0.03535
	FALSE	High	Sequest HT (A2)	Unambiguous	[R].VSITcSGSSSNIGR.[D]	C5(Carbamidomethyl)	1	Q1RMN8	Q1RMN8	0	2	0.4868	0	1	1	712.843	1424.68	1424.68	-1.35	-0.00096	HCD (High Energy Collision Dissociation)	MS2	5.31129	100	23.685	11056	20210430_Caden_phos_OT.raw	F4	3.02	1	0.0006101	8.744e-05
	FALSE	High	Sequest HT (A2)	Unambiguous	[-A].VLTQPSSVSGSLGQR.[V]		2	ENSEMBL:ENSBTAP00000014147; Q1RMN8	ENSEMBL:ENSBTAP00000014147; Q1RMN8	0	2	0.5119	0	1	1	758.412	1515.82	1515.81	2.97	0.00225	HCD (High Energy Collision Dissociation)	MS2	0	100	32.318	15193	20210430_Caden_phos_OT.raw	F4	2.95	2	0.0006101	0.0008621
	FALSE	High	Sequest HT (A2)	Unambiguous	[-A].VLTQPSSVSGSLGQR.[V]		2	ENSEMBL:ENSBTAP00000014147; Q1RMN8	ENSEMBL:ENSBTAP00000014147; Q1RMN8	0	3	0.5818	0	1	1	505.943	1515.81	1515.81	0.52	0.00026	HCD (High Energy Collision Dissociation)	MS2	6.08368	94.684	32.4436	15254	20210430_Caden_phos_OT.raw	F4	3.18	2	0.0006101	2.906e-05
	FALSE	High	Sequest HT (A2)	Unambiguous	[Q].PSSVSGSLGQR.[V]		2	ENSEMBL:ENSBTAP00000014147; Q1RMN8	ENSEMBL:ENSBTAP00000014147; Q1RMN8	0	2	0.4493	0	1	1	537.784	1074.56	1074.55	7.26	0.0039	HCD (High Energy Collision Dissociation)	MS2	42.3238	100	32.4678	15266	20210430_Caden_phos_OT.raw	F4	2.76	2	0.0006101	0.004189
	FALSE	High	Sequest HT (A2)	Unambiguous	[-A].VLTQPSSVSGSLGQR.[V]		2	ENSEMBL:ENSBTAP00000014147; Q1RMN8	ENSEMBL:ENSBTAP00000014147; Q1RMN8	0	2	0.6713	0	1	1	758.41	1515.81	1515.81	-0.09	-7e-05	HCD (High Energy Collision Dissociation)	MS2	0	47.194	32.5731	15316	20210430_Caden_phos_OT.raw	F4	3.56	2	0.0006101	1.403e-05
	FALSE	High	Sequest HT (A2)	Unambiguous	[S].GTTLTVLGQPK.[S]		1	Q1RMN8	Q1RMN8	0	2	0.4389	0	1	1	557.827	1114.65	1114.65	0	0	HCD (High Energy Collision Dissociation)	MS2	59.027	100	36.2958	17196	20210430_Caden_phos_OT.raw	F4	1.8	1	0.001079	0.03277
	FALSE	High	Sequest HT (A2)	Unambiguous	[S].GTTLTVLGQPK.[S]		1	Q1RMN8	Q1RMN8	0	2	0.5255	0	1	1	557.827	1114.65	1114.65	0.52	0.00029	HCD (High Energy Collision Dissociation)	MS2	2.00612	96.289	36.5969	17346	20210430_Caden_phos_OT.raw	F4	1.96	1	0.0006101	0.01275
	FALSE	High	Sequest HT (A2)	Unambiguous	[Q].AVLTQPSSVSGSLGQR.[V]		1	Q1RMN8	Q1RMN8	0	2	0.5457	0	1	1	793.929	1586.85	1586.85	0.34	0.00027	HCD (High Energy Collision Dissociation)	MS2	30.7245	100	36.6471	17371	20210430_Caden_phos_OT.raw	F4	3.94	1	0.0006101	2.574e-06
	FALSE	High	Sequest HT (A2)	Unambiguous	[G].SGTTLTVLGQPK.[S]		1	Q1RMN8	Q1RMN8	0	2	0.494	0	1	1	601.343	1201.68	1201.68	-0.52	-0.00032	HCD (High Energy Collision Dissociation)	MS2	13.1225	100	36.8193	17458	20210430_Caden_phos_OT.raw	F4	1.66	1	0.0006101	0.01337
	FALSE	High	Sequest HT (A2)	Unambiguous	[V].FGSGTTLTVLGQPK.[S]		1	Q1RMN8	Q1RMN8	0	2	0.6295	0	1	1	703.388	1405.77	1405.77	0.38	0.00027	HCD (High Energy Collision Dissociation)	MS2	27.1843	70.759	44.9014	21563	20210430_Caden_phos_OT.raw	F4	2.51	1	0.0006101	7.074e-05
	FALSE	High	Sequest HT (A2)	Unambiguous	[K].QSNSKYAASSYLSLTSSDWK.[S]		1	Q1RMN8	Q1RMN8	1	3	0.5714	0	1	1	741.69	2223.06	2223.06	-0.04	-3e-05	HCD (High Energy Collision Dissociation)	MS2	22.3934	100	46.3662	22487	20210430_Caden_phos_OT.raw	F4	3.29	1	0.0006101	0.0008099
	FALSE	High	Sequest HT (A2)	Unambiguous	[K].YAASSYLSLTSSDWK.[S]		1	Q1RMN8	Q1RMN8	0	2	0.6383	0	1	1	839.902	1678.8	1678.8	0.59	0.00049	HCD (High Energy Collision Dissociation)	MS2	53.6111	23.498	50.6001	25217	20210430_Caden_phos_OT.raw	F4	4.59	1	0.0006101	1.094e-05
	FALSE	High	Sequest HT (A2)	Unambiguous	[K].SPPSVTLFPPSTEELNGNK.[A]		1	Q1RMN8	Q1RMN8	0	2	0.584	0	1	1	1007.51	2014.01	2014.01	0.61	0.00061	HCD (High Energy Collision Dissociation)	MS2	0	63.063	50.6116	25225	20210430_Caden_phos_OT.raw	F4	2.38	1	0.0006101	0.0002118
	FALSE	High	Sequest HT (A2)	Unambiguous	[K].SPPSVTLFPPSTEELNGNK.[A]		1	Q1RMN8	Q1RMN8	0	3	0.4281	0	1	1	672.01	2014.02	2014.01	1.35	0.00091	HCD (High Energy Collision Dissociation)	MS2	28.6394	78.882	50.7763	25327	20210430_Caden_phos_OT.raw	F4	2.92	1	0.0006101	0.001925
	FALSE	High	Sequest HT (A2)	Unambiguous	[K].SPPSVTLFPPSTEELNGNK.[A]		1	Q1RMN8	Q1RMN8	0	2	0.6639	0	1	1	1007.51	2014.01	2014.01	-1.95	-0.00197	HCD (High Energy Collision Dissociation)	MS2	5.21568	14.09	50.8893	25398	20210430_Caden_phos_OT.raw	F4	3.63	1	0.0006101	4.481e-05
	FALSE	High	Sequest HT (A2)	Unambiguous	[K].SPPSVTLFPPSTEELNGNK.[A]		1	Q1RMN8	Q1RMN8	0	3	0.6745	0	1	1	672.009	2014.01	2014.01	0.42	0.00028	HCD (High Energy Collision Dissociation)	MS2	34.6783	17.489	51.1338	25547	20210430_Caden_phos_OT.raw	F4	3.81	1	0.0006101	0.0001281
	FALSE	High	Sequest HT (A2)	Unambiguous	[K].SPPSVTLFPPSTEELNGNK.[A]		1	Q1RMN8	Q1RMN8	0	2	0.6604	0	1	1	1007.51	2014.02	2014.01	1.18	0.00119	HCD (High Energy Collision Dissociation)	MS2	0.585826	9.618	51.2137	25592	20210430_Caden_phos_OT.raw	F4	3.21	1	0.0006101	1.889e-05
	FALSE	High	Sequest HT (A2)	Unambiguous	[K].SPPSVTLFPPSTEELNGNK.[A]		1	Q1RMN8	Q1RMN8	0	3	0.659	0	1	1	672.008	2014.01	2014.01	-1.41	-0.00095	HCD (High Energy Collision Dissociation)	MS2	0	21.557	51.4574	25739	20210430_Caden_phos_OT.raw	F4	3.93	1	0.0006101	0.00122
FALSE	High	Master Protein	Q05B55	IGK protein OS=Bos taurus GN=IGK PE=2 SV=1	0	64.116	47	10	10	19	10	240	26.6	6.54	62.85	10				Pf07654, Pf07679, Pf07686, Pf13927	506890		IGK	11				0	High	1
	Checked	Confidence	Identifying Node	PSM Ambiguity	Annotated Sequence	Modifications	# Proteins	Master Protein Accessions	Protein Accessions	# Missed Cleavages	Charge	DeltaScore	DeltaCn	Rank	Search Engine Rank	m/z [Da]	MH+ [Da]	Theo. MH+ [Da]	DeltaM [ppm]	Deltam/z [Da]	Activation Type	MS Order	Isolation Interference [%]	Ion Inject Time [ms]	RT [min]	First Scan	Spectrum File	File ID	XCorr	# Protein Groups	Percolator q-Value	Percolator PEP	PhosphoRS: Best Site Probabilities
	FALSE	High	Sequest HT (A2)	Unambiguous	[K].VDGVTQSSSNFQNSFTDQDSKK.[S]		1	Q05B55	Q05B55	1	3	0.6275	0	1	1	807.038	2419.1	2419.1	0.03	2e-05	HCD (High Energy Collision Dissociation)	MS2	0	100	33.8506	15913	20210430_Caden_phos_OT.raw	F4	2.98	1	0.0006101	2.5e-05
	FALSE	High	Sequest HT (A2)	Unambiguous	[K].VDGVTQSSSNFQNSFTDQDSKK.[S]		1	Q05B55	Q05B55	1	3	0.6719	0	1	1	807.039	2419.1	2419.1	0.4	0.00032	HCD (High Energy Collision Dissociation)	MS2	0	100	34.1263	16053	20210430_Caden_phos_OT.raw	F4	3.2	1	0.0006101	3.986e-05
	FALSE	High	Sequest HT (A2)	Unambiguous	[K].VDGVTQSSSNFQNSFTDQDSK.[K]		1	Q05B55	Q05B55	0	2	0.5242	0	1	1	1146.01	2291.01	2291.01	0.53	0.0006	HCD (High Energy Collision Dissociation)	MS2	0	100	37.9016	18001	20210430_Caden_phos_OT.raw	F4	2.27	1	0.0006101	0.0008457
	FALSE	High	Sequest HT (A2)	Unambiguous	[K].WKVDGVTQSSSNFQNSFTDQDSKK.[S]		1	Q05B55	Q05B55	2	3	0.6823	0	1	1	911.765	2733.28	2733.28	1.52	0.00139	HCD (High Energy Collision Dissociation)	MS2	1.68406	72.445	41.055	19559	20210430_Caden_phos_OT.raw	F4	4.91	1	0.0006101	1.363e-07
	FALSE	High	Sequest HT (A2)	Unambiguous	[K].WKVDGVTQSSSNFQNSFTDQDSKK.[S]		1	Q05B55	Q05B55	2	4	1	0	1	1	684.077	2733.28	2733.28	3.41	0.00233	HCD (High Energy Collision Dissociation)	MS2	0.827844	8.137	41.1385	19600	20210430_Caden_phos_OT.raw	F4	2.69	1	0.0006101	0.0001305
	FALSE	High	Sequest HT (A2)	Unambiguous	[K].WKVDGVTQSSSNFQNSFTDQDSKK.[S]		1	Q05B55	Q05B55	2	4	0.6211	0	1	1	684.074	2733.27	2733.28	-0.18	-0.00012	HCD (High Energy Collision Dissociation)	MS2	4.47754	100	41.9616	20008	20210430_Caden_phos_OT.raw	F4	3.22	1	0.0006101	0.001269
	FALSE	High	Sequest HT (A2)	Unambiguous	[K].WKVDGVTQSSSNFQNSFTDQDSK.[K]		1	Q05B55	Q05B55	1	3	0.5635	0	1	1	869.064	2605.18	2605.18	-0.54	-0.00047	HCD (High Energy Collision Dissociation)	MS2	71.7935	45.595	43.4601	20792	20210430_Caden_phos_OT.raw	F4	3.07	1	0.0006101	0.0001323
	FALSE	High	Sequest HT (A2)	Unambiguous	[K].RSDAEPSVFLFKPSDEQLK.[T]		1	Q05B55	Q05B55	1	4	0.706	0	1	1	549.035	2193.12	2193.12	0.58	0.00032	HCD (High Energy Collision Dissociation)	MS2	0	78.418	46.9746	22865	20210430_Caden_phos_OT.raw	F4	4.49	1	0.0006101	4.276e-06
	FALSE	High	Sequest HT (A2)	Unambiguous	[K].RSDAEPSVFLFKPSDEQLK.[T]		1	Q05B55	Q05B55	1	3	0.6797	0	1	1	731.712	2193.12	2193.12	1.09	0.00079	HCD (High Energy Collision Dissociation)	MS2	0	7.139	47.0122	22885	20210430_Caden_phos_OT.raw	F4	3.59	1	0.0006101	0.0001861
	FALSE	High	Sequest HT (A2)	Unambiguous	[R].SDAEPSVFLFKPSDEQLK.[T]		1	Q05B55	Q05B55	0	3	0.6303	0	1	1	679.677	2037.02	2037.02	-0.34	-0.00023	HCD (High Energy Collision Dissociation)	MS2	2.03395	24.819	50.6334	25237	20210430_Caden_phos_OT.raw	F4	4.03	1	0.0006101	4.523e-06
	FALSE	High	Sequest HT (A2)	Unambiguous	[R].SDAEPSVFLFKPSDEQLK.[T]		1	Q05B55	Q05B55	0	2	0.6959	0	1	1	1019.01	2037.02	2037.02	-0.37	-0.00037	HCD (High Energy Collision Dissociation)	MS2	27.0627	54.695	50.6494	25247	20210430_Caden_phos_OT.raw	F4	3.42	1	0.0006101	2.403e-05
	FALSE	High	Sequest HT (A2)	Unambiguous	[D].AEPSVFLFKPSDEQLK.[T]		1	Q05B55	Q05B55	0	2	0.4794	0	1	1	917.981	1834.96	1834.96	-1.9	-0.00174	HCD (High Energy Collision Dissociation)	MS2	14.8211	50.442	50.7426	25306	20210430_Caden_phos_OT.raw	F4	1.94	1	0.0006101	0.002113
	FALSE	High	Sequest HT (A2)	Unambiguous	[K].STYSLSSILTLPSSEYQSHDAYTcEVSHK.[S]	C24(Carbamidomethyl)	1	Q05B55	Q05B55	0	3	0.434	0	1	1	1097.51	3290.52	3290.52	2.36	0.00259	HCD (High Energy Collision Dissociation)	MS2	0	100	54.3619	27394	20210430_Caden_phos_OT.raw	F4	2.35	1	0.0006101	0.01084
	FALSE	High	Sequest HT (A2)	Unambiguous	[K].STYSLSSILTLPSSEYQSHDAYTcEVSHK.[S]	C24(Carbamidomethyl)	1	Q05B55	Q05B55	0	4	0.5378	0	1	1	823.384	3290.51	3290.52	-0.46	-0.00038	HCD (High Energy Collision Dissociation)	MS2	34.5717	36.587	54.64	27543	20210430_Caden_phos_OT.raw	F4	4.63	1	0.0006101	1.113e-06
	FALSE	High	Sequest HT (A2)	Unambiguous	[K].STYSLSSILTLPSSEYQSHDAYTcEVSHK.[S]	C24(Carbamidomethyl)	1	Q05B55	Q05B55	0	3	0.6079	0	1	1	1097.51	3290.52	3290.52	-0.11	-0.00012	HCD (High Energy Collision Dissociation)	MS2	0	40.09	54.677	27562	20210430_Caden_phos_OT.raw	F4	4.03	1	0.0006101	0.0001368
	FALSE	High	Sequest HT (A2)	Unambiguous	[K].TGTVSVVcLVNDFYPK.[D]	C8(Carbamidomethyl)	1	Q05B55	Q05B55	0	2	0.6487	0	1	1	899.956	1798.9	1798.9	0.09	8e-05	HCD (High Energy Collision Dissociation)	MS2	0	67.275	62.5001	31631	20210430_Caden_phos_OT.raw	F4	3.9	1	0.0006101	1.633e-05
	FALSE	High	Sequest HT (A2)	Unambiguous	[K].TGTVSVVcLVNDFYPK.[D]	C8(Carbamidomethyl)	1	Q05B55	Q05B55	0	2	0.5399	0	1	1	899.957	1798.91	1798.9	0.77	0.00069	HCD (High Energy Collision Dissociation)	MS2	0.59278	11.123	62.7923	31776	20210430_Caden_phos_OT.raw	F4	2.63	1	0.0006101	0.0001392
	FALSE	High	Sequest HT (A2)	Unambiguous	[G].DVVLTQTPLSLSVIPGETVTIScK.[S]	C23(Carbamidomethyl)	1	Q05B55	Q05B55	0	3	0.6943	0	1	1	853.13	2557.38	2557.38	-1.46	-0.00125	HCD (High Energy Collision Dissociation)	MS2	21.0114	100	64.0215	32375	20210430_Caden_phos_OT.raw	F4	3.5	1	0.0006101	6.079e-05
	FALSE	High	Sequest HT (A2)	Unambiguous	[G].DVVLTQTPLSLSVIPGETVTIScK.[S]	C23(Carbamidomethyl)	1	Q05B55	Q05B55	0	2	0.615	0	1	1	1279.2	2557.39	2557.38	2.36	0.00302	HCD (High Energy Collision Dissociation)	MS2	0	100	64.0563	32392	20210430_Caden_phos_OT.raw	F4	2	1	0.0021	0.0557
FALSE	High	Master Protein	Q9CPR4	60S ribosomal protein L17 OS=Mus musculus GN=Rpl17 PE=1 SV=3	0	62.283	36	13	13	25	13	184	21.4	10.18	65.58	13	metabolic process;regulation of biological process	nucleus;ribosome	protein binding;RNA binding;structural molecule activity	Pf00237	319195		Rpl17	18			Cytoplasmic Ribosomal Proteins	1	High	1	Met-loss [N-Term]
	Checked	Confidence	Identifying Node	PSM Ambiguity	Annotated Sequence	Modifications	# Proteins	Master Protein Accessions	Protein Accessions	# Missed Cleavages	Charge	DeltaScore	DeltaCn	Rank	Search Engine Rank	m/z [Da]	MH+ [Da]	Theo. MH+ [Da]	DeltaM [ppm]	Deltam/z [Da]	Activation Type	MS Order	Isolation Interference [%]	Ion Inject Time [ms]	RT [min]	First Scan	Spectrum File	File ID	XCorr	# Protein Groups	Percolator q-Value	Percolator PEP	PhosphoRS: Best Site Probabilities
	FALSE	High	Sequest HT (A2)	Unambiguous	[EK].NAESNAELK.[SG]		3	Q9CPR4	B2RY53; Q9CPR4; Q6ZWZ7	0	2	0.3957	0	1	1	488.241	975.475	975.474	0.44	0.00021	HCD (High Energy Collision Dissociation)	MS2	0	39.514	7.9462	3612	20210430_Caden_phos_OT.raw	F4	2.78	1	0.0006101	0.00381
	FALSE	High	Sequest HT (A2)	Unambiguous	[EK].NAESNAELK.[SG]		3	Q9CPR4	B2RY53; Q9CPR4; Q6ZWZ7	0	2	0.3936	0	1	1	488.241	975.474	975.474	0.12	6e-05	HCD (High Energy Collision Dissociation)	MS2	0	28.711	8.1981	3721	20210430_Caden_phos_OT.raw	F4	2.82	1	0.0006101	0.004112
	FALSE	High	Sequest HT (A2)	Unambiguous	[K].EQIVPKPEEEVAQKK.[K]		3	Q9CPR4	B2RY53; Q9CPR4; Q6ZWZ7	1	3	0.5256	0	1	1	584.656	1751.95	1751.95	-0.03	-2e-05	HCD (High Energy Collision Dissociation)	MS2	29.1235	100	23.0482	10741	20210430_Caden_phos_OT.raw	F4	2.34	1	0.0006101	0.002907
	FALSE	High	Sequest HT (A2)	Unambiguous	[K].EQIVPKPEEEVAQKK.[K]		3	Q9CPR4	B2RY53; Q9CPR4; Q6ZWZ7	1	4	0.402	0	1	1	438.744	1751.95	1751.95	-0.14	-6e-05	HCD (High Energy Collision Dissociation)	MS2	18.2274	100	23.0505	10742	20210430_Caden_phos_OT.raw	F4	2.04	1	0.001079	0.03973
	FALSE	High	Sequest HT (A2)	Unambiguous	[K].EQIVPKPEEEVAQKK.[K]		3	Q9CPR4	B2RY53; Q9CPR4; Q6ZWZ7	1	3	0.592	0	1	1	584.656	1751.95	1751.95	0.5	0.00029	HCD (High Energy Collision Dissociation)	MS2	2.83126	82.497	23.301	10862	20210430_Caden_phos_OT.raw	F4	3.26	1	0.0006101	8.993e-05
	FALSE	High	Sequest HT (A2)	Unambiguous	[K].EQIVPKPEEEVAQKK.[K]		3	Q9CPR4	B2RY53; Q9CPR4; Q6ZWZ7	1	4	0.3868	0	1	1	438.744	1751.95	1751.95	-0.76	-0.00033	HCD (High Energy Collision Dissociation)	MS2	6.33953	100	23.309	10866	20210430_Caden_phos_OT.raw	F4	2.43	1	0.0006101	0.0002522
	FALSE	High	Sequest HT (A2)	Unambiguous	[K].EQIVPKPEEEVAQK.[K]		3	Q9CPR4	B2RY53; Q9CPR4; Q6ZWZ7	0	3	0.6467	0	1	1	541.958	1623.86	1623.86	0.84	0.00045	HCD (High Energy Collision Dissociation)	MS2	8.24249	100	27.0324	12686	20210430_Caden_phos_OT.raw	F4	3.68	1	0.0006101	5.544e-05
	FALSE	High	Sequest HT (A2)	Unambiguous	[V].PKPEEEVAQK.[K]		3	Q9CPR4	B2RY53; Q9CPR4; Q6ZWZ7	0	2	0.4025	0	1	1	577.807	1154.61	1154.61	0.57	0.00033	HCD (High Energy Collision Dissociation)	MS2	59.2146	100	27.1687	12752	20210430_Caden_phos_OT.raw	F4	1.59	1	0.0006101	0.01946
	FALSE	High	Sequest HT (A2)	Unambiguous	[Q].IVPKPEEEVAQK.[K]		3	Q9CPR4	B2RY53; Q9CPR4; Q6ZWZ7	0	2	0.5455	0	1	1	683.882	1366.76	1366.76	-0.62	-0.00042	HCD (High Energy Collision Dissociation)	MS2	44.0018	100	27.1729	12754	20210430_Caden_phos_OT.raw	F4	1.43	1	0.003094	0.06166
	FALSE	High	Sequest HT (A2)	Unambiguous	[K].EQIVPKPEEEVAQK.[K]		3	Q9CPR4	B2RY53; Q9CPR4; Q6ZWZ7	0	3	0.6502	0	1	1	541.958	1623.86	1623.86	0.29	0.00016	HCD (High Energy Collision Dissociation)	MS2	1.9746	42.657	27.3107	12821	20210430_Caden_phos_OT.raw	F4	3.23	1	0.0006101	1.19e-05
	FALSE	High	Sequest HT (A2)	Unambiguous	[-].mVRYSLDPENPTK.[S]	N-Term(Prot)(Met-loss)	2	Q9CPR4	Q9CPR4; Q6ZWZ7	1	3	0	0	1	1	473.58	1418.73	1418.73	-1.17	-0.00055	HCD (High Energy Collision Dissociation)	MS2	52.5538	100	28.5203	13408	20210430_Caden_phos_OT.raw	F4	3.2	1	0.0006101	0.003081
	FALSE	High	Sequest HT (A2)	Unambiguous	[R].YSLDPENPTK.[S]		2	Q9CPR4	Q9CPR4; Q6ZWZ7	0	2	0.5962	0	1	1	582.283	1163.56	1163.56	0.23	0.00013	HCD (High Energy Collision Dissociation)	MS2	34.3253	100	29.5956	13929	20210430_Caden_phos_OT.raw	F4	2.6	1	0.0006101	0.002212
	FALSE	High	Sequest HT (A2)	Unambiguous	[R].YSLDPENPTK.[S]		2	Q9CPR4	Q9CPR4; Q6ZWZ7	0	2	0.5945	0	1	1	582.282	1163.56	1163.56	-1.65	-0.00096	HCD (High Energy Collision Dissociation)	MS2	0	23.886	29.8465	14044	20210430_Caden_phos_OT.raw	F4	2.54	1	0.0006101	0.001141
	FALSE	High	Sequest HT (A2)	Unambiguous	[K].SAEFLLHmLK.[N]	M8(Oxidation)	2	Q9CPR4	Q9CPR4; Q6ZWZ7	0	2	0.4449	0	1	1	602.822	1204.64	1204.64	-1.8	-0.00109	HCD (High Energy Collision Dissociation)	MS2	15.79	62.113	42.9182	20501	20210430_Caden_phos_OT.raw	F4	2.45	1	0.0006101	0.004021
	FALSE	High	Sequest HT (A2)	Unambiguous	[K].SAEFLLHmLK.[N]	M8(Oxidation)	2	Q9CPR4	Q9CPR4; Q6ZWZ7	0	2	0.3423	0	1	1	602.824	1204.64	1204.64	1.14	0.00068	HCD (High Energy Collision Dissociation)	MS2	0	100	43.2541	20679	20210430_Caden_phos_OT.raw	F4	2.22	1	0.0006101	0.004419
	FALSE	High	Sequest HT (A2)	Unambiguous	[K].SAEFLLHmLK.[N]	M8(Oxidation)	2	Q9CPR4	Q9CPR4; Q6ZWZ7	0	2	0.2328	0	1	1	602.824	1204.64	1204.64	1.64	0.00099	HCD (High Energy Collision Dissociation)	MS2	0	100	43.5551	20847	20210430_Caden_phos_OT.raw	F4	1.89	1	0.003534	0.0674
	FALSE	High	Sequest HT (A2)	Unambiguous	[K].SAEFLLHmLK.[N]	M8(Oxidation)	2	Q9CPR4	Q9CPR4; Q6ZWZ7	0	2	0.2707	0	1	1	602.824	1204.64	1204.64	0.74	0.00044	HCD (High Energy Collision Dissociation)	MS2	12.3771	100	43.9287	21041	20210430_Caden_phos_OT.raw	F4	1.81	1	0.0006101	0.003509
	FALSE	High	Sequest HT (A2)	Unambiguous	[K].KSAEFLLHMLK.[N]		2	Q9CPR4	Q9CPR4; Q6ZWZ7	1	3	0.3942	0	1	1	439.585	1316.74	1316.74	-0.01	-1e-05	HCD (High Energy Collision Dissociation)	MS2	3.90504	74.811	45.8991	22183	20210430_Caden_phos_OT.raw	F4	2.08	1	0.0006101	0.007105
	FALSE	High	Sequest HT (A2)	Unambiguous	[K].GLDVDSLVIEHIQVNKAPK.[M]		2	Q9CPR4	Q9CPR4; Q6ZWZ7	1	3	0.6574	0	1	1	692.387	2075.15	2075.15	-0.82	-0.00056	HCD (High Energy Collision Dissociation)	MS2	27.5387	67.823	51.6774	25868	20210430_Caden_phos_OT.raw	F4	3.97	1	0.0006101	5.69e-07
	FALSE	High	Sequest HT (A2)	Unambiguous	[K].GLDVDSLVIEHIQVNKAPK.[M]		2	Q9CPR4	Q9CPR4; Q6ZWZ7	1	4	0.5357	0	1	1	519.543	2075.15	2075.15	-0.35	-0.00018	HCD (High Energy Collision Dissociation)	MS2	32.5495	100	51.7205	25893	20210430_Caden_phos_OT.raw	F4	1.68	1	0.0006101	0.0004014
	FALSE	High	Sequest HT (A2)	Unambiguous	[K].GLDVDSLVIEHIQVNK.[A]		2	Q9CPR4	Q9CPR4; Q6ZWZ7	0	3	0.5645	0	1	1	593.659	1778.96	1778.96	-0.63	-0.00037	HCD (High Energy Collision Dissociation)	MS2	2.01503	42.662	54.382	27405	20210430_Caden_phos_OT.raw	F4	5.12	1	0.0006101	1.328e-06
	FALSE	High	Sequest HT (A2)	Unambiguous	[K].GLDVDSLVIEHIQVNK.[A]		2	Q9CPR4	Q9CPR4; Q6ZWZ7	0	2	0.7087	0	1	1	889.986	1778.97	1778.96	0.24	0.00021	HCD (High Energy Collision Dissociation)	MS2	0	66.515	54.3895	27411	20210430_Caden_phos_OT.raw	F4	5.39	1	0.0006101	6.215e-06
	FALSE	High	Sequest HT (A2)	Unambiguous	[V].DSLVIEHIQVNK.[A]		3	Q9CPR4	B2RY53; Q9CPR4; Q6ZWZ7	0	2	0.6074	0	1	1	697.885	1394.76	1394.76	-0.39	-0.00027	HCD (High Energy Collision Dissociation)	MS2	16.0515	100	54.4483	27441	20210430_Caden_phos_OT.raw	F4	3.49	1	0.0006101	5.499e-05
	FALSE	High	Sequest HT (A2)	Unambiguous	[K].NAESNAELKGLDVDSLVIEHIQVNK.[A]		2	Q9CPR4	Q9CPR4; Q6ZWZ7	1	4	0.53	0	1	1	684.611	2735.42	2735.42	0.66	0.00045	HCD (High Energy Collision Dissociation)	MS2	2.2146	89.985	54.7628	27610	20210430_Caden_phos_OT.raw	F4	4.66	1	0.0006101	1.16e-06
	FALSE	High	Sequest HT (A2)	Unambiguous	[K].NAESNAELKGLDVDSLVIEHIQVNK.[A]		2	Q9CPR4	Q9CPR4; Q6ZWZ7	1	3	0.6316	0	1	1	912.479	2735.42	2735.42	1	0.00091	HCD (High Energy Collision Dissociation)	MS2	39.5029	100	54.777	27617	20210430_Caden_phos_OT.raw	F4	3.61	1	0.0006101	0.0004004
FALSE	High	Master Protein	A0A140T8M7	Uncharacterized protein OS=Mus musculus GN=Rpl23a-ps3 PE=3 SV=1	0	61.211	52	18	18	27	18	156	17.7	10.42	76.47	18	cell proliferation;metabolic process	cytoplasm;nucleus;ribosome	protein binding;RNA binding;structural molecule activity	Pf00276, Pf03939	100041163	ENSMUSG00000078126.3	Rpl23a-ps3	14		L13a-mediated translational silencing of Ceruloplasmin expression; Nonsense Mediated Decay (NMD) independent of the Exon Junction Complex (EJC); Nonsense Mediated Decay (NMD) enhanced by the Exon Junction Complex (EJC); GTP hydrolysis and joining of the 60S ribosomal subunit; Formation of a pool of free 40S subunits; Major pathway of rRNA processing in the nucleolus and cytosol; SRP-dependent cot…		15	High	1
	Checked	Confidence	Identifying Node	PSM Ambiguity	Annotated Sequence	Modifications	# Proteins	Master Protein Accessions	Protein Accessions	# Missed Cleavages	Charge	DeltaScore	DeltaCn	Rank	Search Engine Rank	m/z [Da]	MH+ [Da]	Theo. MH+ [Da]	DeltaM [ppm]	Deltam/z [Da]	Activation Type	MS Order	Isolation Interference [%]	Ion Inject Time [ms]	RT [min]	First Scan	Spectrum File	File ID	XCorr	# Protein Groups	Percolator q-Value	Percolator PEP	PhosphoRS: Best Site Probabilities
	FALSE	High	Sequest HT (A2)	Unambiguous	[K].KEAPAPPK.[A]		3	A0A140T8M7	D3YTY6; A0A140T8M7; P62751	1	2	0.4689	0	1	1	419.245	837.482	837.483	-0.49	-0.0002	HCD (High Energy Collision Dissociation)	MS2	10.9544	75.053	5.8529	2737	20210430_Caden_phos_OT.raw	F4	2.73	1	0.0006101	0.01745
	FALSE	High	Sequest HT (A2)	Unambiguous	[K].KEAPAPPKAEAK.[A]		2	A0A140T8M7	A0A140T8M7; P62751	2	3	0.5087	0	1	1	412.902	1236.69	1236.69	-2.57	-0.00106	HCD (High Energy Collision Dissociation)	MS2	28.2812	71.023	6.4836	3017	20210430_Caden_phos_OT.raw	F4	4.01	1	0.0006101	0.001646
	FALSE	High	Sequest HT (A2)	Unambiguous	[K].EAPAPPKAEAK.[A]		2	A0A140T8M7	A0A140T8M7; P62751	1	2	0.2886	0	1	1	554.804	1108.6	1108.6	0.12	7e-05	HCD (High Energy Collision Dissociation)	MS2	49.5727	100	9.0315	4097	20210430_Caden_phos_OT.raw	F4	2.01	1	0.0006101	0.0143
	FALSE	High	Sequest HT (A2)	Unambiguous	[A].PAPPKAEAK.[A]		2	A0A140T8M7	A0A140T8M7; P62751	1	2	0.1871	0	1	1	454.764	908.52	908.52	0.46	0.00021	HCD (High Energy Collision Dissociation)	MS2	17.9553	69.872	9.1055	4129	20210430_Caden_phos_OT.raw	F4	1.71	1	0.0021	0.05511
	FALSE	High	Sequest HT (A2)	Unambiguous	[V].NTLIRPDGEKK.[A]		2	A0A140T8M7	A0A140T8M7; P62751	1	2	0.4319	0	1	1	635.859	1270.71	1270.71	0.13	8e-05	HCD (High Energy Collision Dissociation)	MS2	36.6231	100	15.3518	7043	20210430_Caden_phos_OT.raw	F4	2.57	1	0.0006101	0.00537
	FALSE	High	Sequest HT (A2)	Unambiguous	[K].VNTLIRPDGEKK.[A]		2	A0A140T8M7	A0A140T8M7; P62751	1	2	0.4869	0	1	1	685.394	1369.78	1369.78	0.53	0.00036	HCD (High Energy Collision Dissociation)	MS2	20.6079	100	15.3595	7047	20210430_Caden_phos_OT.raw	F4	2.67	1	0.0006101	0.0003203
	FALSE	High	Sequest HT (A2)	Unambiguous	[K].VNTLIRPDGEKK.[A]		2	A0A140T8M7	A0A140T8M7; P62751	1	3	0.4418	0	1	1	457.266	1369.78	1369.78	1.72	0.00079	HCD (High Energy Collision Dissociation)	MS2	0.186176	8.879	15.4138	7074	20210430_Caden_phos_OT.raw	F4	2.92	1	0.0006101	0.002385
	FALSE	High	Sequest HT (A2)	Unambiguous	[K].VNTLIRPDGEK.[K]		2	A0A140T8M7	A0A140T8M7; P62751	0	2	0.5409	0	1	1	621.346	1241.68	1241.68	-0.27	-0.00016	HCD (High Energy Collision Dissociation)	MS2	0	100	20.5849	9578	20210430_Caden_phos_OT.raw	F4	2.81	1	0.0006101	0.0007594
	FALSE	High	Sequest HT (A2)	Unambiguous	[V].NTLIRPDGEK.[K]		2	A0A140T8M7	A0A140T8M7; P62751	0	2	0.3897	0	1	1	571.812	1142.62	1142.62	-0.15	-9e-05	HCD (High Energy Collision Dissociation)	MS2	19.8771	100	20.622	9594	20210430_Caden_phos_OT.raw	F4	2.13	1	0.002599	0.05858
	FALSE	High	Sequest HT (A2)	Unambiguous	[K].VNTLIRPDGEK.[K]		2	A0A140T8M7	A0A140T8M7; P62751	0	2	0.5776	0	1	1	621.346	1241.68	1241.68	-0.06	-4e-05	HCD (High Energy Collision Dissociation)	MS2	0	100	20.8383	9697	20210430_Caden_phos_OT.raw	F4	3.93	1	0.0006101	5.462e-05
	FALSE	High	Sequest HT (A2)	Unambiguous	[K].VNTLIRPDGEK.[K]		2	A0A140T8M7	A0A140T8M7; P62751	0	3	0.3098	0	1	1	414.566	1241.68	1241.68	0	0	HCD (High Energy Collision Dissociation)	MS2	4.90344	46.956	20.8462	9701	20210430_Caden_phos_OT.raw	F4	2.55	1	0.0006101	0.001302
	FALSE	High	Sequest HT (A2)	Unambiguous	[V].NTLIRPDGEK.[K]		2	A0A140T8M7	A0A140T8M7; P62751	0	2	0.2911	0	1	1	571.812	1142.62	1142.62	-0.57	-0.00033	HCD (High Energy Collision Dissociation)	MS2	16.2348	100	20.885	9720	20210430_Caden_phos_OT.raw	F4	1.58	1	0.003094	0.06064
	FALSE	High	Sequest HT (A2)	Unambiguous	[K].FPLTTESAmKK.[I]	M9(Oxidation)	3	A0A140T8M7	D3YTY6; A0A140T8M7; P62751	1	2	0.4689	0	1	1	634.831	1268.65	1268.66	-1.13	-0.00072	HCD (High Energy Collision Dissociation)	MS2	6.62302	100	22.9178	10676	20210430_Caden_phos_OT.raw	F4	2.09	1	0.0006101	0.01601
	FALSE	High	Sequest HT (A2)	Unambiguous	[R].NKLDHYAIIK.[F]		2	A0A140T8M7	A0A140T8M7; P62751	1	2	0.4423	0	1	1	607.848	1214.69	1214.69	0.4	0.00024	HCD (High Energy Collision Dissociation)	MS2	39.5785	100	25.6692	12023	20210430_Caden_phos_OT.raw	F4	3.12	1	0.0006101	0.0003936
	FALSE	High	Sequest HT (A2)	Unambiguous	[K].LDHYAIIK.[F]		2	A0A140T8M7	A0A140T8M7; P62751	0	2	0.2907	0	1	1	486.78	972.552	972.551	1.09	0.00053	HCD (High Energy Collision Dissociation)	MS2	33.2641	100	26.9281	12636	20210430_Caden_phos_OT.raw	F4	2.58	1	0.0006101	0.005316
	FALSE	High	Sequest HT (A2)	Unambiguous	[K].FPLTTESAmK.[K]	M9(Oxidation)	3	A0A140T8M7	D3YTY6; A0A140T8M7; P62751	0	2	0.4561	0	1	1	570.784	1140.56	1140.56	-0.39	-0.00022	HCD (High Energy Collision Dissociation)	MS2	30.999	100	29.1801	13728	20210430_Caden_phos_OT.raw	F4	1.71	1	0.0006101	0.002503
	FALSE	High	Sequest HT (A2)	Unambiguous	[K].FPLTTESAmK.[K]	M9(Oxidation)	3	A0A140T8M7	D3YTY6; A0A140T8M7; P62751	0	2	0.4418	0	1	1	570.784	1140.56	1140.56	0.81	0.00046	HCD (High Energy Collision Dissociation)	MS2	4.18769	29.313	29.4685	13867	20210430_Caden_phos_OT.raw	F4	2.49	1	0.0006101	0.002639
	FALSE	High	Sequest HT (A2)	Unambiguous	[K].KLYDIDVAK.[V]		3	A0A140T8M7	D3YTY6; A0A140T8M7; P62751	1	2	0.4355	0	1	1	532.8	1064.59	1064.6	-5.25	-0.0028	HCD (High Energy Collision Dissociation)	MS2	50.7842	26.507	30.3607	14234	20210430_Caden_phos_OT.raw	F4	2.48	1	0.0006101	0.006905
	FALSE	High	Sequest HT (A2)	Unambiguous	[K].KLYDIDVAK.[V]		3	A0A140T8M7	D3YTY6; A0A140T8M7; P62751	1	2	0.4115	0	1	1	532.801	1064.59	1064.6	-4.43	-0.00236	HCD (High Energy Collision Dissociation)	MS2	51.8826	26.354	30.705	14402	20210430_Caden_phos_OT.raw	F4	2.26	1	0.0006101	0.01179
	FALSE	High	Sequest HT (A2)	Unambiguous	[R].LAPDYDALDVANK.[I]		2	A0A140T8M7	A0A140T8M7; P62751	0	2	0.6838	0	1	1	702.855	1404.7	1404.7	0.9	0.00064	HCD (High Energy Collision Dissociation)	MS2	4.42719	35.216	42.2158	20135	20210430_Caden_phos_OT.raw	F4	3.51	1	0.0006101	8.222e-05
	FALSE	High	Sequest HT (A2)	Unambiguous	[A].PDYDALDVANK.[I]		2	A0A140T8M7	A0A140T8M7; P62751	0	2	0.5775	0	1	1	610.793	1220.58	1220.58	-0.06	-3e-05	HCD (High Energy Collision Dissociation)	MS2	20.4685	67.929	42.261	20159	20210430_Caden_phos_OT.raw	F4	4.45	1	0.0006101	6.864e-05
	FALSE	High	Sequest HT (A2)	Unambiguous	[R].LAPDYDALDVANK.[I]		2	A0A140T8M7	A0A140T8M7; P62751	0	2	0.6091	0	1	1	702.853	1404.7	1404.7	-0.84	-0.00059	HCD (High Energy Collision Dissociation)	MS2	0	63.572	42.5261	20294	20210430_Caden_phos_OT.raw	F4	2.2	1	0.0006101	0.0005251
	FALSE	High	Sequest HT (A2)	Unambiguous	[R].NKLDHYAIIKFPLTTESAmK.[K]	M19(Oxidation)	2	A0A140T8M7	A0A140T8M7; P62751	2	4	0.6556	0	1	1	584.813	2336.23	2336.23	-0.34	-0.0002	HCD (High Energy Collision Dissociation)	MS2	66.7533	38.252	46.6492	22658	20210430_Caden_phos_OT.raw	F4	4.5	1	0.0006101	0.0001038
	FALSE	High	Sequest HT (A2)	Unambiguous	[K].KIEDNNTLVFIVDVK.[A]		2	A0A140T8M7	A0A140T8M7; P62751	1	2	0.6562	0	1	1	873.985	1746.96	1746.96	-0.79	-0.00069	HCD (High Energy Collision Dissociation)	MS2	0	84.457	52.9741	26609	20210430_Caden_phos_OT.raw	F4	4.45	1	0.0006101	3.721e-06
	FALSE	High	Sequest HT (A2)	Unambiguous	[K].KIEDNNTLVFIVDVK.[A]		2	A0A140T8M7	A0A140T8M7; P62751	1	3	0.7004	0	1	1	582.992	1746.96	1746.96	-1.43	-0.00083	HCD (High Energy Collision Dissociation)	MS2	2.54436	31.84	52.9764	26610	20210430_Caden_phos_OT.raw	F4	4.54	1	0.0006101	0.001343
	FALSE	High	Sequest HT (A2)	Unambiguous	[K].KIEDNNTLVFIVDVK.[A]		2	A0A140T8M7	A0A140T8M7; P62751	1	3	0.6347	0	1	1	582.993	1746.96	1746.96	0.02	1e-05	HCD (High Energy Collision Dissociation)	MS2	13.3983	100	53.3115	26798	20210430_Caden_phos_OT.raw	F4	3.23	1	0.0006101	0.003241
	FALSE	High	Sequest HT (A2)	Unambiguous	[K].IEDNNTLVFIVDVK.[A]		2	A0A140T8M7	A0A140T8M7; P62751	0	2	0.6254	0	1	1	809.938	1618.87	1618.87	-0.17	-0.00014	HCD (High Energy Collision Dissociation)	MS2	0	64.883	57.3762	29039	20210430_Caden_phos_OT.raw	F4	2.83	1	0.0006101	9.384e-05
FALSE	High	Master Protein	I7HLV2	60S ribosomal protein L10 (Fragment) OS=Mus musculus GN=Rpl10 PE=1 SV=1	0	55.344	52	11	15	32	11	201	23.1	10.01	72.17	11	cell organization and biogenesis;metabolic process;regulation of biological process	cytoplasm;endoplasmic reticulum;membrane;nucleus;ribosome	RNA binding;structural molecule activity	Pf00252	110954	ENSMUSG00000008682.13	Rpl10	X			Cytoplasmic Ribosomal Proteins	1	High	1
	Checked	Confidence	Identifying Node	PSM Ambiguity	Annotated Sequence	Modifications	# Proteins	Master Protein Accessions	Protein Accessions	# Missed Cleavages	Charge	DeltaScore	DeltaCn	Rank	Search Engine Rank	m/z [Da]	MH+ [Da]	Theo. MH+ [Da]	DeltaM [ppm]	Deltam/z [Da]	Activation Type	MS Order	Isolation Interference [%]	Ion Inject Time [ms]	RT [min]	First Scan	Spectrum File	File ID	XCorr	# Protein Groups	Percolator q-Value	Percolator PEP	PhosphoRS: Best Site Probabilities
	FALSE	High	Sequest HT (A2)	Unambiguous	[K].mLScAGADR.[LS]	M1(Oxidation); C4(Carbamidomethyl)	4	I7HLV2	P86048; A0A1B0GXC3; I7HLV2; Q6ZWV3	0	2	0.5966	0	1	1	498.716	996.424	996.424	0.54	0.00027	HCD (High Energy Collision Dissociation)	MS2	13.1064	76.772	8.202	3723	20210430_Caden_phos_OT.raw	F4	2.38	1	0.0006101	0.003815
	FALSE	High	Sequest HT (A2)	Unambiguous	[K].mLScAGADR.[LS]	M1(Oxidation); C4(Carbamidomethyl)	4	I7HLV2	P86048; A0A1B0GXC3; I7HLV2; Q6ZWV3	0	2	0.572	0	1	1	498.716	996.424	996.424	0.11	5e-05	HCD (High Energy Collision Dissociation)	MS2	2.28102	100	8.4561	3835	20210430_Caden_phos_OT.raw	F4	2.36	1	0.0006101	0.01025
	FALSE	High	Sequest HT (A2)	Unambiguous	[K].mLScAGADR.[LS]	M1(Oxidation); C4(Carbamidomethyl)	4	I7HLV2	P86048; A0A1B0GXC3; I7HLV2; Q6ZWV3	0	2	0.5517	0	1	1	498.716	996.425	996.424	0.96	0.00048	HCD (High Energy Collision Dissociation)	MS2	24.4796	100	8.7108	3951	20210430_Caden_phos_OT.raw	F4	2.03	1	0.0006101	0.02227
	FALSE	High	Sequest HT (A2)	Unambiguous	[K].mLScAGADR.[LS]	M1(Oxidation); C4(Carbamidomethyl)	4	I7HLV2	P86048; A0A1B0GXC3; I7HLV2; Q6ZWV3	0	2	0.4581	0	1	1	498.716	996.424	996.424	0.09	5e-05	HCD (High Energy Collision Dissociation)	MS2	49.7087	100	8.9663	4067	20210430_Caden_phos_OT.raw	F4	1.79	1	0.001079	0.04285
	FALSE	High	Sequest HT (A2)	Unambiguous	[K].mLScAGADR.[LS]	M1(Oxidation); C4(Carbamidomethyl)	4	I7HLV2	P86048; A0A1B0GXC3; I7HLV2; Q6ZWV3	0	2	0.3028	0	1	1	498.715	996.424	996.424	-0.04	-2e-05	HCD (High Energy Collision Dissociation)	MS2	66.7336	100	9.3911	4257	20210430_Caden_phos_OT.raw	F4	1.09	1	0.007685	0.1152
	FALSE	High	Sequest HT (A2)	Unambiguous	[K].MLScAGADR.[LS]	C4(Carbamidomethyl)	4	I7HLV2	P86048; A0A1B0GXC3; I7HLV2; Q6ZWV3	0	2	0.5217	0	1	1	490.718	980.429	980.429	-0.16	-8e-05	HCD (High Energy Collision Dissociation)	MS2	13.9724	100	12.3259	5627	20210430_Caden_phos_OT.raw	F4	1.84	1	0.0021	0.05711
	FALSE	High	Sequest HT (A2)	Unambiguous	[R].GAFGKPQGTVAR.[V]		3	I7HLV2	P86048; I7HLV2; Q6ZWV3	0	3	0.2462	0	1	1	396.888	1188.65	1188.65	0.22	9e-05	HCD (High Energy Collision Dissociation)	MS2	37.7586	100	14.5979	6676	20210430_Caden_phos_OT.raw	F4	1.95	1	0.0006101	0.00549
	FALSE	High	Sequest HT (A2)	Unambiguous	[R].GAFGKPQGTVAR.[V]		3	I7HLV2	P86048; I7HLV2; Q6ZWV3	0	2	0.3575	0	1	1	594.829	1188.65	1188.65	1.34	0.00079	HCD (High Energy Collision Dissociation)	MS2	50.7161	100	14.6332	6693	20210430_Caden_phos_OT.raw	F4	1.79	1	0.004418	0.07669
	FALSE	High	Sequest HT (A2)	Unambiguous	[R].GAFGKPQGTVAR.[V]		3	I7HLV2	P86048; I7HLV2; Q6ZWV3	0	3	0.3297	0	1	1	396.887	1188.65	1188.65	-1.01	-0.0004	HCD (High Energy Collision Dissociation)	MS2	33.0562	78.656	14.8536	6802	20210430_Caden_phos_OT.raw	F4	1.85	1	0.0006101	0.02309
	FALSE	High	Sequest HT (A2)	Unambiguous	[K].RLIPDGcGVK.[Y]	C7(Carbamidomethyl)	3	I7HLV2	P86048; I7HLV2; Q6ZWV3	1	2	0.2935	0	1	1	557.805	1114.6	1114.6	-0.94	-0.00053	HCD (High Energy Collision Dissociation)	MS2	0	100	22.8561	10644	20210430_Caden_phos_OT.raw	F4	2.01	1	0.001079	0.04001
	FALSE	High	Sequest HT (A2)	Unambiguous	[R].LIPDGcGVK.[Y]	C6(Carbamidomethyl)	3	I7HLV2	P86048; I7HLV2; Q6ZWV3	0	2	0.4751	0	1	1	479.755	958.503	958.503	-0.13	-6e-05	HCD (High Energy Collision Dissociation)	MS2	1.15762	20.668	23.2354	10830	20210430_Caden_phos_OT.raw	F4	1.81	1	0.001079	0.03826
	FALSE	High	Sequest HT (A2)	Unambiguous	[R].TKLQNKEHVIEALR.[R]		3	I7HLV2	P86048; I7HLV2; Q6ZWV3	2	3	0.4837	0	1	1	560.325	1678.96	1678.96	0.92	0.00051	HCD (High Energy Collision Dissociation)	MS2	20.361	100	23.7717	11098	20210430_Caden_phos_OT.raw	F4	2.15	1	0.0006101	0.006139
	FALSE	High	Sequest HT (A2)	Unambiguous	[L].HPFHVIR.[I]		4	I7HLV2	P86048; A0A1B0GXC3; I7HLV2; Q6ZWV3	0	2	0.4286	0	1	1	453.259	905.511	905.51	1.1	0.0005	HCD (High Energy Collision Dissociation)	MS2	21.2227	100	25.4688	11926	20210430_Caden_phos_OT.raw	F4	1.96	1	0.001079	0.03467
	FALSE	High	Sequest HT (A2)	Unambiguous	[K].FNADEFEDmVAEKR.[L]	M9(Oxidation)	2	I7HLV2	I7HLV2; Q6ZWV3	1	3	0.6855	0	1	1	572.923	1716.76	1716.75	1	0.00057	HCD (High Energy Collision Dissociation)	MS2	36.1025	100	40.9031	19483	20210430_Caden_phos_OT.raw	F4	4.61	1	0.0006101	1.008e-06
	FALSE	High	Sequest HT (A2)	Unambiguous	[K].FNADEFEDmVAEKR.[L]	M9(Oxidation)	2	I7HLV2	I7HLV2; Q6ZWV3	1	2	0.5857	0	1	1	858.881	1716.76	1716.75	1.04	0.0009	HCD (High Energy Collision Dissociation)	MS2	21.8853	100	40.9431	19503	20210430_Caden_phos_OT.raw	F4	2.1	1	0.0006101	0.0005274
	FALSE	High	Sequest HT (A2)	Unambiguous	[R].VHIGQVImSIR.[T]	M8(Oxidation)	3	I7HLV2	P86048; I7HLV2; Q6ZWV3	0	3	0.4728	0	1	1	423.576	1268.71	1268.71	0.06	2e-05	HCD (High Energy Collision Dissociation)	MS2	60.4984	100	41.0846	19573	20210430_Caden_phos_OT.raw	F4	3.13	1	0.001079	0.04355
	FALSE	High	Sequest HT (A2)	Unambiguous	[R].VHIGQVImSIR.[T]	M8(Oxidation)	3	I7HLV2	P86048; I7HLV2; Q6ZWV3	0	3	0.5061	0	1	1	423.576	1268.71	1268.71	0.2	9e-05	HCD (High Energy Collision Dissociation)	MS2	4.10189	90.755	41.1027	19582	20210430_Caden_phos_OT.raw	F4	3.3	1	0.0021	0.05069
	FALSE	High	Sequest HT (A2)	Unambiguous	[R].VHIGQVImSIR.[T]	M8(Oxidation)	3	I7HLV2	P86048; I7HLV2; Q6ZWV3	0	2	0.6125	0	1	1	634.861	1268.72	1268.71	0.81	0.00052	HCD (High Energy Collision Dissociation)	MS2	31.6283	51.717	41.1425	19602	20210430_Caden_phos_OT.raw	F4	2.4	1	0.0006101	0.0005556
	FALSE	High	Sequest HT (A2)	Unambiguous	[K].FNADEFEDmVAEKR.[L]	M9(Oxidation)	2	I7HLV2	I7HLV2; Q6ZWV3	1	3	0.6058	0	1	1	572.923	1716.75	1716.75	0.03	2e-05	HCD (High Energy Collision Dissociation)	MS2	7.29709	28.282	41.3438	19700	20210430_Caden_phos_OT.raw	F4	3.45	1	0.0006101	9.849e-07
	FALSE	High	Sequest HT (A2)	Unambiguous	[R].VHIGQVImSIR.[T]	M8(Oxidation)	3	I7HLV2	P86048; I7HLV2; Q6ZWV3	0	3	0.4938	0	1	1	423.576	1268.71	1268.71	-0.39	-0.00016	HCD (High Energy Collision Dissociation)	MS2	0	26.158	41.4274	19742	20210430_Caden_phos_OT.raw	F4	2.41	1	0.005335	0.07921
	FALSE	High	Sequest HT (A2)	Unambiguous	[R].VHIGQVImSIR.[T]	M8(Oxidation)	3	I7HLV2	P86048; I7HLV2; Q6ZWV3	0	2	0.6375	0	1	1	634.861	1268.72	1268.71	0.61	0.00039	HCD (High Energy Collision Dissociation)	MS2	12.3245	73.832	41.4698	19763	20210430_Caden_phos_OT.raw	F4	2.51	1	0.0006101	0.003549
	FALSE	High	Sequest HT (A2)	Unambiguous	[K].FNADEFEDmVAEKR.[L]	M9(Oxidation)	2	I7HLV2	I7HLV2; Q6ZWV3	1	3	0.4895	0	1	1	572.923	1716.75	1716.75	0.02	1e-05	HCD (High Energy Collision Dissociation)	MS2	9.02629	100	41.6348	19846	20210430_Caden_phos_OT.raw	F4	2.37	1	0.0006101	5.777e-05
	FALSE	High	Sequest HT (A2)	Unambiguous	[R].VHIGQVImSIR.[T]	M8(Oxidation)	3	I7HLV2	P86048; I7HLV2; Q6ZWV3	0	3	0.5198	0	1	1	423.577	1268.72	1268.71	0.55	0.00023	HCD (High Energy Collision Dissociation)	MS2	4.74074	58.222	41.7547	19907	20210430_Caden_phos_OT.raw	F4	2.52	1	0.006158	0.08696
	FALSE	High	Sequest HT (A2)	Unambiguous	[K].FNADEFEDmVAEKR.[L]	M9(Oxidation)	2	I7HLV2	I7HLV2; Q6ZWV3	1	3	0.4512	0	1	1	572.922	1716.75	1716.75	-0.3	-0.00017	HCD (High Energy Collision Dissociation)	MS2	14.4191	100	41.949	20002	20210430_Caden_phos_OT.raw	F4	2.46	1	0.0006101	0.0005095
	FALSE	High	Sequest HT (A2)	Unambiguous	[K].FNADEFEDmVAEKR.[L]	M9(Oxidation)	2	I7HLV2	I7HLV2; Q6ZWV3	1	3	0.4416	0	1	1	572.923	1716.75	1716.75	-0.2	-0.00012	HCD (High Energy Collision Dissociation)	MS2	30.6583	100	42.2868	20172	20210430_Caden_phos_OT.raw	F4	1.97	1	0.0006101	0.002029
	FALSE	High	Sequest HT (A2)	Unambiguous	[K].FNADEFEDmVAEK.[R]	M9(Oxidation)	2	I7HLV2	I7HLV2; Q6ZWV3	0	2	0.3901	0	1	1	780.831	1560.65	1560.65	1.07	0.00083	HCD (High Energy Collision Dissociation)	MS2	5.98585	100	42.7791	20424	20210430_Caden_phos_OT.raw	F4	1.41	1	0.007685	0.1115
	FALSE	High	Sequest HT (A2)	Unambiguous	[K].FNADEFEDmVAEK.[R]	M9(Oxidation)	2	I7HLV2	I7HLV2; Q6ZWV3	0	2	0.636	0	1	1	780.83	1560.65	1560.65	0.83	0.00065	HCD (High Energy Collision Dissociation)	MS2	33.8399	48.494	43.0744	20581	20210430_Caden_phos_OT.raw	F4	2.28	1	0.0006101	0.0003791
	FALSE	High	Sequest HT (A2)	Unambiguous	[K].FNADEFEDMVAEKR.[L]		2	I7HLV2	I7HLV2; Q6ZWV3	1	3	0.6585	0	1	1	567.591	1700.76	1700.76	0.03	1e-05	HCD (High Energy Collision Dissociation)	MS2	0	100	47.9858	23536	20210430_Caden_phos_OT.raw	F4	4.48	1	0.0006101	4.93e-08
	FALSE	High	Sequest HT (A2)	Unambiguous	[K].AKVDEFPLcGHmVSDEYEQLSSEALEAAR.[I]	C9(Carbamidomethyl); M12(Oxidation)	4	I7HLV2	P86048; A0A1B0GXC3; I7HLV2; Q6ZWV3	1	4	0.5941	0	1	1	825.13	3297.5	3297.5	-1.35	-0.00111	HCD (High Energy Collision Dissociation)	MS2	6.27782	35.621	54.4264	27430	20210430_Caden_phos_OT.raw	F4	4.09	1	0.0006101	1.088e-05
	FALSE	High	Sequest HT (A2)	Unambiguous	[K].AKVDEFPLcGHMVSDEYEQLSSEALEAAR.[I]	C9(Carbamidomethyl)	4	I7HLV2	P86048; A0A1B0GXC3; I7HLV2; Q6ZWV3	1	4	0.4773	0	1	1	821.133	3281.51	3281.51	0.1	8e-05	HCD (High Energy Collision Dissociation)	MS2	1.34305	41.38	57.1626	28925	20210430_Caden_phos_OT.raw	F4	3.31	1	0.0006101	0.0005641
	FALSE	High	Sequest HT (A2)	Unambiguous	[K].VDEFPLcGHmVSDEYEQLSSEALEAAR.[I]	C7(Carbamidomethyl); M10(Oxidation)	4	I7HLV2	P86048; A0A1B0GXC3; I7HLV2; Q6ZWV3	0	3	0.6312	0	1	1	1033.46	3098.37	3098.37	-0.72	-0.00074	HCD (High Energy Collision Dissociation)	MS2	6.68277	39.975	57.204	28947	20210430_Caden_phos_OT.raw	F4	4.04	1	0.0006101	7.063e-07
	FALSE	High	Sequest HT (A2)	Unambiguous	[K].VDEFPLcGHMVSDEYEQLSSEALEAAR.[I]	C7(Carbamidomethyl)	4	I7HLV2	P86048; A0A1B0GXC3; I7HLV2; Q6ZWV3	0	3	0.6047	0	1	1	1028.13	3082.38	3082.38	0.63	0.00065	HCD (High Energy Collision Dissociation)	MS2	5.74578	42.658	60.1071	30429	20210430_Caden_phos_OT.raw	F4	2.58	1	0.0006101	0.001489
FALSE	High	Master Protein	P02533	Keratin, type I cytoskeletal 14 OS=Homo sapiens GN=KRT14 PE=1 SV=4	0	54.473	37	17	17	24	5	472	51.5	5.16	50.5	17	cell death;cell differentiation;cell organization and biogenesis;response to stimulus	cytoplasm;cytosol;nucleus	protein binding;structural molecule activity	Pf00038, Pf13514	3861	ENSG00000186847.5	KRT14	17		Formation of the cornified envelope; Type I hemidesmosome assembly	Corticotropin-releasing hormone signaling pathway	7	High	1
	Checked	Confidence	Identifying Node	PSM Ambiguity	Annotated Sequence	Modifications	# Proteins	Master Protein Accessions	Protein Accessions	# Missed Cleavages	Charge	DeltaScore	DeltaCn	Rank	Search Engine Rank	m/z [Da]	MH+ [Da]	Theo. MH+ [Da]	DeltaM [ppm]	Deltam/z [Da]	Activation Type	MS Order	Isolation Interference [%]	Ion Inject Time [ms]	RT [min]	First Scan	Spectrum File	File ID	XCorr	# Protein Groups	Percolator q-Value	Percolator PEP	PhosphoRS: Best Site Probabilities
	FALSE	High	Sequest HT (A2)	Unambiguous	[KR].VTmQNLNDR.[L]	M3(Oxidation)	17	P02533; P13645; Q7Z3Y8; P08779	Q9Z2K1; P02533; Q7Z3Y7; P13645; Q148H6; Q7Z3Y9; Q8VCW2; A2A513; Q7Z3Z0; Q61414; B1AQ77; Q3ZAW8; Q9Z320; P02535; Q7Z3Y8; Q61781; P08779	0	2	0.4715	0	1	1	553.767	1106.53	1106.53	0.2	0.00011	HCD (High Energy Collision Dissociation)	MS2	17.2029	64.388	9.2743	4202	20210430_Caden_phos_OT.raw	F4	1.93	4	0.003976	0.07125
	FALSE	High	Sequest HT (A2)	Unambiguous	[KR].VTmQNLNDR.[L]	M3(Oxidation)	17	P02533; P13645; Q7Z3Y8; P08779	Q9Z2K1; P02533; Q7Z3Y7; P13645; Q148H6; Q7Z3Y9; Q8VCW2; A2A513; Q7Z3Z0; Q61414; B1AQ77; Q3ZAW8; Q9Z320; P02535; Q7Z3Y8; Q61781; P08779	0	2	0.4208	0	1	1	553.767	1106.53	1106.53	1.18	0.00065	HCD (High Energy Collision Dissociation)	MS2	39.9051	56.851	9.5279	4323	20210430_Caden_phos_OT.raw	F4	1.83	4	0.006158	0.0877
	FALSE	High	Sequest HT (A2)	Unambiguous	[R].EVATNSELVQSGK.[S]		4	P02533; Q04695	P02533; Q04695; Q61781; Q9QWL7	0	2	0.6281	0	1	1	681.349	1361.69	1361.69	0.1	7e-05	HCD (High Energy Collision Dissociation)	MS2	12.8994	100	20.2738	9445	20210430_Caden_phos_OT.raw	F4	2.85	2	0.0006101	1.303e-05
	FALSE	High	Sequest HT (A2)	Unambiguous	[R].ISSVLAGGScR.[A]	C10(Carbamidomethyl)	2	P02533; P08779	P02533; P08779	0	2	0.4595	0	1	1	553.785	1106.56	1106.56	0.46	0.00025	HCD (High Energy Collision Dissociation)	MS2	53.2886	100	22.7832	10610	20210430_Caden_phos_OT.raw	F4	2.22	2	0.0006101	0.01245
	FALSE	High	Sequest HT (A2)	Unambiguous	[KRH].LAADDFR.[ATILVMS]		40	P02533; Q15323; P13645; Q04695; P08779	Q14532; Q9Z2K1; O76015; O76013; P02533; Q15323; Q7Z3Y7; P08727; Q2M2I5; Q14525; B1AQ75; P13645; Q61765; Q92764; Q6IFX2; Q497I4; O77727; Q148H6; P08730; P05784; P19012; Q62168; B1ATJ5; A1L317; A2A513; Q61897; P02534; Q61414; B1AQ77; Q3ZAW8; Q04695; P02535; P19001; Q61781; Q6IFX3; O76014; A6BLY7; P08779; Q9QWL7; H-INV:HIT000015463	0	2	0.3077	0	1	1	404.203	807.399	807.4	-0.84	-0.00034	HCD (High Energy Collision Dissociation)	MS2	8.2014	75.227	22.8987	10666	20210430_Caden_phos_OT.raw	F4	2.08	5	0.007996	0.1274
	FALSE	High	Sequest HT (A2)	Unambiguous	[KRH].LAADDFR.[ATILVMS]		40	P02533; Q15323; P13645; Q04695; P08779	Q14532; Q9Z2K1; O76015; O76013; P02533; Q15323; Q7Z3Y7; P08727; Q2M2I5; Q14525; B1AQ75; P13645; Q61765; Q92764; Q6IFX2; Q497I4; O77727; Q148H6; P08730; P05784; P19012; Q62168; B1ATJ5; A1L317; A2A513; Q61897; P02534; Q61414; B1AQ77; Q3ZAW8; Q04695; P02535; P19001; Q61781; Q6IFX3; O76014; A6BLY7; P08779; Q9QWL7; H-INV:HIT000015463	0	2	0.2959	0	1	1	404.203	807.4	807.4	0.07	3e-05	HCD (High Energy Collision Dissociation)	MS2	0.498319	14.668	23.1594	10794	20210430_Caden_phos_OT.raw	F4	1.96	5	0.005335	0.07857
	FALSE	High	Sequest HT (A2)	Unambiguous	[KRH].LAADDFR.[ATILVMS]		40	P02533; Q15323; P13645; Q04695; P08779	Q14532; Q9Z2K1; O76015; O76013; P02533; Q15323; Q7Z3Y7; P08727; Q2M2I5; Q14525; B1AQ75; P13645; Q61765; Q92764; Q6IFX2; Q497I4; O77727; Q148H6; P08730; P05784; P19012; Q62168; B1ATJ5; A1L317; A2A513; Q61897; P02534; Q61414; B1AQ77; Q3ZAW8; Q04695; P02535; P19001; Q61781; Q6IFX3; O76014; A6BLY7; P08779; Q9QWL7; H-INV:HIT000015463	0	2	0.302	0	1	1	404.203	807.399	807.4	-0.07	-3e-05	HCD (High Energy Collision Dissociation)	MS2	49.123	99.373	23.3418	10882	20210430_Caden_phos_OT.raw	F4	2.02	5	0.006158	0.08837
	FALSE	High	Sequest HT (A2)	Unambiguous	[KRH].LAADDFR.[ATILVMS]		40	P02533; Q15323; P13645; Q04695; P08779	Q14532; Q9Z2K1; O76015; O76013; P02533; Q15323; Q7Z3Y7; P08727; Q2M2I5; Q14525; B1AQ75; P13645; Q61765; Q92764; Q6IFX2; Q497I4; O77727; Q148H6; P08730; P05784; P19012; Q62168; B1ATJ5; A1L317; A2A513; Q61897; P02534; Q61414; B1AQ77; Q3ZAW8; Q04695; P02535; P19001; Q61781; Q6IFX3; O76014; A6BLY7; P08779; Q9QWL7; H-INV:HIT000015463	0	2	0.2703	0	1	1	404.203	807.399	807.4	-0.81	-0.00033	HCD (High Energy Collision Dissociation)	MS2	57.9023	100	23.5981	11012	20210430_Caden_phos_OT.raw	F4	1.85	5	0.007685	0.1149
	FALSE	High	Sequest HT (A2)	Unambiguous	[KRH].LAADDFR.[ATILVMS]		40	P02533; Q15323; P13645; Q04695; P08779	Q14532; Q9Z2K1; O76015; O76013; P02533; Q15323; Q7Z3Y7; P08727; Q2M2I5; Q14525; B1AQ75; P13645; Q61765; Q92764; Q6IFX2; Q497I4; O77727; Q148H6; P08730; P05784; P19012; Q62168; B1ATJ5; A1L317; A2A513; Q61897; P02534; Q61414; B1AQ77; Q3ZAW8; Q04695; P02535; P19001; Q61781; Q6IFX3; O76014; A6BLY7; P08779; Q9QWL7; H-INV:HIT000015463	0	2	0.1571	0	1	1	404.204	807.4	807.4	0.86	0.00035	HCD (High Energy Collision Dissociation)	MS2	74.298	100	23.9007	11160	20210430_Caden_phos_OT.raw	F4	1.4	5	0.007996	0.122
	FALSE	High	Sequest HT (A2)	Unambiguous	[K].ASLENSLEETKGR.[Y]		4	P02533; P08779	Q9Z2K1; P02533; Q3ZAW8; P08779	1	3	0.5977	0	1	1	478.579	1433.72	1433.72	-0.1	-5e-05	HCD (High Energy Collision Dissociation)	MS2	41.4209	100	24.0656	11241	20210430_Caden_phos_OT.raw	F4	2.66	2	0.0006101	0.0002629
	FALSE	High	Sequest HT (A2)	Unambiguous	[R].APSTYGGGLSVSSSR.[F]		1	P02533	P02533	0	2	0.6529	0	1	1	713.353	1425.7	1425.7	1.71	0.00122	HCD (High Energy Collision Dissociation)	MS2	0	100	27.2988	12815	20210430_Caden_phos_OT.raw	F4	2.91	1	0.0006101	0.0002249
	FALSE	High	Sequest HT (A2)	Unambiguous	[K].ASLENSLEETK.[G]		4	P02533; P08779	Q9Z2K1; P02533; Q3ZAW8; P08779	0	2	0.3089	0	1	1	610.803	1220.6	1220.6	-1.32	-0.00081	HCD (High Energy Collision Dissociation)	MS2	25.9733	100	27.7175	13019	20210430_Caden_phos_OT.raw	F4	1.91	2	0.0006101	0.001318
	FALSE	High	Sequest HT (A2)	Unambiguous	[R].LASYLDKVR.[A]		12	P02533; P13645; Q04695; P08779	P02533; P08727; P13645; P08730; P19012; Q61414; B1AQ77; Q99456; Q04695; P19001; P08779; Q9QWL7	1	2	0.2166	0	1	1	532.809	1064.61	1064.61	0.48	0.00025	HCD (High Energy Collision Dissociation)	MS2	29.3555	36.772	28.4868	13392	20210430_Caden_phos_OT.raw	F4	2.17	4	0.0006101	0.0127
	FALSE	High	Sequest HT (A2)	Unambiguous	[L].ASYLDKVR.[A]		12	P02533; P13645; Q04695; P08779	P02533; P08727; P13645; P08730; P19012; Q61414; B1AQ77; Q99456; Q04695; P19001; P08779; Q9QWL7	1	2	0.4036	0	1	1	476.266	951.525	951.526	-0.53	-0.00025	HCD (High Energy Collision Dissociation)	MS2	33.2097	50.637	28.5093	13403	20210430_Caden_phos_OT.raw	F4	2.23	4	0.001079	0.03251
	FALSE	High	Sequest HT (A2)	Unambiguous	[R].TKYETELNLR.[M]		2	P02533	P02533; Q6IFX2	1	2	0.4471	0	1	1	633.838	1266.67	1266.67	-0.27	-0.00017	HCD (High Energy Collision Dissociation)	MS2	36.906	100	28.6659	13479	20210430_Caden_phos_OT.raw	F4	1.7	1	0.0006101	0.02622
	FALSE	High	Sequest HT (A2)	Unambiguous	[R].TKYETELNLR.[M]		2	P02533	P02533; Q6IFX2	1	3	0.3318	0	1	1	422.894	1266.67	1266.67	-0.49	-0.00021	HCD (High Energy Collision Dissociation)	MS2	30.2988	100	28.6884	13490	20210430_Caden_phos_OT.raw	F4	2.11	1	0.0006101	0.004614
	FALSE	High	Sequest HT (A2)	Unambiguous	[MQL].SVEADINGLRR.[V]		13	P02533; P13645; Q04695; Q7Z3Y8	P02533; P08727; P13645; Q6IFX2; O77727; P08730; A2A513; Q04695; P02535; Q7Z3Y8; P19001; Q61781; Q9QWL7	1	3	0.3631	0	1	1	410.558	1229.66	1229.66	0.58	0.00024	HCD (High Energy Collision Dissociation)	MS2	24.8256	100	29.4212	13844	20210430_Caden_phos_OT.raw	F4	1.57	4	0.0021	0.05283
	FALSE	High	Sequest HT (A2)	Unambiguous	[R].ALEEANADLEVK.[I]		5	P02533; P08779	P02533; Q6IFX2; O77727; P19012; P08779	0	2	0.4219	0	1	1	651.333	1301.66	1301.66	0.27	0.00017	HCD (High Energy Collision Dissociation)	MS2	10.968	100	32.2886	15179	20210430_Caden_phos_OT.raw	F4	2.56	2	0.0006101	0.0002699
	FALSE	High	Sequest HT (A2)	Unambiguous	[R].QRPAEIKDYSPYFK.[T]		1	P02533	P02533	1	3	0.3303	0	1	1	581.302	1741.89	1741.89	0.91	0.00053	HCD (High Energy Collision Dissociation)	MS2	0	100	35.788	16931	20210430_Caden_phos_OT.raw	F4	2.18	1	0.0006101	0.002396
	FALSE	High	Sequest HT (A2)	Unambiguous	[R].GQVGGDVNVEmDAAPGVDLSR.[I]	M11(Oxidation)	3	P02533	P02533; Q6IFX2; Q61781	0	2	0.5787	0	1	1	1051.5	2101.98	2101.98	0.45	0.00047	HCD (High Energy Collision Dissociation)	MS2	7.06038	100	41.9762	20015	20210430_Caden_phos_OT.raw	F4	2.16	1	0.0006101	0.003213
	FALSE	High	Sequest HT (A2)	Unambiguous	[R].VLDELTLAR.[AT]		11	P02533; Q04695; P08779	P02533; P08727; Q6IFX2; P19012; Q61414; B1AQ77; Q04695; P19001; Q61781; P08779; Q9QWL7	0	2	0.3939	0	1	1	515.3	1029.59	1029.59	-1.92	-0.00099	HCD (High Energy Collision Dissociation)	MS2	15.2928	86.429	42.8777	20480	20210430_Caden_phos_OT.raw	F4	2.64	3	0.0006101	0.01062
	FALSE	High	Sequest HT (A2)	Unambiguous	[Q].NLNDRLASYLDKVR.[A]		12	P02533; P13645; Q04695; P08779	P02533; P08727; P13645; P08730; P19012; Q61414; B1AQ77; Q99456; Q04695; P19001; P08779; Q9QWL7	2	3	0.5287	0	1	1	559.641	1676.91	1676.91	-0.49	-0.00027	HCD (High Energy Collision Dissociation)	MS2	29.5335	32.988	46.897	22814	20210430_Caden_phos_OT.raw	F4	3.14	4	0.0006101	1.536e-05
	FALSE	High	Sequest HT (A2)	Unambiguous	[K].ILTATVDNANVLLQIDNAR.[L]		1	P02533	P02533	0	2	0.7308	0	1	1	1027.57	2054.12	2054.12	-0.62	-0.00063	HCD (High Energy Collision Dissociation)	MS2	16.2076	65.124	56.6757	28655	20210430_Caden_phos_OT.raw	F4	3.38	1	0.0006101	2.32e-09
	FALSE	High	Sequest HT (A2)	Unambiguous	[K].ILTATVDNANVLLQIDNAR.[L]		1	P02533	P02533	0	3	0.3881	0	1	1	685.379	2054.12	2054.12	-0.89	-0.00061	HCD (High Energy Collision Dissociation)	MS2	26.1218	100	56.6885	28662	20210430_Caden_phos_OT.raw	F4	2.01	1	0.0006101	0.002291
FALSE	High	Master Protein	P62270	40S ribosomal protein S18 OS=Mus musculus GN=Rps18 PE=1 SV=3	0	52.72	63	19	19	34	19	152	17.7	10.99	82.47	19	metabolic process	cytoplasm;cytosol;membrane;nucleus;ribosome	protein binding;RNA binding;structural molecule activity	Pf00416	20084	ENSMUSG00000008668.14	Rps18	17	Ribosome	L13a-mediated translational silencing of Ceruloplasmin expression; Nonsense Mediated Decay (NMD) independent of the Exon Junction Complex (EJC); Nonsense Mediated Decay (NMD) enhanced by the Exon Junction Complex (EJC); Ribosomal scanning and start codon recognition; GTP hydrolysis and joining of the 60S ribosomal subunit; Formation of a pool of free 40S subunits; SRP-dependent cotranslational pr…	Cytoplasmic Ribosomal Proteins	18	High	1	Met-loss+Acetyl [N-Term]
	Checked	Confidence	Identifying Node	PSM Ambiguity	Annotated Sequence	Modifications	# Proteins	Master Protein Accessions	Protein Accessions	# Missed Cleavages	Charge	DeltaScore	DeltaCn	Rank	Search Engine Rank	m/z [Da]	MH+ [Da]	Theo. MH+ [Da]	DeltaM [ppm]	Deltam/z [Da]	Activation Type	MS Order	Isolation Interference [%]	Ion Inject Time [ms]	RT [min]	First Scan	Spectrum File	File ID	XCorr	# Protein Groups	Percolator q-Value	Percolator PEP	PhosphoRS: Best Site Probabilities
	FALSE	High	Sequest HT (A2)	Unambiguous	[R].KADIDLTKR.[A]		3	P62270	S4R1N6; P62270; F6YVP7	2	2	0.2806	0	1	1	530.311	1059.62	1059.62	-0.57	-0.0003	HCD (High Energy Collision Dissociation)	MS2	39.559	38.14	12.3847	5652	20210430_Caden_phos_OT.raw	F4	2.53	1	0.0006101	0.004555
	FALSE	High	Sequest HT (A2)	Unambiguous	[R].KADIDLTK.[R]		3	P62270	S4R1N6; P62270; F6YVP7	1	2	0.3567	0	1	1	452.261	903.514	903.515	-0.14	-6e-05	HCD (High Energy Collision Dissociation)	MS2	1.1784	13.028	14.3388	6547	20210430_Caden_phos_OT.raw	F4	3.14	1	0.0006101	0.003978
	FALSE	High	Sequest HT (A2)	Unambiguous	[R].KADIDLTK.[R]		3	P62270	S4R1N6; P62270; F6YVP7	1	2	0.3904	0	1	1	452.261	903.515	903.515	0.07	3e-05	HCD (High Energy Collision Dissociation)	MS2	0	100	14.6002	6677	20210430_Caden_phos_OT.raw	F4	1.87	1	0.0006101	0.01085
	FALSE	High	Sequest HT (A2)	Unambiguous	[R].VLNTNIDGRR.[K]		3	P62270	S4R1N6; P62270; F6YVP7	1	3	0.3463	0	1	1	386.551	1157.64	1157.64	-0.54	-0.00021	HCD (High Energy Collision Dissociation)	MS2	27.4563	11.651	16.7141	7706	20210430_Caden_phos_OT.raw	F4	2.31	1	0.003534	0.06251
	FALSE	High	Sequest HT (A2)	Unambiguous	[K].RAGELTEDEVER.[V]		3	P62270	S4R1N6; P62270; F6YVP7	1	3	0.4402	0	1	1	468.563	1403.67	1403.68	-0.85	-0.0004	HCD (High Energy Collision Dissociation)	MS2	24.18	100	16.9912	7842	20210430_Caden_phos_OT.raw	F4	1.84	1	0.0006101	0.01101
	FALSE	High	Sequest HT (A2)	Unambiguous	[K].RAGELTEDEVER.[V]		3	P62270	S4R1N6; P62270; F6YVP7	1	3	0.5559	0	1	1	468.563	1403.68	1403.68	-0.51	-0.00024	HCD (High Energy Collision Dissociation)	MS2	7.70749	86.456	17.2622	7976	20210430_Caden_phos_OT.raw	F4	3.04	1	0.0006101	0.001241
	FALSE	High	Sequest HT (A2)	Unambiguous	[R].AGELTEDEVER.[V]		3	P62270	S4R1N6; P62270; F6YVP7	0	2	0.5596	0	1	1	624.292	1247.58	1247.58	0.99	0.00062	HCD (High Energy Collision Dissociation)	MS2	27.9946	100	20.9551	9754	20210430_Caden_phos_OT.raw	F4	2.77	1	0.0006101	0.002876
	FALSE	High	Sequest HT (A2)	Unambiguous	[R].AGELTEDEVER.[V]		3	P62270	S4R1N6; P62270; F6YVP7	0	2	0.4982	0	1	1	624.291	1247.57	1247.58	-0.18	-0.00011	HCD (High Energy Collision Dissociation)	MS2	6.59846	49.709	21.2226	9885	20210430_Caden_phos_OT.raw	F4	2.81	1	0.0006101	8.03e-05
	FALSE	High	Sequest HT (A2)	Unambiguous	[R].VLNTNIDGR.[R]		3	P62270	S4R1N6; P62270; F6YVP7	0	2	0.273	0	1	1	501.272	1001.54	1001.54	-0.98	-0.00049	HCD (High Energy Collision Dissociation)	MS2	0	15.63	21.3537	9941	20210430_Caden_phos_OT.raw	F4	2.82	1	0.0006101	0.009798
	FALSE	High	Sequest HT (A2)	Unambiguous	[R].VITImQNPR.[Q]	M5(Oxidation)	3	P62270	S4R1N6; P62270; F6YVP7	0	2	0.4981	0	1	1	544.301	1087.59	1087.59	1.8	0.00098	HCD (High Energy Collision Dissociation)	MS2	1.17995	56.325	23.2876	10855	20210430_Caden_phos_OT.raw	F4	2.65	1	0.001079	0.03397
	FALSE	High	Sequest HT (A2)	Unambiguous	[R].VITImQNPR.[Q]	M5(Oxidation)	3	P62270	S4R1N6; P62270; F6YVP7	0	2	0.4767	0	1	1	544.3	1087.59	1087.59	-0.32	-0.00018	HCD (High Energy Collision Dissociation)	MS2	0	21.858	23.5426	10984	20210430_Caden_phos_OT.raw	F4	2.58	1	0.0006101	0.005575
	FALSE	High	Sequest HT (A2)	Unambiguous	[R].VITImQNPR.[Q]	M5(Oxidation)	3	P62270	S4R1N6; P62270; F6YVP7	0	2	0.4764	0	1	1	544.3	1087.59	1087.59	0.36	0.0002	HCD (High Energy Collision Dissociation)	MS2	0	45.791	23.8069	11115	20210430_Caden_phos_OT.raw	F4	2.33	1	0.0006101	0.007041
	FALSE	High	Sequest HT (A2)	Unambiguous	[R].VITImQNPR.[Q]	M5(Oxidation)	3	P62270	S4R1N6; P62270; F6YVP7	0	2	0.4696	0	1	1	544.3	1087.59	1087.59	-0.08	-4e-05	HCD (High Energy Collision Dissociation)	MS2	0	100	24.0633	11240	20210430_Caden_phos_OT.raw	F4	2.3	1	0.0006101	0.003478
	FALSE	High	Sequest HT (A2)	Unambiguous	[R].VITImQNPR.[Q]	M5(Oxidation)	3	P62270	S4R1N6; P62270; F6YVP7	0	2	0.42	0	1	1	544.3	1087.59	1087.59	-0.29	-0.00016	HCD (High Energy Collision Dissociation)	MS2	3.00746	100	24.3213	11368	20210430_Caden_phos_OT.raw	F4	2	1	0.0006101	0.009429
	FALSE	High	Sequest HT (A2)	Unambiguous	[R].VITImQNPR.[Q]	M5(Oxidation)	3	P62270	S4R1N6; P62270; F6YVP7	0	2	0.3421	0	1	1	544.3	1087.59	1087.59	-0.17	-9e-05	HCD (High Energy Collision Dissociation)	MS2	10.6998	100	24.5793	11494	20210430_Caden_phos_OT.raw	F4	1.9	1	0.0006101	0.00465
	FALSE	High	Sequest HT (A2)	Unambiguous	[R].VITImQNPR.[Q]	M5(Oxidation)	3	P62270	S4R1N6; P62270; F6YVP7	0	2	0.3711	0	1	1	544.301	1087.59	1087.59	1.08	0.00059	HCD (High Energy Collision Dissociation)	MS2	17.8315	100	24.8384	11620	20210430_Caden_phos_OT.raw	F4	1.59	1	0.0006101	0.008041
	FALSE	High	Sequest HT (A2)	Unambiguous	[K].YSQVLANGLDNK.[L]		2	P62270	P62270; F6YVP7	0	2	0.5	0	1	1	661.341	1321.68	1321.67	0.63	0.00042	HCD (High Energy Collision Dissociation)	MS2	11.1461	100	31.2545	14670	20210430_Caden_phos_OT.raw	F4	1.72	1	0.001079	0.04341
	FALSE	High	Sequest HT (A2)	Unambiguous	[K].YSQVLANGLDNK.[L]		2	P62270	P62270; F6YVP7	0	2	0.6705	0	1	1	661.34	1321.67	1321.67	-0.83	-0.00055	HCD (High Energy Collision Dissociation)	MS2	0	100	31.8966	14982	20210430_Caden_phos_OT.raw	F4	2.61	1	0.0006101	4.417e-05
	FALSE	High	Sequest HT (A2)	Unambiguous	[K].YSQVLANGLDNK.[L]		2	P62270	P62270; F6YVP7	0	2	0.7461	0	1	1	661.342	1321.68	1321.67	1.02	0.00068	HCD (High Energy Collision Dissociation)	MS2	0	53.189	32.1738	15122	20210430_Caden_phos_OT.raw	F4	3.19	1	0.0006101	0.0001361
	FALSE	High	Sequest HT (A2)	Unambiguous	[K].DGKYSQVLANGLDNK.[L]		2	P62270	P62270; F6YVP7	1	3	0.5325	0	1	1	541.276	1621.81	1621.82	-3.58	-0.00193	HCD (High Energy Collision Dissociation)	MS2	0	100	35.9477	17016	20210430_Caden_phos_OT.raw	F4	2.46	1	0.0006101	0.009482
	FALSE	High	Sequest HT (A2)	Unambiguous	[K].YSQVLANGLDNKLR.[E]		2	P62270	P62270; F6YVP7	1	3	0.6253	0	1	1	530.958	1590.86	1590.86	0.29	0.00015	HCD (High Energy Collision Dissociation)	MS2	12.1081	100	38.9439	18518	20210430_Caden_phos_OT.raw	F4	4.27	1	0.0006101	6.187e-06
	FALSE	High	Sequest HT (A2)	Unambiguous	[R].KIAFAITAIK.[G]		3	P62270	S4R1N6; P62270; F6YVP7	1	2	0.589	0	1	1	538.347	1075.69	1075.69	0.3	0.00016	HCD (High Energy Collision Dissociation)	MS2	4.47329	23.698	44.7964	21499	20210430_Caden_phos_OT.raw	F4	3.65	1	0.0006101	0.0009101
	FALSE	High	Sequest HT (A2)	Unambiguous	[K].YSQVLANGLDNKLREDLER.[L]		2	P62270	P62270; F6YVP7	2	3	0.5107	0	1	1	745.057	2233.16	2233.16	-0.49	-0.00036	HCD (High Energy Collision Dissociation)	MS2	19.6043	52.769	46.1309	22329	20210430_Caden_phos_OT.raw	F4	3.74	1	0.0006101	0.0007634
	FALSE	High	Sequest HT (A2)	Unambiguous	[-].mSLVIPEKFQH.[I]	N-Term(Prot)(Met-loss+Acetyl)	3	P62270	S4R1N6; P62270; F6YVP7	1	2	0.4799	0	1	1	620.34	1239.67	1239.67	-1.17	-0.00073	HCD (High Energy Collision Dissociation)	MS2	25.0311	99.248	48.1397	23635	20210430_Caden_phos_OT.raw	F4	2.73	1	0.003976	0.06999
	FALSE	High	Sequest HT (A2)	Unambiguous	[K].IAFAITAIK.[G]		3	P62270	S4R1N6; P62270; F6YVP7	0	2	0.3155	0	1	1	474.3	947.592	947.592	-0.2	-9e-05	HCD (High Energy Collision Dissociation)	MS2	7.89763	99.042	49.8677	24753	20210430_Caden_phos_OT.raw	F4	3.36	1	0.001079	0.03535
	FALSE	High	Sequest HT (A2)	Unambiguous	[K].IPDWFLNR.[Q]		3	P62270	S4R1N6; P62270; F6YVP7	0	2	0.4184	0	1	1	530.782	1060.56	1060.56	-0.77	-0.00041	HCD (High Energy Collision Dissociation)	MS2	0	25.562	52.0958	26120	20210430_Caden_phos_OT.raw	F4	2.39	1	0.001079	0.0395
	FALSE	High	Sequest HT (A2)	Unambiguous	[K].IPDWFLNR.[Q]		3	P62270	S4R1N6; P62270; F6YVP7	0	2	0.4238	0	1	1	530.782	1060.56	1060.56	0.02	1e-05	HCD (High Energy Collision Dissociation)	MS2	13.7094	52.02	52.3916	26287	20210430_Caden_phos_OT.raw	F4	2.1	1	0.001079	0.03808
	FALSE	High	Sequest HT (A2)	Unambiguous	[K].IPDWFLNR.[Q]		3	P62270	S4R1N6; P62270; F6YVP7	0	2	0.4683	0	1	1	530.782	1060.56	1060.56	0.23	0.00012	HCD (High Energy Collision Dissociation)	MS2	22.0522	100	52.7278	26472	20210430_Caden_phos_OT.raw	F4	2.05	1	0.0006101	0.01486
	FALSE	High	Sequest HT (A2)	Unambiguous	[R].QYKIPDWFLNR.[Q]		3	P62270	S4R1N6; P62270; F6YVP7	1	3	0.5199	0	1	1	493.929	1479.77	1479.77	-0.28	-0.00014	HCD (High Energy Collision Dissociation)	MS2	0	100	53.0694	26665	20210430_Caden_phos_OT.raw	F4	2.77	1	0.0006101	0.006052
	FALSE	High	Sequest HT (A2)	Unambiguous	[-].mSLVIPEKFQHILR.[V]	N-Term(Prot)(Met-loss+Acetyl)	3	P62270	S4R1N6; P62270; F6YVP7	1	3	0.5747	0	1	1	541.319	1621.94	1621.94	-0.69	-0.00037	HCD (High Energy Collision Dissociation)	MS2	0	100	56.0472	28323	20210430_Caden_phos_OT.raw	F4	3.88	1	0.0006101	0.0001249
	FALSE	High	Sequest HT (A2)	Unambiguous	[-].mSLVIPEKFQHILR.[V]	N-Term(Prot)(Met-loss+Acetyl)	3	P62270	S4R1N6; P62270; F6YVP7	1	2	0.6115	0	1	1	811.475	1621.94	1621.94	0.6	0.00049	HCD (High Energy Collision Dissociation)	MS2	6.27333	100	56.083	28341	20210430_Caden_phos_OT.raw	F4	2.78	1	0.0006101	0.0002559
	FALSE	High	Sequest HT (A2)	Unambiguous	[V].IPEKFQHILR.[V]		3	P62270	S4R1N6; P62270; F6YVP7	1	2	0.5628	0	1	1	640.876	1280.74	1280.75	-2.83	-0.00181	HCD (High Energy Collision Dissociation)	MS2	14.8401	100	56.1527	28377	20210430_Caden_phos_OT.raw	F4	1.83	1	0.001079	0.04343
	FALSE	High	Sequest HT (A2)	Unambiguous	[I].PEKFQHILR.[V]		3	P62270	S4R1N6; P62270; F6YVP7	1	2	0.5263	0	1	1	584.336	1167.66	1167.66	0.85	0.00049	HCD (High Energy Collision Dissociation)	MS2	32.134	100	56.1879	28396	20210430_Caden_phos_OT.raw	F4	1.9	1	0.0006101	0.008901
	FALSE	High	Sequest HT (A2)	Unambiguous	[-].mSLVIPEKFQHILR.[V]	N-Term(Prot)(Met-loss+Acetyl)	3	P62270	S4R1N6; P62270; F6YVP7	1	3	0.4342	0	1	1	541.319	1621.94	1621.94	-0.02	-1e-05	HCD (High Energy Collision Dissociation)	MS2	0	100	56.4067	28510	20210430_Caden_phos_OT.raw	F4	1.52	1	0.001079	0.03406
FALSE	High	Master Protein	P02538	Keratin, type II cytoskeletal 6A OS=Homo sapiens GN=KRT6A PE=1 SV=3	0	50.606	30	19	19	24	6	564	60	8	53.45	19	cell death;cell differentiation;cell organization and biogenesis;defense response;metabolic process;regulation of biological process;response to stimulus	cytosol;membrane;nucleus	protein binding;structural molecule activity	Pf00038, Pf04111, Pf13166	3853	ENSG00000205420.10	KRT6A	12		Formation of the cornified envelope	Ectoderm Differentiation	4	High	1
	Checked	Confidence	Identifying Node	PSM Ambiguity	Annotated Sequence	Modifications	# Proteins	Master Protein Accessions	Protein Accessions	# Missed Cleavages	Charge	DeltaScore	DeltaCn	Rank	Search Engine Rank	m/z [Da]	MH+ [Da]	Theo. MH+ [Da]	DeltaM [ppm]	Deltam/z [Da]	Activation Type	MS Order	Isolation Interference [%]	Ion Inject Time [ms]	RT [min]	First Scan	Spectrum File	File ID	XCorr	# Protein Groups	Percolator q-Value	Percolator PEP	PhosphoRS: Best Site Probabilities
	FALSE	High	Sequest HT (A2)	Unambiguous	[NSKT].KYEDEINKR.[T]		21	Q3TTY5; P35908; P04264; P02538; Q6IFZ6; P13647	H-INV:HIT000016045; Q7Z794; Q3TTY5; P35908; P04264; P04259; P02538; Q01546; P50446; Q3UV11; P04104; Q8VED5; Q5XQN5; P48668; P11679; P12035; Q6IFZ6; Q9Z331; P05787; Q922U2; P13647	2	3	0.515	0	1	1	398.875	1194.61	1194.61	0.03	1e-05	HCD (High Energy Collision Dissociation)	MS2	38.1093	100	8.4474	3831	20210430_Caden_phos_OT.raw	F4	2.66	6	0.0006101	0.008661
	FALSE	High	Sequest HT (A2)	Unambiguous	[NSKT].KYEDEINKR.[T]		21	Q3TTY5; P35908; P04264; P02538; Q6IFZ6; P13647	H-INV:HIT000016045; Q7Z794; Q3TTY5; P35908; P04264; P04259; P02538; Q01546; P50446; Q3UV11; P04104; Q8VED5; Q5XQN5; P48668; P11679; P12035; Q6IFZ6; Q9Z331; P05787; Q922U2; P13647	2	2	0.2124	0	1	1	597.81	1194.61	1194.61	0.74	0.00044	HCD (High Energy Collision Dissociation)	MS2	52.6508	100	8.4583	3836	20210430_Caden_phos_OT.raw	F4	1.13	6	0.001079	0.04224
	FALSE	High	Sequest HT (A2)	Unambiguous	[NSKT].KYEDEINKR.[T]		21	Q3TTY5; P35908; P04264; P02538; Q6IFZ6; P13647	H-INV:HIT000016045; Q7Z794; Q3TTY5; P35908; P04264; P04259; P02538; Q01546; P50446; Q3UV11; P04104; Q8VED5; Q5XQN5; P48668; P11679; P12035; Q6IFZ6; Q9Z331; P05787; Q922U2; P13647	2	3	0.5183	0	1	1	398.875	1194.61	1194.61	0.03	1e-05	HCD (High Energy Collision Dissociation)	MS2	9.15552	43.285	8.6989	3945	20210430_Caden_phos_OT.raw	F4	3.01	6	0.0006101	0.004567
	FALSE	High	Sequest HT (A2)	Unambiguous	[KR].NKYEDEINKR.[T]		12	P04264; P02538; Q6IFZ6; P13647	H-INV:HIT000016045; P04264; P04259; P02538; Q8VED5; Q5XQN5; P48668; P11679; Q6IFZ6; P05787; Q922U2; P13647	2	3	0.4651	0	1	1	436.89	1308.65	1308.65	-0.14	-6e-05	HCD (High Energy Collision Dissociation)	MS2	16.0587	100	11.8863	5424	20210430_Caden_phos_OT.raw	F4	1.72	4	0.001079	0.03053
	FALSE	High	Sequest HT (A2)	Unambiguous	[KR].NKYEDEINKR.[T]		12	P04264; P02538; Q6IFZ6; P13647	H-INV:HIT000016045; P04264; P04259; P02538; Q8VED5; Q5XQN5; P48668; P11679; Q6IFZ6; P05787; Q922U2; P13647	2	2	0.2727	0	1	1	654.832	1308.66	1308.65	1.27	0.00083	HCD (High Energy Collision Dissociation)	MS2	43.9284	100	11.9524	5454	20210430_Caden_phos_OT.raw	F4	1.21	4	0.0006101	0.02528
	FALSE	High	Sequest HT (A2)	Unambiguous	[R].KLLEGEEcR.[MLI]	C8(Carbamidomethyl)	21	Q3TTY5; P35908; Q6NXH9; P02538; P13647	Q7RTS7; Q3TTY5; P35908; Q6NXH9; P04259; P02538; Q01546; O95678; E9Q1Z0; P50446; Q3UV11; Q8BGZ7; Q5XQN5; P48668; P07744; Q3UV17; Q9Z331; E1B991; Q922U2; P13647; P19246	1	2	0.1938	0	1	1	567.286	1133.56	1133.56	1.79	0.00101	HCD (High Energy Collision Dissociation)	MS2	43.8642	100	12.0931	5517	20210430_Caden_phos_OT.raw	F4	1.6	5	0.004892	0.0781
	FALSE	High	Sequest HT (A2)	Unambiguous	[KR].NKYEDEINKR.[T]		12	P04264; P02538; Q6IFZ6; P13647	H-INV:HIT000016045; P04264; P04259; P02538; Q8VED5; Q5XQN5; P48668; P11679; Q6IFZ6; P05787; Q922U2; P13647	2	3	0.4701	0	1	1	436.89	1308.66	1308.65	1.46	0.00064	HCD (High Energy Collision Dissociation)	MS2	7.93219	13.445	12.1406	5541	20210430_Caden_phos_OT.raw	F4	2.68	4	0.0006101	0.0002908
	FALSE	High	Sequest HT (A2)	Unambiguous	[KR].AQYEEIAQR.[S]		7	P35908; P02538	P35908; P04259; P02538; Q01546; P48668; P19013; E1B991	0	2	0.5242	0	1	1	554.276	1107.54	1107.54	1.6	0.00089	HCD (High Energy Collision Dissociation)	MS2	0.17402	17.633	19.5704	9102	20210430_Caden_phos_OT.raw	F4	2.48	2	0.001079	0.04885
	FALSE	High	Sequest HT (A2)	Unambiguous	[R].SGFSSVSVSR.[S]		1	P02538	P02538	0	2	0.5721	0	1	1	506.757	1012.51	1012.51	0.57	0.00029	HCD (High Energy Collision Dissociation)	MS2	50.6844	100	24.9357	11668	20210430_Caden_phos_OT.raw	F4	2.01	1	0.0006101	0.005749
	FALSE	High	Sequest HT (A2)	Unambiguous	[AC].AENEFVTLKK.[D]		7	P02538	P04259; P02538; P50446; P48668; P12035; Q99M74; E1B991	1	2	0	0	1	1	589.824	1178.64	1178.64	-0.64	-0.00038	HCD (High Energy Collision Dissociation)	MS2	16.5026	100	28.2263	13266	20210430_Caden_phos_OT.raw	F4	2.46	1	0.0006101	0.003436
	FALSE	High	Sequest HT (A2)	Unambiguous	[K].YEELQVTAGR.[H]		8	P02538	P02538; O95678; P50446; Q3UV11; Q8BGZ7; P48668; Q9Z331; Q6IFZ8	0	2	0.3728	0	1	1	583.296	1165.59	1165.58	0.33	0.00019	HCD (High Energy Collision Dissociation)	MS2	29.4456	100	28.4146	13357	20210430_Caden_phos_OT.raw	F4	2.87	1	0.0006101	0.0005014
	FALSE	High	Sequest HT (A2)	Unambiguous	[R].QLDSIVGER.[G]		3	P02538; P13647	P02538; P48668; P13647	0	2	0.3165	0	1	1	508.772	1016.54	1016.54	-0.1	-5e-05	HCD (High Energy Collision Dissociation)	MS2	26.9576	100	28.6803	13486	20210430_Caden_phos_OT.raw	F4	2.78	2	0.0006101	0.007262
	FALSE	High	Sequest HT (A2)	Unambiguous	[R].AIGGGLSSVGGGSSTIK.[Y]		2	P02538	P02538; P48668	0	2	0.3788	0	1	1	724.393	1447.78	1447.78	3.05	0.00221	HCD (High Energy Collision Dissociation)	MS2	27.1051	100	34.9134	16471	20210430_Caden_phos_OT.raw	F4	1.98	1	0.0006101	0.006319
	FALSE	High	Sequest HT (A2)	Unambiguous	[R].ISIGGGScAISGGYGSR.[A]	C8(Carbamidomethyl)	3	P02538	P04259; P02538; P48668	0	2	0.6138	0	1	1	799.884	1598.76	1598.76	0.37	0.0003	HCD (High Energy Collision Dissociation)	MS2	0	100	37.7834	17943	20210430_Caden_phos_OT.raw	F4	3.34	1	0.0006101	9.973e-06
	FALSE	High	Sequest HT (A2)	Unambiguous	[F].ASFIDKVR.[F]		37	Q3TTY5; P35908; Q6NXH9; P04264; P02538; Q6IFZ6; Q3SY84; P13647	Q5XKE5; P08729; Q7Z794; Q7RTS7; Q3TTY5; P35908; Q9R0H5; Q6NXH9; Q6IFZ9; P04264; P04259; P02538; Q01546; O95678; E9Q1Z0; P50446; Q3UV11; P04104; Q6IME9; Q99M73; Q8BGZ7; Q8VED5; Q5XQN5; P48668; P07744; Q9NSB2; P11679; P12035; Q6IFZ6; Q3UV17; Q9DCV7; Q3SY84; Q9Z331; P05787; Q922U2; P13647; E9Q0F0	1	2	0.197	0	1	1	468.269	935.53	935.531	-0.9	-0.00042	HCD (High Energy Collision Dissociation)	MS2	0	100	38.807	18449	20210430_Caden_phos_OT.raw	F4	2.03	8	0.003976	0.07088
	FALSE	High	Sequest HT (A2)	Unambiguous	[KQ].FASFIDKVR.[F]		37	Q3TTY5; P35908; Q6NXH9; P04264; P02538; Q6IFZ6; Q3SY84; P13647	Q5XKE5; P08729; Q7Z794; Q7RTS7; Q3TTY5; P35908; Q9R0H5; Q6NXH9; Q6IFZ9; P04264; P04259; P02538; Q01546; O95678; E9Q1Z0; P50446; Q3UV11; P04104; Q6IME9; Q99M73; Q8BGZ7; Q8VED5; Q5XQN5; P48668; P07744; Q9NSB2; P11679; P12035; Q6IFZ6; Q3UV17; Q9DCV7; Q3SY84; Q9Z331; P05787; Q922U2; P13647; E9Q0F0	1	2	0.34	0	1	1	541.803	1082.6	1082.6	-0.42	-0.00023	HCD (High Energy Collision Dissociation)	MS2	0	63.143	38.8219	18457	20210430_Caden_phos_OT.raw	F4	2.5	8	0.0006101	0.008832
	FALSE	High	Sequest HT (A2)	Unambiguous	[K].WTLLQEQGTK.[T]		4	P02538; P13647	P04259; P02538; P48668; P13647	0	2	0.0696	0	1	1	602.322	1203.64	1203.64	0.41	0.00025	HCD (High Energy Collision Dissociation)	MS2	3.58015	71.138	41.2624	19661	20210430_Caden_phos_OT.raw	F4	3.16	2	0.0006101	0.001603
	FALSE	High	Sequest HT (A2)	Unambiguous	[K].LALDVEIATYRK.[L]		17	P35908; P02538; P13647	Q5XKE5; P35908; P04259; P02538; Q01546; O95678; P50446; Q3UV11; Q8BGZ7; Q5XQN5; P48668; P07744; P12035; Q3UV17; Q9Z331; Q922U2; P13647	1	3	0.4817	0	1	1	464.602	1391.79	1391.79	0.81	0.00037	HCD (High Energy Collision Dissociation)	MS2	40.7178	48.405	45.6623	22045	20210430_Caden_phos_OT.raw	F4	2.18	3	0.0006101	0.01621
	FALSE	High	Sequest HT (A2)	Unambiguous	[L].DLDSIIAEVK.[A]		16	P35908; P04264; P02538; P13647	Q5XKE5; P35908; P04264; P04259; P02538; O95678; P50446; Q3UV11; Q8BGZ7; Q8VED5; Q5XQN5; P48668; Q3UV17; Q9Z331; Q922U2; P13647	0	2	0.3301	0	1	1	551.803	1102.6	1102.6	-0.4	-0.00022	HCD (High Energy Collision Dissociation)	MS2	28.2127	100	53.8507	27095	20210430_Caden_phos_OT.raw	F4	2.09	4	0.0006101	0.008585
	FALSE	High	Sequest HT (A2)	Unambiguous	[K].ADTLTDEINFLR.[A]		3	P02538	P04259; P02538; P48668	0	2	0.5552	0	1	1	704.359	1407.71	1407.71	-0.92	-0.00065	HCD (High Energy Collision Dissociation)	MS2	25.9798	100	54.5217	27482	20210430_Caden_phos_OT.raw	F4	2.81	1	0.0006101	0.001576
	FALSE	High	Sequest HT (A2)	Unambiguous	[R].NLDLDSIIAEVK.[A]		8	P35908; P02538; P13647	Q5XKE5; P35908; P04259; P02538; O95678; Q8VED5; P48668; P13647	0	2	0.5932	0	1	1	665.367	1329.73	1329.73	0.15	0.0001	HCD (High Energy Collision Dissociation)	MS2	4.03001	100	60.809	30781	20210430_Caden_phos_OT.raw	F4	3.22	3	0.0006101	0.0009491
	FALSE	High	Sequest HT (A2)	Unambiguous	[R].QNLEPLFEQYINNLRR.[Q]		4	P02538; P13647	P04259; P02538; P48668; P13647	1	3	0.5357	0	1	1	683.029	2047.07	2047.07	-0.17	-0.00012	HCD (High Energy Collision Dissociation)	MS2	4.50767	99.25	60.8199	30786	20210430_Caden_phos_OT.raw	F4	3.08	2	0.0006101	1.987e-05
	FALSE	High	Sequest HT (A2)	Unambiguous	[R].NLDLDSIIAEVK.[A]		8	P35908; P02538; P13647	Q5XKE5; P35908; P04259; P02538; O95678; Q8VED5; P48668; P13647	0	2	0.5857	0	1	1	665.367	1329.73	1329.73	0.33	0.00022	HCD (High Energy Collision Dissociation)	MS2	16.5362	100	61.1159	30933	20210430_Caden_phos_OT.raw	F4	2.51	3	0.0006101	0.00277
	FALSE	High	Sequest HT (A2)	Unambiguous	[R].NLDLDSIIAEVKAQ.[Y]		8	P35908; P02538; P13647	Q5XKE5; P35908; P04259; P02538; O95678; Q8VED5; P48668; P13647	1	2	0.64	0	1	1	764.913	1528.82	1528.82	-2.59	-0.00198	HCD (High Energy Collision Dissociation)	MS2	38.9642	100	62.9295	31843	20210430_Caden_phos_OT.raw	F4	2	3	0.0006101	0.02432
FALSE	High	Master Protein	P13647	Keratin, type II cytoskeletal 5 OS=Homo sapiens GN=KRT5 PE=1 SV=3	0	50	27	19	19	24	7	590	62.3	7.74	49.82	19	cell death;cell organization and biogenesis;metabolic process	cytoplasm;cytosol;membrane;mitochondrion;nucleus	catalytic activity;motor activity;protein binding;structural molecule activity	Pf00038, Pf01576, Pf02994, Pf03961, Pf04111, Pf05957, Pf12128	3852	ENSG00000186081.11	KRT5	12		Formation of the cornified envelope; Type I hemidesmosome assembly		6	High	1
	Checked	Confidence	Identifying Node	PSM Ambiguity	Annotated Sequence	Modifications	# Proteins	Master Protein Accessions	Protein Accessions	# Missed Cleavages	Charge	DeltaScore	DeltaCn	Rank	Search Engine Rank	m/z [Da]	MH+ [Da]	Theo. MH+ [Da]	DeltaM [ppm]	Deltam/z [Da]	Activation Type	MS Order	Isolation Interference [%]	Ion Inject Time [ms]	RT [min]	First Scan	Spectrum File	File ID	XCorr	# Protein Groups	Percolator q-Value	Percolator PEP	PhosphoRS: Best Site Probabilities
	FALSE	High	Sequest HT (A2)	Unambiguous	[NSKT].KYEDEINKR.[T]		21	Q3TTY5; P35908; P04264; P02538; Q6IFZ6; P13647	H-INV:HIT000016045; Q7Z794; Q3TTY5; P35908; P04264; P04259; P02538; Q01546; P50446; Q3UV11; P04104; Q8VED5; Q5XQN5; P48668; P11679; P12035; Q6IFZ6; Q9Z331; P05787; Q922U2; P13647	2	3	0.515	0	1	1	398.875	1194.61	1194.61	0.03	1e-05	HCD (High Energy Collision Dissociation)	MS2	38.1093	100	8.4474	3831	20210430_Caden_phos_OT.raw	F4	2.66	6	0.0006101	0.008661
	FALSE	High	Sequest HT (A2)	Unambiguous	[NSKT].KYEDEINKR.[T]		21	Q3TTY5; P35908; P04264; P02538; Q6IFZ6; P13647	H-INV:HIT000016045; Q7Z794; Q3TTY5; P35908; P04264; P04259; P02538; Q01546; P50446; Q3UV11; P04104; Q8VED5; Q5XQN5; P48668; P11679; P12035; Q6IFZ6; Q9Z331; P05787; Q922U2; P13647	2	2	0.2124	0	1	1	597.81	1194.61	1194.61	0.74	0.00044	HCD (High Energy Collision Dissociation)	MS2	52.6508	100	8.4583	3836	20210430_Caden_phos_OT.raw	F4	1.13	6	0.001079	0.04224
	FALSE	High	Sequest HT (A2)	Unambiguous	[NSKT].KYEDEINKR.[T]		21	Q3TTY5; P35908; P04264; P02538; Q6IFZ6; P13647	H-INV:HIT000016045; Q7Z794; Q3TTY5; P35908; P04264; P04259; P02538; Q01546; P50446; Q3UV11; P04104; Q8VED5; Q5XQN5; P48668; P11679; P12035; Q6IFZ6; Q9Z331; P05787; Q922U2; P13647	2	3	0.5183	0	1	1	398.875	1194.61	1194.61	0.03	1e-05	HCD (High Energy Collision Dissociation)	MS2	9.15552	43.285	8.6989	3945	20210430_Caden_phos_OT.raw	F4	3.01	6	0.0006101	0.004567
	FALSE	High	Sequest HT (A2)	Unambiguous	[KR].NKYEDEINKR.[T]		12	P04264; P02538; Q6IFZ6; P13647	H-INV:HIT000016045; P04264; P04259; P02538; Q8VED5; Q5XQN5; P48668; P11679; Q6IFZ6; P05787; Q922U2; P13647	2	3	0.4651	0	1	1	436.89	1308.65	1308.65	-0.14	-6e-05	HCD (High Energy Collision Dissociation)	MS2	16.0587	100	11.8863	5424	20210430_Caden_phos_OT.raw	F4	1.72	4	0.001079	0.03053
	FALSE	High	Sequest HT (A2)	Unambiguous	[KR].NKYEDEINKR.[T]		12	P04264; P02538; Q6IFZ6; P13647	H-INV:HIT000016045; P04264; P04259; P02538; Q8VED5; Q5XQN5; P48668; P11679; Q6IFZ6; P05787; Q922U2; P13647	2	2	0.2727	0	1	1	654.832	1308.66	1308.65	1.27	0.00083	HCD (High Energy Collision Dissociation)	MS2	43.9284	100	11.9524	5454	20210430_Caden_phos_OT.raw	F4	1.21	4	0.0006101	0.02528
	FALSE	High	Sequest HT (A2)	Unambiguous	[R].KLLEGEEcR.[MLI]	C8(Carbamidomethyl)	21	Q3TTY5; P35908; Q6NXH9; P02538; P13647	Q7RTS7; Q3TTY5; P35908; Q6NXH9; P04259; P02538; Q01546; O95678; E9Q1Z0; P50446; Q3UV11; Q8BGZ7; Q5XQN5; P48668; P07744; Q3UV17; Q9Z331; E1B991; Q922U2; P13647; P19246	1	2	0.1938	0	1	1	567.286	1133.56	1133.56	1.79	0.00101	HCD (High Energy Collision Dissociation)	MS2	43.8642	100	12.0931	5517	20210430_Caden_phos_OT.raw	F4	1.6	5	0.004892	0.0781
	FALSE	High	Sequest HT (A2)	Unambiguous	[KR].NKYEDEINKR.[T]		12	P04264; P02538; Q6IFZ6; P13647	H-INV:HIT000016045; P04264; P04259; P02538; Q8VED5; Q5XQN5; P48668; P11679; Q6IFZ6; P05787; Q922U2; P13647	2	3	0.4701	0	1	1	436.89	1308.66	1308.65	1.46	0.00064	HCD (High Energy Collision Dissociation)	MS2	7.93219	13.445	12.1406	5541	20210430_Caden_phos_OT.raw	F4	2.68	4	0.0006101	0.0002908
	FALSE	High	Sequest HT (A2)	Unambiguous	[R].EYQELmNTK.[L]	M6(Oxidation)	3	P13647	Q5XQN5; Q922U2; P13647	0	2	0.1778	0	1	1	586.268	1171.53	1171.53	-1.12	-0.00065	HCD (High Energy Collision Dissociation)	MS2	30.4313	100	14.8842	6817	20210430_Caden_phos_OT.raw	F4	0.9	1	0.0006101	0.02713
	FALSE	High	Sequest HT (A2)	Unambiguous	[K].YEELQQTAGR.[H]		3	P13647	Q5XQN5; Q922U2; P13647	0	2	0.2645	0	1	1	597.791	1194.57	1194.57	-0.38	-0.00023	HCD (High Energy Collision Dissociation)	MS2	0	100	16.7881	7745	20210430_Caden_phos_OT.raw	F4	2.42	1	0.0006101	0.0007943
	FALSE	High	Sequest HT (A2)	Unambiguous	[K].AQYEEIANR.[S]		1	P13647	P13647	0	2	0.385	0	1	1	547.268	1093.53	1093.53	0.62	0.00034	HCD (High Energy Collision Dissociation)	MS2	8.16978	100	18.8106	8732	20210430_Caden_phos_OT.raw	F4	2.26	1	0.0006101	0.01745
	FALSE	High	Sequest HT (A2)	Unambiguous	[R].TEAESWYQTK.[Y]		3	P13647	Q5XQN5; Q922U2; P13647	0	2	0.5202	0	1	1	621.785	1242.56	1242.56	-0.02	-1e-05	HCD (High Energy Collision Dissociation)	MS2	0	100	25.8744	12123	20210430_Caden_phos_OT.raw	F4	1.98	1	0.0006101	0.001182
	FALSE	High	Sequest HT (A2)	Unambiguous	[R].SLYNLGGSK.[R]		2	P13647	Q5XQN5; P13647	0	2	0.4944	0	1	1	469.751	938.494	938.494	0.1	5e-05	HCD (High Energy Collision Dissociation)	MS2	10.1604	100	27.8935	13105	20210430_Caden_phos_OT.raw	F4	1.8	1	0.001079	0.03095
	FALSE	High	Sequest HT (A2)	Unambiguous	[R].QLDSIVGER.[G]		3	P02538; P13647	P02538; P48668; P13647	0	2	0.3165	0	1	1	508.772	1016.54	1016.54	-0.1	-5e-05	HCD (High Energy Collision Dissociation)	MS2	26.9576	100	28.6803	13486	20210430_Caden_phos_OT.raw	F4	2.78	2	0.0006101	0.007262
	FALSE	High	Sequest HT (A2)	Unambiguous	[R].VSLAGAcGVGGYGSR.[S]	C7(Carbamidomethyl)	1	P13647	P13647	0	2	0.5607	0	1	1	705.843	1410.68	1410.68	0.12	9e-05	HCD (High Energy Collision Dissociation)	MS2	0	87.555	34.2947	16141	20210430_Caden_phos_OT.raw	F4	3.05	1	0.0006101	2.955e-05
	FALSE	High	Sequest HT (A2)	Unambiguous	[R].SFSTASAITPSVSR.[T]		2	P13647	Q5XQN5; P13647	0	2	0.6121	0	1	1	705.864	1410.72	1410.72	-0.73	-0.00052	HCD (High Energy Collision Dissociation)	MS2	19.5556	100	37.6121	17855	20210430_Caden_phos_OT.raw	F4	2.81	1	0.0006101	0.0004774
	FALSE	High	Sequest HT (A2)	Unambiguous	[F].ASFIDKVR.[F]		37	Q3TTY5; P35908; Q6NXH9; P04264; P02538; Q6IFZ6; Q3SY84; P13647	Q5XKE5; P08729; Q7Z794; Q7RTS7; Q3TTY5; P35908; Q9R0H5; Q6NXH9; Q6IFZ9; P04264; P04259; P02538; Q01546; O95678; E9Q1Z0; P50446; Q3UV11; P04104; Q6IME9; Q99M73; Q8BGZ7; Q8VED5; Q5XQN5; P48668; P07744; Q9NSB2; P11679; P12035; Q6IFZ6; Q3UV17; Q9DCV7; Q3SY84; Q9Z331; P05787; Q922U2; P13647; E9Q0F0	1	2	0.197	0	1	1	468.269	935.53	935.531	-0.9	-0.00042	HCD (High Energy Collision Dissociation)	MS2	0	100	38.807	18449	20210430_Caden_phos_OT.raw	F4	2.03	8	0.003976	0.07088
	FALSE	High	Sequest HT (A2)	Unambiguous	[KQ].FASFIDKVR.[F]		37	Q3TTY5; P35908; Q6NXH9; P04264; P02538; Q6IFZ6; Q3SY84; P13647	Q5XKE5; P08729; Q7Z794; Q7RTS7; Q3TTY5; P35908; Q9R0H5; Q6NXH9; Q6IFZ9; P04264; P04259; P02538; Q01546; O95678; E9Q1Z0; P50446; Q3UV11; P04104; Q6IME9; Q99M73; Q8BGZ7; Q8VED5; Q5XQN5; P48668; P07744; Q9NSB2; P11679; P12035; Q6IFZ6; Q3UV17; Q9DCV7; Q3SY84; Q9Z331; P05787; Q922U2; P13647; E9Q0F0	1	2	0.34	0	1	1	541.803	1082.6	1082.6	-0.42	-0.00023	HCD (High Energy Collision Dissociation)	MS2	0	63.143	38.8219	18457	20210430_Caden_phos_OT.raw	F4	2.5	8	0.0006101	0.008832
	FALSE	High	Sequest HT (A2)	Unambiguous	[K].WTLLQEQGTK.[T]		4	P02538; P13647	P04259; P02538; P48668; P13647	0	2	0.0696	0	1	1	602.322	1203.64	1203.64	0.41	0.00025	HCD (High Energy Collision Dissociation)	MS2	3.58015	71.138	41.2624	19661	20210430_Caden_phos_OT.raw	F4	3.16	2	0.0006101	0.001603
	FALSE	High	Sequest HT (A2)	Unambiguous	[K].LALDVEIATYRK.[L]		17	P35908; P02538; P13647	Q5XKE5; P35908; P04259; P02538; Q01546; O95678; P50446; Q3UV11; Q8BGZ7; Q5XQN5; P48668; P07744; P12035; Q3UV17; Q9Z331; Q922U2; P13647	1	3	0.4817	0	1	1	464.602	1391.79	1391.79	0.81	0.00037	HCD (High Energy Collision Dissociation)	MS2	40.7178	48.405	45.6623	22045	20210430_Caden_phos_OT.raw	F4	2.18	3	0.0006101	0.01621
	FALSE	High	Sequest HT (A2)	Unambiguous	[L].DLDSIIAEVK.[A]		16	P35908; P04264; P02538; P13647	Q5XKE5; P35908; P04264; P04259; P02538; O95678; P50446; Q3UV11; Q8BGZ7; Q8VED5; Q5XQN5; P48668; Q3UV17; Q9Z331; Q922U2; P13647	0	2	0.3301	0	1	1	551.803	1102.6	1102.6	-0.4	-0.00022	HCD (High Energy Collision Dissociation)	MS2	28.2127	100	53.8507	27095	20210430_Caden_phos_OT.raw	F4	2.09	4	0.0006101	0.008585
	FALSE	High	Sequest HT (A2)	Unambiguous	[R].NLDLDSIIAEVK.[A]		8	P35908; P02538; P13647	Q5XKE5; P35908; P04259; P02538; O95678; Q8VED5; P48668; P13647	0	2	0.5932	0	1	1	665.367	1329.73	1329.73	0.15	0.0001	HCD (High Energy Collision Dissociation)	MS2	4.03001	100	60.809	30781	20210430_Caden_phos_OT.raw	F4	3.22	3	0.0006101	0.0009491
	FALSE	High	Sequest HT (A2)	Unambiguous	[R].QNLEPLFEQYINNLRR.[Q]		4	P02538; P13647	P04259; P02538; P48668; P13647	1	3	0.5357	0	1	1	683.029	2047.07	2047.07	-0.17	-0.00012	HCD (High Energy Collision Dissociation)	MS2	4.50767	99.25	60.8199	30786	20210430_Caden_phos_OT.raw	F4	3.08	2	0.0006101	1.987e-05
	FALSE	High	Sequest HT (A2)	Unambiguous	[R].NLDLDSIIAEVK.[A]		8	P35908; P02538; P13647	Q5XKE5; P35908; P04259; P02538; O95678; Q8VED5; P48668; P13647	0	2	0.5857	0	1	1	665.367	1329.73	1329.73	0.33	0.00022	HCD (High Energy Collision Dissociation)	MS2	16.5362	100	61.1159	30933	20210430_Caden_phos_OT.raw	F4	2.51	3	0.0006101	0.00277
	FALSE	High	Sequest HT (A2)	Unambiguous	[R].NLDLDSIIAEVKAQ.[Y]		8	P35908; P02538; P13647	Q5XKE5; P35908; P04259; P02538; O95678; Q8VED5; P48668; P13647	1	2	0.64	0	1	1	764.913	1528.82	1528.82	-2.59	-0.00198	HCD (High Energy Collision Dissociation)	MS2	38.9642	100	62.9295	31843	20210430_Caden_phos_OT.raw	F4	2	3	0.0006101	0.02432
FALSE	High	Master Protein	Q9D7M8	DNA-directed RNA polymerase II subunit RPB4 OS=Mus musculus GN=Polr2d PE=1 SV=2	0	47.111	56	8	10	17	8	142	16.3	4.79	37.16	8	cell organization and biogenesis;metabolic process;regulation of biological process;response to stimulus;transport	cytosol;nucleus	catalytic activity;DNA binding;nucleotide binding;protein binding;RNA binding	Pf03874	69241	ENSMUSG00000024258.3	Polr2d	18	Metabolic pathways; Huntington's disease; RNA polymerase; Pyrimidine metabolism; Purine metabolism; Epstein-Barr virus infection	mRNA Capping; RNA Polymerase II Transcription Initiation; Transcriptional regulation by small RNAs; RNA Polymerase II Pre-transcription Events; Formation of RNA Pol II elongation complex ; mRNA Splicing - Major Pathway; Formation of TC-NER Pre-Incision Complex; RNA Pol II CTD phosphorylation and interaction with CE; FGFR2 alternative splicing; mRNA Splicing - Minor Pathway; Dual incision in TC-NE…	Purine metabolism	41	High	1
	Checked	Confidence	Identifying Node	PSM Ambiguity	Annotated Sequence	Modifications	# Proteins	Master Protein Accessions	Protein Accessions	# Missed Cleavages	Charge	DeltaScore	DeltaCn	Rank	Search Engine Rank	m/z [Da]	MH+ [Da]	Theo. MH+ [Da]	DeltaM [ppm]	Deltam/z [Da]	Activation Type	MS Order	Isolation Interference [%]	Ion Inject Time [ms]	RT [min]	First Scan	Spectrum File	File ID	XCorr	# Protein Groups	Percolator q-Value	Percolator PEP	PhosphoRS: Best Site Probabilities
	FALSE	High	Sequest HT (A2)	Unambiguous	[K].ALIPSLEGR.[F]		1	Q9D7M8	Q9D7M8	0	2	0.3932	0	1	1	478.282	955.557	955.557	-0.3	-0.00015	HCD (High Energy Collision Dissociation)	MS2	63.0602	20.464	43.0721	20580	20210430_Caden_phos_OT.raw	F4	2.06	1	0.0021	0.05162
	FALSE	High	Sequest HT (A2)	Unambiguous	[R].AGDVEEDASQLIFPK.[E]		1	Q9D7M8	Q9D7M8	0	2	0.6056	0	1	1	809.902	1618.8	1618.8	0.31	0.00025	HCD (High Energy Collision Dissociation)	MS2	5.31551	35.383	51.1318	25545	20210430_Caden_phos_OT.raw	F4	3.22	1	0.0006101	3.078e-06
	FALSE	High	Sequest HT (A2)	Unambiguous	[R].AGDVEEDASQLIFPK.[E]		1	Q9D7M8	Q9D7M8	0	3	0.3873	0	1	1	540.27	1618.79	1618.8	-0.72	-0.00039	HCD (High Energy Collision Dissociation)	MS2	14.3155	85.355	51.2395	25608	20210430_Caden_phos_OT.raw	F4	1.73	1	0.0006101	0.003292
	FALSE	High	Sequest HT (A2)	Unambiguous	[K].FELAcLANLcPETAEESK.[A]	C5(Carbamidomethyl); C10(Carbamidomethyl)	1	Q9D7M8	Q9D7M8	0	2	0.6652	0	1	1	1041.48	2081.95	2081.95	-0.93	-0.00097	HCD (High Energy Collision Dissociation)	MS2	14.9182	100	56.709	28674	20210430_Caden_phos_OT.raw	F4	2.33	1	0.0006101	2.681e-05
	FALSE	High	Sequest HT (A2)	Unambiguous	[K].EFETAETLLNSEVHmLLEHRK.[Q]	M15(Oxidation)	1	Q9D7M8	Q9D7M8	1	4	0.605	0	1	1	636.32	2542.26	2542.26	-1.29	-0.00082	HCD (High Energy Collision Dissociation)	MS2	6.34983	100	60.7887	30771	20210430_Caden_phos_OT.raw	F4	2.81	1	0.0006101	0.00163
	FALSE	High	Sequest HT (A2)	Unambiguous	[K].EFETAETLLNSEVHmLLEHRK.[Q]	M15(Oxidation)	1	Q9D7M8	Q9D7M8	1	4	0.5378	0	1	1	636.321	2542.26	2542.26	0.05	3e-05	HCD (High Energy Collision Dissociation)	MS2	0	100	61.4537	31104	20210430_Caden_phos_OT.raw	F4	3.31	1	0.0006101	0.0003515
	FALSE	High	Sequest HT (A2)	Unambiguous	[R].FEDEELQQILDDIQTKR.[S]		1	Q9D7M8	Q9D7M8	1	3	0.6387	0	1	1	707.355	2120.05	2120.05	-0.11	-8e-05	HCD (High Energy Collision Dissociation)	MS2	0	100	61.7894	31273	20210430_Caden_phos_OT.raw	F4	3.93	1	0.0006101	1.285e-07
	FALSE	High	Sequest HT (A2)	Unambiguous	[R].FEDEELQQILDDIQTKR.[S]		1	Q9D7M8	Q9D7M8	1	2	0.5223	0	1	1	1060.53	2120.06	2120.05	2.26	0.00239	HCD (High Energy Collision Dissociation)	MS2	17.8828	100	61.8759	31317	20210430_Caden_phos_OT.raw	F4	1.57	1	0.0006101	0.02104
	FALSE	High	Sequest HT (A2)	Unambiguous	[K].EFETAETLLNSEVHMLLEHRK.[Q]		1	Q9D7M8	Q9D7M8	1	4	0.2047	0	1	1	632.321	2526.26	2526.27	-1.66	-0.00105	HCD (High Energy Collision Dissociation)	MS2	30.3605	100	62.1176	31440	20210430_Caden_phos_OT.raw	F4	1.27	1	0.0006101	0.02308
	FALSE	High	Sequest HT (A2)	Unambiguous	[K].EFETAETLLNSEVHmLLEHR.[K]	M15(Oxidation)	1	Q9D7M8	Q9D7M8	0	4	0.4179	0	1	1	604.298	2414.17	2414.17	1.63	0.00098	HCD (High Energy Collision Dissociation)	MS2	15.0118	100	64.6437	32678	20210430_Caden_phos_OT.raw	F4	2.8	1	0.0006101	0.0001825
	FALSE	High	Sequest HT (A2)	Unambiguous	[K].EFETAETLLNSEVHmLLEHR.[K]	M15(Oxidation)	1	Q9D7M8	Q9D7M8	0	3	0.3373	0	1	1	805.394	2414.17	2414.17	0.47	0.00038	HCD (High Energy Collision Dissociation)	MS2	26.7884	83.38	64.6724	32692	20210430_Caden_phos_OT.raw	F4	2.55	1	0.0006101	2.517e-05
	FALSE	High	Sequest HT (A2)	Unambiguous	[R].FEDEELQQILDDIQTK.[R]		1	Q9D7M8	Q9D7M8	0	2	0.6618	0	1	1	982.479	1963.95	1963.95	0.18	0.00018	HCD (High Energy Collision Dissociation)	MS2	0	100	64.8058	32756	20210430_Caden_phos_OT.raw	F4	2.72	1	0.0006101	0.001929
	FALSE	High	Sequest HT (A2)	Unambiguous	[R].FEDEELQQILDDIQTK.[R]		1	Q9D7M8	Q9D7M8	0	3	0.5563	0	1	1	655.321	1963.95	1963.95	-0.66	-0.00043	HCD (High Energy Collision Dissociation)	MS2	0	100	64.81	32758	20210430_Caden_phos_OT.raw	F4	2.84	1	0.0006101	0.002034
	FALSE	High	Sequest HT (A2)	Unambiguous	[K].EFETAETLLNSEVHmLLEHR.[K]	M15(Oxidation)	1	Q9D7M8	Q9D7M8	0	4	0.4061	0	1	1	604.297	2414.16	2414.17	-0.4	-0.00024	HCD (High Energy Collision Dissociation)	MS2	64.1893	100	65.3459	33018	20210430_Caden_phos_OT.raw	F4	3.3	1	0.0006101	0.0001591
	FALSE	High	Sequest HT (A2)	Unambiguous	[K].EFETAETLLNSEVHmLLEHR.[K]	M15(Oxidation)	1	Q9D7M8	Q9D7M8	0	3	0.3347	0	1	1	805.394	2414.17	2414.17	0.54	0.00043	HCD (High Energy Collision Dissociation)	MS2	18.7645	58.647	65.3743	33032	20210430_Caden_phos_OT.raw	F4	2.36	1	0.0006101	0.0004287
	FALSE	High	Sequest HT (A2)	Unambiguous	[K].EFETAETLLNSEVHMLLEHR.[K]		1	Q9D7M8	Q9D7M8	0	4	0.4708	0	1	1	600.3	2398.18	2398.17	2.56	0.00154	HCD (High Energy Collision Dissociation)	MS2	23.4614	100	66.1171	33395	20210430_Caden_phos_OT.raw	F4	2.91	1	0.0006101	0.000207
	FALSE	High	Sequest HT (A2)	Unambiguous	[K].ALIPSLEGRFEDEELQQILDDIQTKR.[S]		1	Q9D7M8	Q9D7M8	2	4	0.5315	0	1	1	764.903	3056.59	3056.59	0.46	0.00035	HCD (High Energy Collision Dissociation)	MS2	7.94474	42.455	66.4291	33554	20210430_Caden_phos_OT.raw	F4	2.22	1	0.0006101	0.007737
FALSE	High	Master Protein	F6SVV1	Uncharacterized protein OS=Mus musculus GN=Gm9493 PE=4 SV=1	0	41.559	48	10	10	16	10	192	21.9	10.02	44.92	10	metabolic process	ribosome	structural molecule activity	Pf01251		ENSMUSG00000044424.3		19				0	High	1
	Checked	Confidence	Identifying Node	PSM Ambiguity	Annotated Sequence	Modifications	# Proteins	Master Protein Accessions	Protein Accessions	# Missed Cleavages	Charge	DeltaScore	DeltaCn	Rank	Search Engine Rank	m/z [Da]	MH+ [Da]	Theo. MH+ [Da]	DeltaM [ppm]	Deltam/z [Da]	Activation Type	MS Order	Isolation Interference [%]	Ion Inject Time [ms]	RT [min]	First Scan	Spectrum File	File ID	XCorr	# Protein Groups	Percolator q-Value	Percolator PEP	PhosphoRS: Best Site Probabilities
	FALSE	High	Sequest HT (A2)	Unambiguous	[K].VETFSGVYKK.[L]		2	F6SVV1	F6SVV1; P62082	1	2	0.5822	0	1	1	579.314	1157.62	1157.62	0.12	7e-05	HCD (High Energy Collision Dissociation)	MS2	50.4256	100	23.1368	10783	20210430_Caden_phos_OT.raw	F4	2.25	1	0.0006101	0.001005
	FALSE	High	Sequest HT (A2)	Unambiguous	[K].HVVFIAQR.[R]		2	F6SVV1	F6SVV1; P62082	0	2	0.5179	0	1	1	485.285	969.563	969.563	-0.17	-8e-05	HCD (High Energy Collision Dissociation)	MS2	13.2503	100	23.8092	11116	20210430_Caden_phos_OT.raw	F4	2.24	1	0.0006101	0.01204
	FALSE	High	Sequest HT (A2)	Unambiguous	[K].HVVFIAQR.[R]		2	F6SVV1	F6SVV1; P62082	0	2	0.488	0	1	1	485.285	969.563	969.563	0.1	5e-05	HCD (High Energy Collision Dissociation)	MS2	19.4014	100	24.2884	11352	20210430_Caden_phos_OT.raw	F4	2.09	1	0.0006101	0.01773
	FALSE	High	Sequest HT (A2)	Unambiguous	[K].HVVFIAQR.[R]		2	F6SVV1	F6SVV1; P62082	0	2	0.427	0	1	1	485.285	969.563	969.563	-0.14	-7e-05	HCD (High Energy Collision Dissociation)	MS2	7.09627	100	24.5609	11485	20210430_Caden_phos_OT.raw	F4	1.85	1	0.005335	0.08289
	FALSE	High	Sequest HT (A2)	Unambiguous	[K].AQQNNVEHKVETFSGVYKK.[L]		2	F6SVV1	F6SVV1; P62082	2	4	0.5788	0	1	1	552.287	2206.12	2206.13	-0.07	-4e-05	HCD (High Energy Collision Dissociation)	MS2	29.5867	88.654	29.5364	13900	20210430_Caden_phos_OT.raw	F4	3.3	1	0.0006101	5.309e-05
	FALSE	High	Sequest HT (A2)	Unambiguous	[K].VETFSGVYK.[K]		2	F6SVV1	F6SVV1; P62082	0	2	0.2323	0	1	1	515.265	1029.52	1029.53	-1.6	-0.00082	HCD (High Energy Collision Dissociation)	MS2	15.3332	100	30.541	14318	20210430_Caden_phos_OT.raw	F4	1.98	1	0.0021	0.05206
	FALSE	High	Sequest HT (A2)	Unambiguous	[K].AQQNNVEHKVETFSGVYK.[K]		2	F6SVV1	F6SVV1; P62082	1	3	0.6821	0	1	1	693.348	2078.03	2078.03	-0.9	-0.00062	HCD (High Energy Collision Dissociation)	MS2	45.2487	100	33.5419	15748	20210430_Caden_phos_OT.raw	F4	4.75	1	0.0006101	2.499e-06
	FALSE	High	Sequest HT (A2)	Unambiguous	[R].KAIIIFVPVPQLK.[S]		2	F6SVV1	F6SVV1; P62082	1	3	0.7183	0	1	1	489.321	1465.95	1465.95	-0.62	-0.0003	HCD (High Energy Collision Dissociation)	MS2	13.7398	100	57.8852	29306	20210430_Caden_phos_OT.raw	F4	3.55	1	0.001079	0.03315
	FALSE	High	Sequest HT (A2)	Unambiguous	[R].TLTAVHDAILEDLVFPSEIVGKR.[I]		2	F6SVV1	F6SVV1; P62082	1	4	0.5628	0	1	1	631.601	2523.38	2523.38	-0.04	-3e-05	HCD (High Energy Collision Dissociation)	MS2	6.12682	100	62.6813	31721	20210430_Caden_phos_OT.raw	F4	3.98	1	0.0006101	1.026e-05
	FALSE	High	Sequest HT (A2)	Unambiguous	[R].TLTAVHDAILEDLVFPSEIVGKR.[I]		2	F6SVV1	F6SVV1; P62082	1	3	0.7072	0	1	1	841.799	2523.38	2523.38	0.38	0.00032	HCD (High Energy Collision Dissociation)	MS2	13.2742	62.626	62.7534	31757	20210430_Caden_phos_OT.raw	F4	5.84	1	0.0006101	2.162e-06
	FALSE	High	Sequest HT (A2)	Unambiguous	[R].TLTAVHDAILEDLVFPSEIVGKR.[I]		2	F6SVV1	F6SVV1; P62082	1	4	0.4834	0	1	1	631.6	2523.38	2523.38	-1.59	-0.001	HCD (High Energy Collision Dissociation)	MS2	2.1665	100	63.0059	31880	20210430_Caden_phos_OT.raw	F4	2.71	1	0.0006101	0.0001955
	FALSE	High	Sequest HT (A2)	Unambiguous	[K].IVKPNGEKPDEFESGISQALLELEmNSDLK.[A]	M25(Oxidation)	2	F6SVV1	F6SVV1; P62082	0	4	0.3488	0	1	1	837.423	3346.67	3346.67	-0.22	-0.00018	HCD (High Energy Collision Dissociation)	MS2	19.3887	100	63.2221	31987	20210430_Caden_phos_OT.raw	F4	2.15	1	0.0006101	0.008012
	FALSE	High	Sequest HT (A2)	Unambiguous	[K].AIIIFVPVPQLK.[S]		2	F6SVV1	F6SVV1; P62082	0	2	0.355	0	1	1	669.432	1337.86	1337.86	0.78	0.00052	HCD (High Energy Collision Dissociation)	MS2	9.07284	100	64.9623	32832	20210430_Caden_phos_OT.raw	F4	2.62	1	0.0006101	0.0008029
	FALSE	High	Sequest HT (A2)	Unambiguous	[R].TLTAVHDAILEDLVFPSEIVGK.[R]		2	F6SVV1	F6SVV1; P62082	0	3	0.6703	0	1	1	789.766	2367.28	2367.28	0.71	0.00056	HCD (High Energy Collision Dissociation)	MS2	3.28903	66.996	65.8776	33277	20210430_Caden_phos_OT.raw	F4	4.61	1	0.0006101	3.541e-06
	FALSE	High	Sequest HT (A2)	Unambiguous	[R].TLTAVHDAILEDLVFPSEIVGK.[R]		2	F6SVV1	F6SVV1; P62082	0	2	0.7548	0	1	1	1184.14	2367.28	2367.28	0.3	0.00036	HCD (High Energy Collision Dissociation)	MS2	0	100	65.9121	33294	20210430_Caden_phos_OT.raw	F4	3.14	1	0.0006101	0.00197
	FALSE	High	Sequest HT (A2)	Unambiguous	[R].TLTAVHDAILEDLVFPSEIVGK.[R]		2	F6SVV1	F6SVV1; P62082	0	3	0.6181	0	1	1	789.765	2367.28	2367.28	-0.22	-0.00017	HCD (High Energy Collision Dissociation)	MS2	22.7314	100	66.178	33425	20210430_Caden_phos_OT.raw	F4	1.99	1	0.006539	0.09573
FALSE	High	Master Protein	P61255	60S ribosomal protein L26 OS=Mus musculus GN=Rpl26 PE=1 SV=1	0	40.793	54	15	16	39	15	145	17.2	10.55	74.95	15	metabolic process;regulation of biological process;response to stimulus	cytoplasm;membrane;ribosome	protein binding;RNA binding;structural molecule activity	Pf00467	19941; 100034726	ENSMUSG00000060938.14	Rpl26; Gm15772	11; 5	Ribosome	L13a-mediated translational silencing of Ceruloplasmin expression; Nonsense Mediated Decay (NMD) independent of the Exon Junction Complex (EJC); Nonsense Mediated Decay (NMD) enhanced by the Exon Junction Complex (EJC); GTP hydrolysis and joining of the 60S ribosomal subunit; Formation of a pool of free 40S subunits; Major pathway of rRNA processing in the nucleolus and cytosol; SRP-dependent cot…	Cytoplasmic Ribosomal Proteins; mRNA processing	18	High	1
	Checked	Confidence	Identifying Node	PSM Ambiguity	Annotated Sequence	Modifications	# Proteins	Master Protein Accessions	Protein Accessions	# Missed Cleavages	Charge	DeltaScore	DeltaCn	Rank	Search Engine Rank	m/z [Da]	MH+ [Da]	Theo. MH+ [Da]	DeltaM [ppm]	Deltam/z [Da]	Activation Type	MS Order	Isolation Interference [%]	Ion Inject Time [ms]	RT [min]	First Scan	Spectrum File	File ID	XCorr	# Protein Groups	Percolator q-Value	Percolator PEP	PhosphoRS: Best Site Probabilities
	FALSE	High	Sequest HT (A2)	Unambiguous	[R].GHYKGQQIGK.[V]		3	P61255	B1ARA5; B1ARA3; P61255	1	2	0.5163	0	1	1	558.302	1115.6	1115.6	1	0.00056	HCD (High Energy Collision Dissociation)	MS2	18.5152	100	5.002	2354	20210430_Caden_phos_OT.raw	F4	2.46	1	0.0006101	0.01436
	FALSE	High	Sequest HT (A2)	Unambiguous	[K].GKYKEETIEK.[M]		2	P61255	B1ARA5; P61255	2	2	0.3537	0	1	1	612.828	1224.65	1224.65	1.17	0.00071	HCD (High Energy Collision Dissociation)	MS2	22.6866	100	6.7925	3160	20210430_Caden_phos_OT.raw	F4	1.47	1	0.0006101	0.01893
	FALSE	High	Sequest HT (A2)	Unambiguous	[K].GKYKEETIEK.[M]		2	P61255	B1ARA5; P61255	2	3	0.3713	0	1	1	408.887	1224.65	1224.65	-0.86	-0.00035	HCD (High Energy Collision Dissociation)	MS2	15.0733	16.641	6.8662	3196	20210430_Caden_phos_OT.raw	F4	2.02	1	0.0006101	0.01807
	FALSE	High	Sequest HT (A2)	Unambiguous	[R].KImSSPLSK.[E]	M3(Oxidation)	3	P61255	B1ARA5; B1ARA3; P61255	1	2	0.3978	0	1	1	503.784	1006.56	1006.56	1.36	0.00068	HCD (High Energy Collision Dissociation)	MS2	28.1894	49.062	11.0156	5023	20210430_Caden_phos_OT.raw	F4	2.69	1	0.001079	0.04647
	FALSE	High	Sequest HT (A2)	Unambiguous	[R].KImSSPLSK.[E]	M3(Oxidation)	3	P61255	B1ARA5; B1ARA3; P61255	1	2	0.3346	0	1	1	503.784	1006.56	1006.56	0.75	0.00038	HCD (High Energy Collision Dissociation)	MS2	26.3684	37.465	11.2734	5136	20210430_Caden_phos_OT.raw	F4	2.63	1	0.0006101	0.02754
	FALSE	High	Sequest HT (A2)	Unambiguous	[R].KDDEVQVVR.[G]		2	P61255	B1ARA3; P61255	1	2	0.3225	0	1	1	544.29	1087.57	1087.57	-1.3	-0.0007	HCD (High Energy Collision Dissociation)	MS2	0	100	12.6356	5747	20210430_Caden_phos_OT.raw	F4	2.76	1	0.0006101	0.001137
	FALSE	High	Sequest HT (A2)	Unambiguous	[R].KDDEVQVVR.[G]		2	P61255	B1ARA3; P61255	1	2	0.3642	0	1	1	544.291	1087.58	1087.57	0.84	0.00045	HCD (High Energy Collision Dissociation)	MS2	2.15526	24.877	12.8881	5860	20210430_Caden_phos_OT.raw	F4	3.46	1	0.0006101	0.0006043
	FALSE	High	Sequest HT (A2)	Unambiguous	[R].KDDEVQVVR.[G]		2	P61255	B1ARA3; P61255	1	2	0.126	0	1	1	544.292	1087.58	1087.57	1.73	0.00094	HCD (High Energy Collision Dissociation)	MS2	40.5435	100	13.1551	5978	20210430_Caden_phos_OT.raw	F4	1.27	1	0.0006101	0.02325
	FALSE	High	Sequest HT (A2)	Unambiguous	[R].EKANGTTVHVGIHPSK.[V-]		3	P61255	B1ARA5; B1ARA3; P61255	1	4	0.4293	0	1	1	419.478	1674.89	1674.89	-0.47	-0.0002	HCD (High Energy Collision Dissociation)	MS2	46.8221	100	14.0938	6427	20210430_Caden_phos_OT.raw	F4	1.98	1	0.0006101	0.008208
	FALSE	High	Sequest HT (A2)	Unambiguous	[K].ImSSPLSK.[E]	M2(Oxidation)	3	P61255	B1ARA5; B1ARA3; P61255	0	2	0.4407	0	1	1	439.736	878.465	878.465	0.34	0.00015	HCD (High Energy Collision Dissociation)	MS2	6.45336	76.066	14.9504	6850	20210430_Caden_phos_OT.raw	F4	2.36	1	0.0006101	0.02213
	FALSE	High	Sequest HT (A2)	Unambiguous	[K].ImSSPLSK.[E]	M2(Oxidation)	3	P61255	B1ARA5; B1ARA3; P61255	0	2	0.3657	0	1	1	439.736	878.465	878.465	0.07	3e-05	HCD (High Energy Collision Dissociation)	MS2	5.19513	45.145	15.2047	6970	20210430_Caden_phos_OT.raw	F4	2.16	1	0.0006101	0.0177
	FALSE	High	Sequest HT (A2)	Unambiguous	[K].ImSSPLSK.[E]	M2(Oxidation)	3	P61255	B1ARA5; B1ARA3; P61255	0	2	0.3889	0	1	1	439.736	878.465	878.465	0.02	1e-05	HCD (High Energy Collision Dissociation)	MS2	45.4348	100	15.9255	7322	20210430_Caden_phos_OT.raw	F4	1.8	1	0.0006101	0.01881
	FALSE	High	Sequest HT (A2)	Unambiguous	[K].ImSSPLSK.[E]	M2(Oxidation)	3	P61255	B1ARA5; B1ARA3; P61255	0	2	0.3816	0	1	1	439.736	878.465	878.465	-0.53	-0.00023	HCD (High Energy Collision Dissociation)	MS2	26.2098	100	16.0747	7394	20210430_Caden_phos_OT.raw	F4	1.52	1	0.001079	0.03761
[truncated: 1,472 more rows]
